# Supplementary material for: Comparative Metabolomic Analysis of the Nutrient Composition of Different Varieties of Sweet Potato
Source: Molecules. 2024 Nov 15;29(22):5395. doi: 10.3390/molecules29225395 (PMC11597878; doi:10.3390/molecules29225395)
Supplement: Supplementary file 1 [file molecules-29-05395-s001.zip]

Archive with 5 entries (5 files):
- Figure S1-S4.pdf
- Table S1.xlsx
- Table S2.xlsx
- Table S3.xlsx
- Table S4.xlsx
