# Supplementary material for: Comparative Metabolomic Analysis of the Nutrient Composition of Different Varieties of Sweet Potato
Source: Molecules. 2024 Nov 15;29(22):5395. doi: 10.3390/molecules29225395 (PMC11597878; doi:10.3390/molecules29225395)
Supplement: Supplementary file 1 [file molecules-29-05395-s001.zip › Table S1.xlsx]

## Sheet: Sheet1
Table S1. Amino acids, organic acids, and lipids in the flesh of three sweet potato varieties.
Mode	Index	Compounds	Class I	Class II	Formula	Q1 (Da)	Molecular weight (Da)	RT (min)	Adduct	Mass error	Level	score	LC mode	CAS	PubChem	HMDB	Metlin	cpd_ID	BS-1	BS-2	BS-3	CS-1	CS-2	CS-3	ZS-1	ZS-2	ZS-3	QC01	QC02	QC03	kegg_map
T3_positive	MEDP1160	LPE(18:1/ 0:0)	Lipids	LPE	C23H46NO7P	480.308	479.301	7.0629	[M+H]+	0.704694	3	0.8245	rp	89576-29-4	9547071	HMDB0011506	-	-	3225.17	6584.05	9490.87	26445.7	28935.9	8447.38	1941.42	7346.65	14738.3	79724.3	76577.4	77121.6	-
T3_positive	MEDP1658	LPC(O-18:1/0:0)	Lipids	LPC	C26H54NO6P	546.328	507.369	7.041	[M+K]+	10.0997	3	0.8018	rp	87907-66-2	24779510	-	-	-	804.56	1504.39	1688.56	47.99	92.18	50.03	313.59	736.93	802.89	2021.02	2043.89	1894.38	-
T3_positive	MW0140490	(9R,13R)-12-oxophytodienoic acid	Lipids	Free fatty acids	C18H28O3	293.208	292.204	6.9843	[M+H]+	4.61225	3	0.647	rp	85551-10-6	5282268	-	-	-	851.34	1500.72	2482.73	1048.44	3080.81	4665.88	462.47	4128.33	1970.37	2176.54	2126.53	1923.03	-
T3_positive	MEDN0604	Tetradecanedioic acid	Lipids	Free fatty acids	C14H26O4	343.154	258.183	7.0829	[M+K+HCOOH]+	7.08149	3	0.6335	rp	821-38-5	13185	HMDB0000872	5833	-	94533.8	86272.3	93142.9	98023.9	97976.9	88472.1	89954.1	83128.2	95726.1	80545.2	79998.8	78642.3	-
T3_positive	MEDN0750	(±)12-HEPE	Lipids	Free fatty acids	C20H30O3	319.233	318.219	6.9447	[M+H]+	6.26275	3	0.6156	rp	81187-21-5	-	HMDB0010202	-	-	5402.4	1619.51	3455.45	531.68	2185.51	4809.89	5429.48	3483.31	3488.05	4723.12	4654.03	4649.42	-
T3_positive	MEDN1428	5Z,8Z,11Z,14Z-Eicosatetraenedioic acid	Lipids	Free fatty acids	C20H30O4	335.22	334.214	6.7279	[M+H]+	6.024	3	0.62	rp	79551-84-1	6437827	-	-	-	3441.21	2616.29	3248.06	8711.57	2309.95	21672.7	9606.02	3048.63	2591.71	6193.46	6712.09	6398.02	-
T3_positive	MW0055475	(2-Hydroxy-2-oxo-1,2lambda5-oxaphospholan-5-yl)methyl (Z)-octadec-9-enoate	Lipids	Free fatty acids	C22H41O5P	501.232	416.269	3.7193	[M+K+HCOOH]+	15.9447	3	0.6416	rp	779333-58-3	10112619	-	44869	-	19869.3	22068.7	21285.9	102177	103732	98838.1	7328.57	5370.24	8577.85	7271.43	7352.77	7154.27	-
T3_positive	MEDP1346	LPC(0:0/16:0)	Lipids	LPC	C24H50NO7P	518.321	495.332	7.004	[M+Na]+	5.06687	3	0.8881	rp	66757-27-5	15061532	HMDB0240262	-	-	106552	92569.4	119620	400986	465389	482329	101828	42538.9	105821	38277.9	35233.6	38205.1	-
T3_positive	Lmhp011388	2-alpha-Linolenoyl-glycerol	Lipids	Glycerol ester	C21H36O4	375.25	352.261	7.3977	[M+Na]+	0.8995	3	0.978	rp	55268-58-1	11674746	-	-	-	7407.14	5125.1	5210.86	5031.25	4148.03	4412	8863.36	6521.52	6458.48	9405.85	9352.07	9376.15	-
T3_positive	MEDN0400	gamma-Linolenic Acid	Lipids	Free fatty acids	C18H30O2	279.232	278.225	6.9447	[M+H]+	1.90131	3	0.8638	rp	506-26-3	5280933	HMDB0003073	386	C06426	23420.5	19868.7	24345.1	46484.9	53025.1	52223.8	45264	31822.6	30210.2	27807.1	28130.6	27964.5	ko00591,ko01040,ko01100
T3_positive	MEDP1339	LPC(18:1/0:0)	Lipids	LPC	C26H53NO7P	522.355	522.356	7.0433	[M+H]+	0.663674	3	0.9316	rp	3542-29-8	53480465	HMDB0010385	-	-	20604.9	28910.1	43979.7	778.68	1164.74	2426.33	35126.6	31709.8	30735.2	640264	638341	627924	-
T3_positive	MW0011498	(all-Z)-7,10,13-Docosatrienoic acid	Lipids	Free fatty acids	C22H38O2	352.321	334.287	7.6745	[M+NH4]+	0.4515	3	0.9888	rp	28874-30-8	131751134	HMDB0031099	-	-	90864.7	101930	127724	21493.8	20466.2	49318.6	52018.7	131630	49906.4	62443.5	62072.4	62444.7	-
T3_positive	MEDL02768	16-Methylheptadecanoic acid	Lipids	Free fatty acids	C18H36O2	307.263	284.272	5.921	[M+Na]+	3.67375	3	0.6661	rp	2724-58-5	21859	HMDB0031066	-	C20356	20115	25256	22610	3458.99	420.32	3678.88	4411.57	3170.05	5889.23	1270.52	1261.96	847.46	-
T3_positive	MW0012238	12-Methyltridecanoic acid	Lipids	Free fatty acids	C14H28O2	246.243	228.209	5.0761	[M+NH4]+	0.385031	3	0.5758	rp	2724-57-4	520298	HMDB0031072	-	-	36578.4	35198.4	47285.6	48132.5	41250.9	48045.2	47134.5	41231.3	50190.2	56504.8	55997.2	55979.4	-
T3_positive	MEDP1341	1-(9Z,12Z-octadecadienoyl)-sn-glycero-3-phosphocholine	Lipids	LPC	C26H50NO7P	542.321	519.332	6.7279	[M+Na]+	2.61448	2	0.8641	rp	22252-07-9	11005824	HMDB0010386	-	-	1.72851e+06	1.99871e+06	2.30879e+06	270370	261753	454034	1.63765e+06	1.8034e+06	1.27107e+06	584699	588618	587497	-
T3_positive	MEDP1180	1-Myristoyl-sn-glycero-3-phosphocholine	Lipids	LPC	C22H46NO7P	534.269	467.301	7.1395	[M-2H+3Na]+	23.993	3	0.6561	rp	20559-16-4	460604	HMDB0010379	-	-	1812.26	465.94	1842.16	690.95	453.32	1773.72	1940.37	333.61	1980.32	2489.3	2473.24	1678.79	-
T3_positive	MEDP0338	LysoPC 16:0	Lipids	LPC	C24H50NO7P	496.339	495.332	7.004	[M+H]+	0.559981	3	0.9191	rp	17364-16-8	460602	HMDB0010382	-	C04230	772892	742528	829976	923003	817766	1.01759e+06	550962	500849	533634	1.04015e+06	1.03779e+06	1.01052e+06	ko00564
T3_positive	MW0143974	7-Hydroxycoumarinyl-gamma-linolenate	Lipids	Free fatty acids	C27H34O4	499.158	422.246	5.3116	[M-H+2K]+	14.2313	3	0.6956	rp	161180-12-7	91746434	-	64760	-	172766	159420	190690	170423	191312	212228	4819.8	5020.63	2742.28	213477	215925	213031	-
T3_positive	MW0052866	Oleic estolide	Lipids	Free fatty acids	C36H68O4	679.39	564.512	6.6467	[M-2H+3K]+	3.49586	3	0.6767	rp	154086-90-5	13294502	HMDB0112109	-	-	216540	368991	317008	17302.4	15822.1	41091	180183	169619	168391	81243.3	81255.2	80747	-
T3_positive	MEDN1008	FFA(11:1)	Lipids	Free fatty acids	C11H20O2	207.138	184.146	4.0342	[M+Na]+	13.325	3	0.5068	rp	112-38-9	5634	HMDB0033724	-	C13910	3336.15	3400.53	3708.54	22546.6	15135.7	35337	712.94	466.86	596.96	11537.6	11426.6	11132.7	-
T3_positive	MEDN0387	FFA(11:0)	Lipids	Free fatty acids	C11H22O2	209.153	186.162	3.9556	[M+Na]+	12.45	3	0.7683	rp	112-37-8	8180	HMDB0000947	-	C17715	36481.7	38111.5	35007.8	11073.3	10617.4	8567.36	46249.4	98082.9	34779.1	7733.31	7749.93	6888.04	-
T3_positive	MW0063654	Ethyl stearate	Lipids	Free fatty acids	C20H40O2	330.336	312.303	7.0433	[M+NH4]+	2.93311	3	0.6	rp	111-61-5	8122	HMDB0034156	-	-	178760	166201	139988	90892.8	98619.5	53423.7	47482	58225.9	29622.1	160974	144493	164812	-
T3_positive	MW0012125	11-Hydroxy-9-tridecenoic acid	Lipids	Free fatty acids	C13H24O3	229.18	228.173	6.8656	[M+H]+	1.13825	3	0.7223	rp	105798-56-9	5318367	HMDB0035881	-	-	5592.57	10312.8	7325.29	1418.97	1315.43	1023.94	185.01	314.18	117.46	462.5	372.75	421.69	-
T3_positive	MW0054380	Ethyl alpha-linolenate	Lipids	Free fatty acids	C20H34O2	353.269	306.256	6.7724	[M+HCOO+2H]+	0.962894	2	0.8747	rp	-	5367460	HMDB0302158	-	-	661501	1.21569e+06	925664	72461.4	51991.5	213958	525755	781779	517026	351471	346150	345813	-
T3_positive	MW0154729	Oleoyl Ethanolamide-d4	Lipids	Free fatty acids	C20H35D4NO2	330.337	329.323	6.2361	[M+H]+	16.504	2	0.8513	rp	-	312636340	-	96544	-	231716	218347	283119	217476	206600	161043	134358	143856	121295	373437	368736	372416	-
T3_positive	MW0011468	10-nitro-9E-octadecenoic acid	Lipids	Free fatty acids	C18H33NO4	404.154	327.241	4.2312	[M-H+2K]+	14.2491	2	0.7007	rp	-	24836820	HMDB0062737	-	-	177268	239492	255368	282105	217705	219242	38096.6	38911.1	40141.1	137032	134056	133686	-
T3_positive	pmp001271	1-Linoleoyl-sn-glycerol-diglucoside	Lipids	Free fatty acids	C33H58O14	696.416	678.383	6.6495	[M+NH4]+	0.505761	3	0.9875	rp	-	-	-	-	-	1.54135e+06	2.95694e+06	2.64615e+06	139308	122613	301113	1.28857e+06	1.66236e+06	1.23067e+06	514763	515872	515643	-
T3_positive	MEDN0375	13-HOTE	Lipids	Free fatty acids	C18H30O3	295.226	294.219	7.0433	[M+H]+	1.23725	3	0.97	rp	-	10469728	HMDB0010203	-	-	12792	4438.47	5686.25	20249.5	20648.8	25939.3	20245.9	19034	19729.1	22023.3	21770.7	20410.2	-
T3_positive	MEDP1345	LysoPC(18:3(9Z,12Z,15Z))	Lipids	LPC	C26H48NO7P	518.323	517.317	6.5026	[M+]+	0.327587	3	0.8932	rp	-	24779469	HMDB0010388	-	-	1.02812e+06	1.57801e+06	2.09204e+06	156054	120171	221673	977120	1.01783e+06	779497	400651	401478	400645	-
T3_positive	MW0161889	docosanedioate	Lipids	Free fatty acids	C22H40O4-2	391.284	368.293	7.8708	[M+Na]+	5.85025	3	0.8732	rp	-	22173968	HMDB0304342	-	-	3.37929e+06	3.80359e+06	1.53184e+06	1.55246e+06	2.41612e+06	5.96908e+06	2.31169e+06	2.41049e+06	2.00298e+06	160551	176794	137956	-
T3_positive	MW0015512	9alpha,11alpha-Azoprosta-5Z,13E-dien-1-oic acid	Lipids	Free fatty acids	C20H32N2O2	371.206	332.246	4.4473	[M+K]+	6.554	3	0.8603	rp	-	44585558	-	-	-	105.39	15.93	140.2	11251.4	11500	11723.9	106.35	1107.79	751.8	1844.59	1834.55	1810.48	-
T3_positive	MW0016268	Butyl(S)-3-hydroxybutyrate glucoside	Lipids	Free fatty acids	C14H26O8	340.197	322.163	4.3885	[M+NH4]+	0.58	3	0.7357	rp	-	76463851	HMDB0031694	-	-	272.22	69.76	137.64	8.35	26.21	62.85	16.3	349.39	368.46	9150.65	9498.53	9085.91	-
T3_positive	MW0015461	9-Hydroxy-8-(hydroxymethyl)-6-(6-methylheptanoyloxy)-2,3,4,5a,6,8,9,9a-octahydropyrano[3,4-b][1,4]dioxepine-3-carboxylic acid	Lipids	Free fatty acids	C18H30O9	391.196	390.189	3.6604	[M+H]+	2.45675	3	0.6922	rp	-	23789037	-	-	-	8836.51	3452.58	10119	3513.47	7799.12	6024.45	337	547.78	163.18	782.32	786.84	725.85	-
T3_positive	MEDP1343	LPC(0:0/18:3)	Lipids	LPC	C26H49NO7P	519.326	518.325	7.004	[M+H]+	2.57541	3	0.6896	rp	-	85735491	-	-	-	108480	9781.76	12437.8	52742.8	54239.3	91914.3	62308.7	80784.4	54328.2	15058.6	14039.9	15280.6	-
T3_positive	MW0052827	8-(9Z-hexadecenoyloxy)-hexadecanoic acid	Lipids	Free fatty acids	C32H60O4	508.457	508.449	7.7719	[M+]+	10.1795	3	0.6026	rp	-	126457354	HMDB0112156	-	-	778.38	4845.96	1331.98	1881.89	1415.92	2061.78	883.11	1914.09	4430.26	4063.15	4928.65	5229.99	-
T3_positive	MW0141373	13-(beta-D-glucosyloxy)docosanoic acid	Lipids	Free fatty acids	C28H54O8	501.375	518.382	8.3627	[M+H-H2O]+	10.9123	3	0.5932	rp	-	440222	-	-	C04103	19029.5	18396.1	18568.1	18613.2	15855.4	16364.1	15264.2	16737.3	17230.5	20619.7	20540.4	19869.2	-
T3_positive	MW0109034	palmyramide A	Lipids	Free fatty acids	C36H53N3O9	672.391	671.378	4.6046	[M+H]+	10.1574	3	0.5509	rp	-	45380200	-	65383	-	3293.96	1655.26	2391.02	6010.36	7005.68	7015.84	45.07	664.92	867.91	1604.97	1592.92	1513.81	-
T3_negative	MW0149468	Ganoderic acid H	Lipids	Free fatty acids	C32H44O9	553.269	572.298	8.091	[M-H2O-H]-	21.5458	2	0.8158	rp	98665-19-1	73657194	HMDB0035987	-	-	7741.9	11948.2	14131.1	4506.38	70.69	1880.31	2008.54	3755.81	2406.57	5718.81	6240.09	6149.27	-
T3_negative	MEDN1426	9(S),12(S),13(S)-TriHOME	Lipids	Free fatty acids	C18H34O5	329.233	330.241	5.653	[M-H]-	2.67151	3	0.9439	rp	97134-11-7	9858729	HMDB0004708	-	C14833	226948	174533	162576	399625	293941	475113	371865	329477	316593	62568.3	62513.2	63435.3	ko00591
T3_negative	MEDL02170	epi-Lipoxin A4	Lipids	Free fatty acids	C20H32O5	351.214	352.225	5.6628	[M-H]-	7.43575	3	0.5948	rp	89663-86-5	42607306	HMDB0004385	-	-	7429.11	4850.17	5095.89	12876.8	10317.5	15642.6	9804.27	10287.4	8322	1955.15	1948.86	1888.66	-
T3_negative	MEDL01857	Coriolic acid	Lipids	Free fatty acids	C18H32O3	277.217	296.235	7.5743	[M-H2O-H]-	0.0935389	3	0.9516	rp	73804-64-5 | 18104-45-5	5282947	HMDB0112194	-	-	136608	155508	127325	106204	93279.4	199463	129295	123218	102153	119469	118268	117861	-
T3_negative	MEDN1144	alpha-Dimorphecolic acid	Lipids	Free fatty acids	C18H32O3	295.228	296.235	6.9372	[M-H]-	1.95525	3	0.9236	rp	73543-67-6	5312830	HMDB0004670	-	C14767	129674	85333.8	65278.3	269944	328920	477772	223173	218117	187343	88192.3	87085.8	87033.6	ko00591
T3_negative	MEDN0364	1-Octadecanoyl-sn-glycero-3-phosphoethanolamine	Lipids	LPE	C23H48NO7P	478.292	481.317	6.9764	[M-H]-	0.839344	3	0.9033	rp	69747-55-3	9547068	HMDB0011130	-	-	3629.26	4049.81	3654.03	2117.42	1109.39	772.28	3971.24	5867.3	12370.4	22762	23661.6	22525.9	-
T3_negative	MW0148386	Docosahexaenoic acid	Lipids	Free fatty acids	C22H32O2	363.202	328.24	4.9452	[M+Cl]-	18.7196	3	0.6378	rp	6217-54-5	445580	HMDB0002183	3457	C06429	407.13	223.18	140.46	2207.33	2386.5	2213.43	554.46	2105.55	244.9	51609.8	52005.2	51816.4	ko01040
T3_negative	MEDN0383	FFA(18:2)	Lipids	Free fatty acids	C18H32O2	279.233	280.24	7.9387	[M-H]-	3.04612	3	0.9361	rp	60-33-3	5280450	HMDB0000673	191	C01595	651335	725134	700485	589904	573636	695739	540311	481172	518313	583794	588587	583938	ko00591,ko01040,ko01100
T3_negative	MEDN1033	FFA(18:0)	Lipids	Free fatty acids	C18H36O2	283.265	284.272	7.6248	[M-H]-	0.0239022	3	0.9019	rp	57-11-4	5281	HMDB0000827	189	C01530	4.04069e+06	2.3427e+06	1.78792e+06	1.48063e+06	1.49969e+06	2.33505e+06	2.8141e+06	2.41743e+06	2.60245e+06	1.13129e+06	1.1302e+06	1.12548e+06	ko00061,ko01040,ko01100
T3_negative	MEDN0381	FFA(16:0)	Lipids	Free fatty acids	C16H32O2	255.234	256.24	8.4306	[M-H]-	1.32357	3	0.9287	rp	57-10-3	985	HMDB0000220	187	C00249	1.02365e+06	1.01963e+06	910012	811420	1.00885e+06	1.09985e+06	1.08251e+06	930769	947831	1.1374e+06	1.14795e+06	1.17154e+06	ko00061,ko00062,ko00071,ko00073,ko01040,ko01100,ko01212
T3_negative	MEDN0807	FFA(14:0)	Lipids	Free fatty acids	C14H28O2	227.202	228.209	7.7226	[M-H]-	0.963149	3	0.9375	rp	544-63-8	11005	HMDB0000806	196	C06424	36595.5	40085.8	21339.9	17337.3	23051.1	37904.2	40750.5	44042.3	41980.9	54656.5	54315.7	54254.7	ko00061,ko01100
T3_negative	MEDL00391	LysoPE 16:0	Lipids	LPE	C21H44NO7P	452.277	453.286	6.9176	[M-H]-	4.63138	3	0.9649	rp	53862-35-4	9547069	HMDB0011503	-	-	287518	192213	125291	135283	171268	304438	229737	200313	159493	138415	136872	138348	-
T3_negative	MEDP0434	1-Heptadecanoyl-sn-glycero-3-phosphocholine	Lipids	LPC	C25H52NO7P	554.344	509.348	6.9764	[M+HCOO]-	0.568816	2	0.7358	rp	50930-23-9	24779463	HMDB0012108	-	C04230	41275.2	25163.2	22435.5	32187.2	35426.9	60537.3	32212.6	45671.5	22914.5	16076	19056.8	21026.6	ko00564
T3_negative	MEDL00684	FAA(18:1)	Lipids	Free fatty acids	C18H34O2	281.249	282.256	8.5469	[M-H]-	0.334343	3	0.9231	rp	506-17-2	5282761	HMDB0240219	-	C21944	99734.9	88776.3	64985.9	85455.8	125305	169083	139562	93973.5	102824	215974	216684	222131	-
T3_negative	MEDN1110	1,11-Undecanedicarboxylic acid	Lipids	Free fatty acids	C13H24O4	435.128	244.167	3.995	[M-H]-	4.28464	2	0.9314	rp	505-52-2	10458	HMDB0002327	6622	-	744.32	418.54	261.62	65.27	278.53	116.62	3993.07	1135.56	3297.17	36968.1	36940.2	36491.2	-
T3_negative	MW0056744	Palmitoyl 3-carbacyclic Phosphatidic Acid	Lipids	Free fatty acids	C20H39O5P	427.199	390.253	8.0175	[M+K-2H]-	6.50435	2	0.7517	rp	476310-22-2	10178491	-	44867	-	25596.6	30419.4	24123.6	21067.2	22351.6	27711.2	27999.5	25300.9	28969.4	37868	37254.9	37214.5	-
T3_negative	MEDN0380	FFA(16:1)	Lipids	Free fatty acids	C16H30O2	253.217	254.225	7.821	[M-H]-	0.743704	3	0.8263	rp	373-49-9	445638	HMDB0003229	-	C08362	13633.8	79491.6	7823.93	15304.2	31817.3	11713.2	82445.1	83241.4	11539.9	22803.7	22793.7	22541.2	ko00061,ko01100
T3_negative	MW0015212	[(1S,5S,6S,9S,11R,12S,13S,14R,15R)-6-(Furan-3-yl)-14-hydroxy-5,12,16,16-tetramethyl-8,21-dioxo-7,10,17-trioxahexacyclo[13.3.3.01,15.02,12.05,11.09,11]henicos-19-en-13-yl] 3-methylbutanoate	Lipids	Free fatty acids	C31H38O9	589.213	554.252	4.371	[M+Cl]-	2.85611	3	0.9335	rp	361554-02-1	57509352	-	-	-	4795.25	9646.07	5685.31	15585.1	13030.1	19804.8	64.58	1955.09	1404.89	791.77	758.9	787.95	-
T3_negative	MEDN1078	Epoxyoleic acid	Lipids	Free fatty acids	C18H34O3	297.243	298.251	7.3483	[M-H]-	0.406051	3	0.7852	rp	24560-98-3	119250	-	-	-	6039.37	2910.19	847.12	299.05	846.31	5062.05	6277.79	5036.78	4606.74	5124.59	5047.34	5092.84	-
T3_negative	MW0011996	10E,12Z-Octadecadienoic acid	Lipids	Free fatty acids	C18H32O2	299.056	280.24	5.1216	[M+CH3COO]-	0.57515	3	0.6396	rp	2420-56-6	5282800	HMDB0005048	34801	-	2288.88	1244.95	617.8	121.57	274.18	239.9	3795.31	3986.04	4788.53	14264.3	14179.2	14093	-
T3_negative	MW0053853	Heneicosanoic acid	Lipids	Free fatty acids	C21H42O2	111.009	326.318	1.1639	[M-]-	1.75116	3	0.6884	rp	2363-71-5	16898	HMDB0002345	4208	-	516649	321804	578800	90879	98594.4	85382.6	551014	558413	541712	353250	329248	334963	-
T3_negative	MEDN1417	13-Hpode	Lipids	Free fatty acids	C18H32O4	311.222	312.23	6.5028	[M-H]-	0.900545	3	0.7181	rp	23017-93-8	6437847	HMDB0003871	64784	C04717	35116.2	18345.3	17243.3	44818.9	47134.1	89060.1	66061.3	63053.7	58883.2	16690.6	16645.4	16896.4	ko00591,ko01100
T3_negative	MEDL00392	1-(9Z-octadecenoyl)-sn-glycero-3-phosphocholine	Lipids	LPC	C26H52NO7P	580.36	521.348	7.0156	[M+CH3COO]-	8.88516	2	0.7721	rp	19420-56-5	16081932	HMDB0002815	-	-	68.05	6.09	104.24	187.12	153.15	128.23	194.54	185.74	245.29	1314.33	1175.3	1226.27	-
T3_negative	MW0141386	13-Hydroxydocosanoic acid	Lipids	Free fatty acids	C22H44O3	355.321	356.329	8.2137	[M-H]-	4.00424	3	0.8425	rp	13980-16-0	151842	-	-	C03049	249.48	11254.7	22586	18516.2	31619.8	28540.5	22981	92183.4	36360.3	20803.4	14927.2	19914	-
T3_negative	MEDN0675	Methyl stearate	Lipids	Free fatty acids	C19H38O2	383.118	298.287	1.0659	[2M-H]-	4.44956	2	0.9596	rp	112-61-8	8201	HMDB0034154	-	-	389202	652835	512504	368894	377529	388124	439229	419527	495373	164255	166111	166191	-
T3_negative	MW0011976	(5S,6R,7E,9E,12S,14Z)-6-[(2R)-2-[[(4R)-4-amino-4-carboxybutanoyl]amino]-3-(carboxymethylamino)-3-oxopropyl]sulfanyl-5,12-dihydroxyicosa-7,9,14-trienoic acid	Lipids	Free fatty acids	C30H49N3O10S	678.276	643.314	5.5156	[M+Cl]-	2.90015	3	0.9325	rp	-	122164855	HMDB0060155	-	-	508.74	1102.66	2168.39	6098.6	9961.34	14324.8	29624.9	23414	23903	1112.39	767.7	1065.61	-
T3_negative	MW0142175	22-Oxodocosanoic acid	Lipids	Free fatty acids	C22H42O3	389.29	354.313	8.0175	[M+Cl]-	6.5115	3	0.8611	rp	-	52940145	-	-	C19624	163033	154227	186381	169630	181157	185034	182970	144810	189102	217803	217682	211406	ko00073
T3_negative	MEDL00448	1-Palmitoylglycerol 3-phosphate	Lipids	Glycerol ester	C19H39O7P	431.219	410.243	8.7308	[M+Na-2H]-	1.53999	3	0.7931	rp	-	89566	HMDB0007853	-	C04036	142794	494860	316145	668138	90715.5	18871.5	94323	303246	226963	8085.33	15131.9	13154.1	-
T3_negative	MEDL00692	FFA(17:0)	Lipids	Free fatty acids	C17H34O2	269.248	270.256	6.8781	[M-H]-	0.604665	3	0.7886	rp	-	-	-	-	-	589629	462173	413083	457063	454568	611887	588480	609552	433330	66878.8	65838.5	66531.7	-
T3_negative	pmp001276	1-Linolenoyl-rac-glycerol-diglucoside	Lipids	Free fatty acids	C33H56O14	675.359	676.367	6.4436	[M-H]-	0.0100537	3	0.7497	rp	-	-	-	-	-	109311	269711	205281	6344.44	5390.02	21413.1	74869.1	105288	71599.4	33415.5	32799	33458.4	-
T3_negative	MW0054377	S-[2-[3-[[4-[[[5-(6-aminopurin-9-yl)-4-hydroxy-3-phosphonooxyoxolan-2-yl]methoxy-hydroxyphosphoryl]oxy-hydroxyphosphoryl]oxy-2-hydroxy-3,3-dimethylbutanoyl]amino]propanoylamino]ethyl] (9E,12E)-octadeca-9,12-dienethioate	Lipids	Free fatty acids	C39H66N7O17P3S	1064.29	1029.34	4.9433	[M+Cl]-	14.4521	3	0.7427	rp	-	5462164	HMDB0060170	-	-	235.67	100.99	231.12	122.42	536.33	485.47	31012.4	27950.7	29080.9	962.55	1245.84	1172.12	-
T3_negative	MW0137135	8,16-Dihydroxy-6-(6-hydroxy-1-benzouran-2-yl)-12-methyl-3,13-dioxapentacyclo[10.7.1.02,10.04,9.014,19]icosa-2(10),4,6,8,14(19),15,17-heptaen-11-one	Lipids	Free fatty acids	C27H18O7	453.1	454.105	0.7922	[M-H]-	4.57896	3	0.7362	rp	-	23257486	HMDB0137763	-	-	494547	592779	809795	906877	733260	837301	874980	891353	851828	329644	327182	331286	-
T3_negative	MEDN1854	9,10-Dihydroxystearic acid	Lipids	Free fatty acids	C18H36O4	361.258	316.261	7.4468	[M+HCOO]-	0.464679	3	0.7051	rp	-	89377	HMDB0302281	-	C19622	8097.94	6535.45	3190.06	5607.7	4198.42	6734.85	8315.73	5532.21	7201.38	7301.81	7429.3	7421.91	ko00073
T3_negative	MEDN1461	(±)7(8)-DiHDPE(A)	Lipids	Free fatty acids	C22H34O4	361.235	362.246	7.9387	[M-H]-	12.7662	3	0.689	rp	-	-	-	-	-	8297.28	5060.67	1393.13	1671.71	4541.4	8242.95	6074.34	4265.46	6037.67	6443.83	6737.48	6337.57	-
T3_negative	MW0012006	9-Hydroxy-2,6,12-trimethyl-12-[2-[3,4,5-trihydroxy-6-(hydroxymethyl)oxan-2-yl]oxyethyl]-15-oxatetracyclo[8.4.1.01,10.02,7]pentadecane-6-carboxylic acid	Lipids	Free fatty acids	C26H42O10	513.268	514.278	5.9092	[M-H]-	3.49579	3	0.6698	rp	-	44715368	-	-	-	1359.77	2076.36	1717.92	16553.1	16832.8	15909.8	3715.52	5486.41	5609.17	1248.45	1355.25	1292.82	-
T3_negative	MW0165072	10(R),17(R)-dihydroxydocosa-4Z,7Z,11E,13E,15Z,19Z-hexaenoic acid	Lipids	Free fatty acids	C22H32O4	359.219	360.23	7.5663	[M-H]-	4.851	3	0.6423	rp	-	71508666	-	-	-	1993.39	1531.04	992.96	608.12	275.84	3554.37	2314.5	1327.6	904.43	1687.59	1690.33	1672.78	-
T3_positive	MW0054354	Limonexic acid	Organic acids	Organic acids	C26H30O10	520.217	502.184	4.6242	[M+NH4]+	1.787	3	0.9573	rp	99026-99-0	5321283	HMDB0036075	-	-	260.99	281.08	416.51	284.93	498.4	65.92	260.8	569.12	183.13	1783.55	1657.1	1747.76	-
T3_positive	MEDN1476	Allantoic acid	Organic acids	Organic acids	C4H8N4O4	221.025	176.055	0.7682	[M-H+2Na]+	0.856323	3	0.7868	rp	99-16-1	203	HMDB0001209	343	C00499	70291.2	108386	103576	86956.2	81403.6	87505.3	178750	187365	170003	74684.1	74444	74578.2	ko00230,ko01100
T3_positive	MW0140082	Methyl (+)-7-isojasmonate	Organic acids	Organic acids	C13H20O3	263.105	224.141	2.0241	[M+K]+	11.8885	3	0.5259	rp	95722-42-2	6427970	HMDB0301800	-	C16318	419.39	653.43	1360.9	189.23	1223.26	333.27	4279.61	2848.05	466.96	1084.68	1410.64	1325.24	ko00592,ko01110
T3_positive	MW0156210	Pulcherriminic acid	Organic acids	Organic acids	C12H20N2O4	295.102	256.142	2.2102	[M+K]+	3.268	3	0.9246	rp	957-86-8	3083664	-	-	C20515	423.69	1324.59	791.2	15076	13707.2	14170.2	992.03	559.97	889.73	2698.89	2674.41	2675.23	-
T3_positive	MEDP1799	Quinaldic acid	Organic acids	Organic acids	C10H7NO2	156.042	173.048	0.7682	[M+H-H2O]+	7.59732	3	0.6793	rp	93-10-7	7124	HMDB0000842	5805	C06325	1.01141e+06	1.05795e+06	1.02801e+06	1.9501e+06	1.72051e+06	1.90069e+06	918394	869802	881648	813760	812905	801674	-
T3_positive	MEDN1502	2-Phenylbutyric acid	Organic acids	Organic acids	C10H12O2	315.05	164.084	5.1126	[M+H]+	2.35448	3	0.7729	rp	90-27-7	7012	HMDB0000329	5318	-	182.96	48.48	109.4	10.7	21.7	119.71	38.37	156.66	7.17	26245.6	26282.2	26087.9	-
T3_positive	MW0116179	[2-(1H-tetrazol-5-yl)phenoxy]acetic acid	Organic acids	Organic acids	C9H8N4O3	221.066	220.06	3.463	[M+H]+	1.6005	3	0.7115	rp	893770-65-5	5307067	-	-	-	22977.5	23288.7	18663	17093	19356.8	21665.2	5319.34	5919.77	3652.5	8911.29	7744.8	8888.36	-
T3_positive	MEDN0563	2-Benzylsuccinic acid	Organic acids	Organic acids	C11H12O4	191.07	208.074	3.4532	[M+H-H2O]+	0.865541	3	0.9308	rp	884-33-3	3858	HMDB0012127	-	-	547.93	235.15	109.64	102.61	474.49	150.14	201.9	50.99	218.63	43810.5	44960.4	44086.7	-
T3_positive	MW0117072	1-[2-(2,5-Dimethylphenoxy)ethyl]-3-indolecarboxylic acid	Organic acids	Organic acids	C19H19NO3	310.138	309.137	1.1989	[M+H]+	3.766	3	0.6642	rp	878978-76-8	7345532	-	-	-	5522.88	3571.98	4666.63	466.1	727.46	1050.52	227.41	57.83	355.34	923.57	1514.61	1695.83	-
T3_positive	MW0112710	3,4-Di-O-galloylquinic acid	Organic acids	Organic acids	C21H20O14	514.119	496.085	2.5976	[M+NH4]+	0.615822	3	0.7348	rp	86687-37-8	460895	-	-	-	17.9	12.05	244.95	247.65	85.65	108.26	80.54	142.12	100.27	5320.65	5350.08	5160.48	-
T3_positive	MW0117282	Tert-butyl 2-oxopiperidine-1-carboxylate	Organic acids	Organic acids	C10H17NO3	200.127	199.121	3.2085	[M+H]+	2.10875	3	0.7	rp	85908-96-9	7577838	-	-	-	366.84	284.41	499.58	682.71	966.78	1151.61	6538.78	5634.43	6391.4	597.66	501.07	623.12	-
T3_positive	MEDN1479	N-Palmitoyl Taurine	Organic acids	Organic acids	C18H37NO4S	386.233	363.244	2.952	[M+Na]+	1.79612	3	0.7307	rp	83982-06-3	14504290	HMDB0240594	-	-	2.81211e+06	2.31459e+06	2.44949e+06	2.80954e+06	3.15745e+06	3.48267e+06	49562	51020.5	34389	489070	487122	488137	-
T3_positive	MW0160413	Spiraprilat	Organic acids	Organic acids	C20H26N2O5S2	439.129	438.128	0.8882	[M+H]+	2.99799	3	0.9304	rp	83602-05-5	3033702	-	-	-	64.92	63.02	61.02	172.65	384.39	52.01	66.17	16.18	46.04	12697.4	12697.9	12660.8	-
T3_positive	MW0112894	3-Sialyl-N-acetyllactosamine	Organic acids	Organic acids	C25H42N2O19	697.225	674.238	0.9244	[M+Na]+	3.22943	3	0.6754	rp	81693-22-3	16213476	HMDB0006581	-	-	2.31783e+06	2.33115e+06	2.3486e+06	2.8524e+06	2.8961e+06	3.01581e+06	2.11413e+06	2.21648e+06	2.12541e+06	559634	569306	563898	-
T3_positive	MW0106415	Didecyl hydrogen phosphate	Organic acids	Organic acids	C20H43O4P	379.304	378.29	7.004	[M+H]+	17.7575	3	0.7058	rp	7795-87-1	82260	-	-	-	6227.17	6543.46	2742.31	7399.55	5749.03	6378.81	20402.4	17305.5	13869.2	10415.5	10432	10190	-
T3_positive	MEDN1395	(R)-(-)-2-Phenylpropionic acid	Organic acids	Organic acids	C9H10O2	168.101	150.068	1.4265	[M+NH4]+	0.199	3	0.745	rp	7782-26-5	446626	-	-	-	9.86	3.74	11.77	109	309	37.46	42.1	7.14	5.31	1289.91	1299.42	1286.42	-
T3_positive	MW0013392	2-Aminohexadecanoic acid	Organic acids	Organic acids	C16H33NO2	272.258	271.251	5.6255	[M+H]+	2.29389	2	0.7535	rp	7769-79-1	409322	-	34491	-	5347.27	5184.99	6755.06	6766.15	5562	5176.89	6526.68	5076.76	5239	6560.36	6484.88	6546.81	-
T3_positive	MW0012544	16beta-16-Hydroxy-3-oxo-1,12-oleanadien-28-oic acid	Organic acids	Organic acids	C30H44O4	469.331	468.324	4.4671	[M+H]+	10.5913	3	0.5444	rp	77625-72-0	131752914	HMDB0040711	-	-	9093.56	8407.7	7098.79	1161.61	2926.76	650.21	3953.76	1285.62	4160.69	708.06	670.8	630.04	-
T3_positive	MW0116348	1-(pyridin-2-yl)-1H-pyrazole-4-carboxylic acid	Organic acids	Organic acids	C9H7N3O2	212.04	189.054	0.8852	[M+Na]+	2.06625	3	0.7009	rp	77556-50-4	8027170	-	-	-	612	414.66	402.39	1048.3	110.86	116.37	88.43	210.02	209.76	48008.1	47182.2	46885.9	-
T3_positive	MW0105417	Acetyl tributyl citrate	Organic acids	Organic acids	C20H34O8	441.189	402.225	7.3779	[M+K]+	1.57076	3	0.7122	rp	77-90-7	6505	HMDB0034159	-	-	3284.82	3810.73	3718.83	4240.2	1792.95	4524.81	3554.45	3402.92	2637.6	1671.46	1739.26	1639.52	-
T3_positive	MW0111391	4-O-feruloyl-D-quinic acid	Organic acids	Organic acids	C17H20O9	386.144	368.111	3.8968	[M+NH4]+	0.669	3	0.9836	rp	76272-56-5	10177048	-	-	-	17491.2	25598.1	26826.2	107330	119675	102526	178758	192166	178961	28519	28155.1	28136.5	-
T3_positive	MW0015654	All-trans-heptaprenyl diphosphate	Organic acids	Organic acids	C35H60O7P2	655.39	654.381	6.8853	[M+H]+	0.873343	3	0.9786	rp	76078-18-7	5280658	HMDB0012187	-	C04216	23184.5	28054.6	29363.8	10874.9	5181.53	19681.8	27693.6	24081.2	24505.2	9919.45	9740.31	10383.2	ko00900,ko01110
T3_positive	MW0013649	Allyl cyclohexanebutyrate	Organic acids	Organic acids	C13H22O2	228.196	210.162	6.0785	[M+NH4]+	0.05	3	0.9988	rp	7493-65-4	61405	HMDB0038291	-	-	69539.5	98690.9	86457.9	56865.3	45860	55476.7	63054.7	51663.2	60333.7	66860	66540.6	66429.7	-
T3_positive	MW0120953	5,6,7,8-Tetrahydropterin-6-carboxylic acid	Organic acids	Organic acids	C7H9N5O3	212.076	211.071	0.6307	[M+H]+	3.848	3	0.6625	rp	7449-02-7	135911925	HMDB0060410	-	C20239	337.44	171.26	608.37	185.54	177.68	686.98	256.33	25.4	23.15	1788.87	1855.9	1837.46	ko00790,ko01100
T3_positive	MW0105065	3-Hydroxydecanedioic acid	Organic acids	Organic acids	C10H18O5	459.219	218.115	4.9578	[2M+Na]+	3.96733	3	0.6743	rp	73141-46-5 | 68812-93-1	3017884	HMDB0000350	-	-	8467.95	8408.13	10496.7	99682.4	93811.2	100312	7031.55	8472.21	8193.34	13625.9	13303.5	13608.7	-
T3_positive	MW0127106	Dioctylphosphinic acid	Organic acids	Organic acids	C16H35O2P	308.279	290.238	7.4357	[M+NH4]+	21.3313	3	0.6721	rp	683-19-2	99411	-	-	-	22324.8	22798.9	24085.9	26897.6	26547.1	26057.9	22614.4	24436.6	27110.3	23037.2	23196.7	23277	-
T3_positive	MEDP0297	5-Aminopentanoic acid	Organic acids	Organic acids	C5H11NO2	140.068	117.079	0.7877	[M+Na]+	0.0535	3	0.7487	rp	660-88-8	138	HMDB0003355	6902	C00431	61795.7	67060.1	79104.1	234075	157325	157779	62817.3	74391	66088.7	23507.7	23149.5	23813.7	ko00310,ko00330,ko00470,ko01100
T3_positive	MW0140703	(S)-Piperidine-2-carboxamide	Organic acids	Organic acids	C6H12N2O	151.075	128.095	1.4344	[M+Na]+	12.4077	3	0.7689	rp	65057-28-5	6933831	-	-	C19809	36.24	20.45	30.16	16.95	8.66	97.4	159.15	63.17	24	2537.89	2536.79	2534.73	-
T3_positive	MW0103855	(2R,4R)-2-phenyl-1,3-thiazolidine-4-carboxylic acid	Organic acids	Organic acids	C10H11NO2S	256.07	209.051	5.6058	[M+HCOO+2H]+	20.4757	3	0.6696	rp	64970-78-1	676745	-	65469	-	8691.96	3779.96	2019.83	1274.3	900.06	598.33	904.54	397.09	460.37	170368	165790	173295	-
T3_positive	MEDN1309	3-(Methylthio)propionic acid	Organic acids	Organic acids	C4H8O2S	158.996	120.025	0.9636	[M+K]+	16.2495	3	0.7219	rp	646-01-5	563	HMDB0001527	6300	C08276	49390.8	36333.6	59480.3	424457	507420	520538	42989.6	68823.9	44112	194373	197079	194514	ko00270,ko00920,ko01100
T3_positive	MW0118362	2-(9h-Carbazol-9-yl)benzoic acid	Organic acids	Organic acids	C19H13NO2	270.088	287.095	4.9381	[M+H-H2O]+	7.01366	2	0.9083	rp	6286-88-0	223060	-	96374	-	542.02	215.52	289.16	1577.77	37.27	1975.13	2635.43	4283.67	1799.43	317137	317347	303177	-
T3_positive	MEDL00486	3-Hydroxybutyric acid	Organic acids	Organic acids	C4H8O3	146.081	104.047	0.8461	[M+CH3CN+H]+	1.4913	3	0.7868	rp	625-72-9	92135	HMDB0000011	-	C01089	159789	166094	161223	319373	317225	326492	129441	124010	121054	112137	111404	111626	ko00650,ko01100
T3_positive	MW0106579	Edetic acid	Organic acids	Organic acids	C10H16N2O8	585.196	292.091	4.878	[2M+H]+	12.1217	2	0.7286	rp	62-33-9	6049	HMDB0015109	-	C00284	873.19	830.95	1613.8	1067.31	1105.63	406.77	1455.21	1317.35	913.79	90916.8	91209.1	90561.9	-
T3_positive	MW0106148	Chorismic acid	Organic acids	Organic acids	C10H10O6	470.129	226.048	3.3453	[2M+NH4]+	2.92665	2	0.8438	rp	617-12-9	12039	HMDB0012199	-	C00251	78.39	207.04	9.67	939.65	673.17	1105.91	168.98	28.62	131.64	6480.98	6434.6	6405.44	ko00130,ko00400,ko00790,ko00996,ko00999,ko01100,ko01110,ko01230,ko01240
T3_positive	MW0121721	6-[(6-Tert-butyl-3-methoxycarbonyl-4,5,6,7-tetrahydro-1-benzothiophen-2-yl)carbamoyl]cyclohex-3-ene-1-carboxylic acid	Organic acids	Organic acids	C22H29NO5S	442.163	419.177	2.6371	[M+Na]+	1.53611	3	0.713	rp	6125-05-9	2886950	-	-	-	8728.87	6275.15	6476.97	23261.5	22997	24188.7	820.37	1296.81	1764.79	4278.26	4700.78	5089.04	-
T3_positive	MEDN1492	(R)-mandelic Acid	Organic acids	Organic acids	C8H8O3	153.054	152.047	3.5416	[M+H]+	1.6395	3	0.7106	rp	611-71-2	11914	HMDB0062635	-	C01983	4171.77	6859.83	6652.37	4414.65	3848.72	3273.52	1630.04	1263.08	1547.13	1649.25	1699.77	1476.89	-
T3_positive	MEDP1784	Methyl 2-furoate	Organic acids	Organic acids	C6H6O3	291.006	126.032	1.2774	[2M+K]+	17.8353	3	0.6828	rp	611-13-2	11902	HMDB0029750	-	-	7889.78	4035.01	1032.78	43284	55569.2	35342.4	10284.6	2409.99	9475.22	7685.01	4757.87	8527.23	-
T3_positive	MADN0586	2-methyl citric acid	Organic acids	Organic acids	C7H10O7	207.05	206.043	1.0918	[M+H]+	1.632	3	0.7108	rp	6061-96-7	90470055	HMDB00379	5368	-	26713.2	21167.9	27023.2	20119.6	15447.5	10159.9	83824.5	23464	40719.8	23318.7	22949.5	22692.6	-
T3_positive	MW0126142	Pinacidil	Organic acids	Organic acids	C13H19N5	340.26	245.164	3.6407	[M-H+2K]+	3.54133	3	0.7402	rp	60560-33-0	4826	-	1941	-	16546.5	18858.5	15083.2	17402.7	15720.9	15493.5	8253.23	10660.9	10435.8	10316.3	10156.4	10204.8	-
T3_positive	MW0119718	3-Methyluric acid	Organic acids	Organic acids	C6H6N4O3	246.06	182.044	1.1007	[M+CH3CN+Na]+	1.07109	2	0.7777	rp	605-99-2	11804	HMDB0001970	-	-	43598.1	42944.9	26028.5	151761	137955	141230	15266.7	12891.5	12885.4	51442	51254.1	51439.4	-
T3_positive	MW0113895	alpha-D-Galactopyranuronosyl-(1->4)-alpha-D-galactopyranuronosyl-(1->4)-D-galacturonic acid	Organic acids	Organic acids	C18H26O19	569.09	546.107	4.5259	[M+Na]+	1.51784	3	0.9635	rp	6037-45-2	4472903	HMDB0039751	-	-	84.02	28.28	82.95	138.51	111.28	54.71	135.35	196.03	160	12562.9	12574.7	12350.8	-
T3_positive	MW0014136	3-Hydroxyvalproic acid	Organic acids	Organic acids	C8H16O3	229.103	160.11	0.6307	[M+Na+HCOOH]+	2.14703	3	0.7014	rp	58888-84-9	134459	HMDB0013899	-	C16651	3835.9	3234.52	4502.79	2865.56	2828.61	3827.34	614.42	209.48	1453.07	17861.5	19175.9	18970.7	-
T3_positive	MEDP0285	2,6-Diaminooimelic Acid	Organic acids	Organic acids	C7H14N2O4	191.106	190.095	4.093	[M+H]+	5.8925	3	0.6224	rp	583-93-7	-	HMDB0001370	-	C00666	5813.46	7491.59	4635.15	4412.23	4946.09	1946.82	473.37	363.73	551.29	897.26	906.04	857.61	ko00300,ko00470,ko01100,ko01110,ko01230
T3_positive	MW0014329	4-(Methylsulfanyl)-2-oxobutanoic acid	Organic acids	Organic acids	C5H8O3S	195.029	148.019	3.5816	[M+HCOO+2H]+	6.4438	3	0.6703	rp	583-92-6	473	HMDB0001553	6319	C01180	52.22	677.59	247.73	515.11	265.14	2416.02	43.73	323.51	381.09	18672	18636.1	18596.6	ko00270,ko00470,ko00966,ko01100,ko01110,ko01210
T3_positive	MW0118662	2-Mercapto-5-benzimidazolecarboxylic acid	Organic acids	Organic acids	C8H6N2O2S	217.002	194.015	1.3559	[M+Na]+	7.4955	3	0.5937	rp	58089-25-1	703333	-	-	-	5364.14	2557.72	2704.92	3828.54	5220.15	4225.32	8775.84	10348.5	8923.56	7818.24	8335.45	7407.38	-
T3_positive	MW0014162	3-Methyl-5-pentyl-2-furannonanoic acid	Organic acids	Organic acids	C19H32O3	309.242	308.235	7.5956	[M+H]+	0.3625	3	0.991	rp	57818-39-0	3085134	HMDB0031091	-	-	5452.34	10763.6	8947.76	413.86	166.17	1695.89	5361.19	6001.82	4911.19	10485.4	10726.9	10711.2	-
T3_positive	MW0108337	4-[(E)-2-[2-(4-hydroxyphenyl)ethylamino]vinyl]-2,3-dihydropyridine-2,6-dicarboxylic acid	Organic acids	Organic acids	C17H18N2O5	331.138	330.122	2.7356	[M+H]+	1.4295	3	0.7155	rp	5589-85-5	135935708	-	-	C08556	185.79	48.43	48.96	193.84	45.38	275.98	262.99	144.06	275.45	639	705.22	716.7	-
T3_positive	MW0122710	9-Methyluric acid	Organic acids	Organic acids	C6H6N4O3	227.007	182.044	0.572	[M-H+2Na]+	17.871	3	0.658	rp	55441-71-9	108714	HMDB0001973	-	-	142432	211547	180844	79009.7	95839	90743.1	287034	244698	245073	230284	224421	232743	-
T3_positive	MW0110047	Tropate	Organic acids	Organic acids	C9H10O3	149.059	166.063	1.9265	[M+H-H2O]+	0.417774	3	0.9527	rp	552-63-6	10726	HMDB0062590	-	C01456	228526	261205	259247	365650	359111	421059	88884.9	77307.1	71265.5	315952	316953	318254	ko00960,ko01110
T3_positive	MEDN1354	3-Methacrylic acid	Organic acids	Organic acids	C5H8O2	101.059	100.052	0.8657	[M+H]+	6.07375	3	0.619	rp	541-47-9	30653	HMDB0000509	5495	C00010280	58148.2	31433	35995.4	13804.7	19541.2	7840.45	89123.3	62907.4	104733	4489.16	4900.8	4990.77	-
T3_positive	MW0126336	Pyridoxamine phosphate	Organic acids	Organic acids	C8H13N2O5P	519.112	248.056	3.9851	[2M+Na]+	21.5852	2	0.7771	rp	529-96-4	1053	HMDB0001555	-	C00647	340.67	138.83	328.31	151.31	305.65	124.09	1464.75	4574.35	4248.92	46230.2	46866.3	46044.4	ko00750,ko01100
T3_positive	MW0126958	Vulpinic acid	Organic acids	Organic acids	C19H14O5	645.179	322.084	3.287	[2M+H]+	7.25528	3	0.6807	rp	521-52-8 | 73622-57-8	54690323	-	44073	-	451.08	634.67	148.6	482.58	258.57	489.64	93.31	118.46	183.18	5262.93	5290.76	5262.28	-
T3_positive	MEDN1397	Succinylacetone	Organic acids	Organic acids	C7H10O4	176.091	158.058	0.6307	[M+NH4]+	7.12282	3	0.7616	rp	51568-18-4	5312	HMDB0000635	5608	-	186307	188802	155360	479649	424806	425138	89735.9	133677	119453	46743.8	26141.9	40832.6	-
T3_positive	MW0113036	4-Deoxythreonic acid	Organic acids	Organic acids	C4H8O4	459.329	120.042	7.2204	[M+K]+	14.8443	3	0.5068	rp	5057-93-2	10964471	HMDB0002453	6686	-	7959.9	6381.98	6534.44	9558.19	8375.85	7985.13	23378.6	20534.4	18980.6	18558.4	18781.9	18773	-
T3_positive	MW0126762	Thiamine phosphoric acid ester	Organic acids	Organic acids	C12H17N4O4PS	362.097	344.071	0.9244	[M+NH4]+	18.2452	3	0.6716	rp	495-23-8	3382778	HMDB0002666	-	-	159338	175291	189635	1.18821e+06	1.55207e+06	1.22274e+06	165888	192466	204301	241320	246346	246596	-
T3_positive	MEDN0622	Porphobilinogen	Organic acids	Organic acids	C10H14N2O4	249.081	226.095	0.9342	[M+Na]+	1.6075	3	0.7114	rp	487-90-1	1021	HMDB0000245	-	C00931	41843.2	35678.3	42967.3	84601.1	108459	42904	14596.7	71759.8	79425.7	6132	7228.51	5118.4	ko00860,ko01100,ko01110,ko01240
T3_positive	MW0104172	1,2,5-Oxadiazole-3,4-dicarboxylic acid	Organic acids	Organic acids	C4H2N2O5	180.974	157.996	1.0615	[M+Na]+	23.428	3	0.655	rp	48113-77-5	1419097	-	-	-	29861.8	19967.3	33539.8	19838.4	20306.8	19403.1	17579.3	16387.3	23445.3	36532.1	36856.1	33184.4	-
T3_positive	MW0138750	Lecanoric acid	Organic acids	Organic acids	C16H14O7	319.081	318.074	3.6017	[M+H]+	1.32282	2	0.8215	rp	480-56-8	99613	-	41021	C02868	21227.6	145.59	95.5	24347.1	81.89	30284.2	66631.3	61432.6	63816.6	281222	281199	280902	-
T3_positive	MW0106105	Carbamic acid	Organic acids	Organic acids	CH3NO2	84.0103	61.0164	0.9636	[M+Na]+	4.55408	3	0.6482	rp	463-77-4	277	HMDB0003551	6950	C01563	4635.62	6829.23	20441.3	14168.5	16263.4	17190.2	15688.4	10325.5	15097.9	5569.98	5473.23	5538.84	ko00240,ko00910,ko01100
T3_positive	MW0160602	Gibberellin A9	Organic acids	Organic acids	C19H24O4	317.181	316.168	1.9845	[M+H]+	6.3515	3	0.614	rp	427-77-0	5281984	-	-	-	18691.5	20371	20124.3	2501.17	1781.63	6514.48	1769.1	850.05	1290.49	4211.63	4290.13	4315.4	-
T3_positive	MW0106444	Dihydrofolic acid	Organic acids	Organic acids	C19H21N7O6	461.192	443.155	2.1226	[M+NH4]+	3.88573	2	0.7716	rp	4033-27-6	135398604	HMDB0001056	-	C00415	30.72	37.4	2.83	20.7	20.31	9.71	1.16	0.95	37.23	1744.08	1723.15	1734.58	ko00670,ko00790,ko01100,ko01240
T3_positive	MEDN0851	Indolepyruvate	Organic acids	Organic acids	C11H9NO3	221.091	203.058	1.5127	[M+NH4]+	0.928755	2	0.8535	rp	392-12-1	803	HMDB0060484	-	C00331	16359	11323.9	20588.5	39912.2	42331.6	45444.1	30357.2	31925.6	31796.4	49124.8	50093.1	48830.3	ko00380,ko01100
T3_positive	MW0107376	Homovanillic acid sulfate	Organic acids	Organic acids	C9H10O7S	263.016	262.015	0.8265	[M+H]+	20.5311	3	0.6743	rp	38339-06-9	29981063	HMDB0011719	-	-	109229	105711	114501	134105	128015	124441	136003	153744	155324	117649	117728	117048	-
T3_positive	MEDP1614	Isopentenyl pyrophosphate	Organic acids	Organic acids	C5H12O7P2	515.007	246.006	8.7586	[2M+Na]+	13.4186	3	0.8956	rp	358-71-4	1195	HMDB0001347	6181	C00129	1546594	1.39555e+06	1.36585e+06	381396	1.30997e+06	1.60123e+06	1.62382e+06	1.5573e+06	1.58949e+06	1.32715e+06	1.30365e+06	1.32744e+06	ko00900,ko01100,ko01110
T3_positive	MW0117425	2-(2,5-dimethyl-1H-pyrrol-1-yl)-5-hydroxybenzoic acid	Organic acids	Organic acids	C13H13NO3	249.112	231.089	4.0539	[M+NH4]+	16.3583	3	0.7207	rp	340309-41-3	767146	-	-	-	6235.25	6870.73	6537.01	6052.92	1187.06	1507.38	557.1	2291.35	1443.36	67666.6	68614.9	67242.7	-
T3_positive	MW0116352	1-(Thiophene-2-sulfonyl)-piperidine-3-carboxylic acid	Organic acids	Organic acids	C10H13NO4S2	298.015	275.029	2.5582	[M+Na]+	8.9985	3	0.5688	rp	329909-94-6	2770156	-	-	-	183.93	844.08	397.41	7239.78	11440.3	8479.11	358	436.82	450.88	827.74	678.91	758.14	-
T3_positive	MW0142027	2,3-Diphenylquinoxaline-6-carboxylic acid	Organic acids	Organic acids	C21H14N2O2	344.144	326.106	2.004	[M+NH4]+	1.1805	3	0.7213	rp	32387-96-5	629852	-	45225	-	24440.7	23710.5	24905.1	2526.35	4892.18	5764.35	6437.05	5239.38	2624.64	5212.23	4970.52	4901.91	-
T3_positive	MW0119290	3-({5,6-Dimethylthieno[2,3-d]pyrimidin-4-yl}sulfanyl)propanoic acid	Organic acids	Organic acids	C11H12N2O2S2	306.997	268.034	1.14	[M+K]+	5.04775	3	0.8885	rp	302952-45-0	719976	-	-	-	2051.09	949.79	6851.58	113554	137566	116597	286.66	327.21	678.07	2741.16	3494.47	3173.57	-
T3_positive	MW0104448	[(1,3-Benzodioxol-5-ylcarbonyl)amino]acetic acid	Organic acids	Organic acids	C10H9NO5	270.052	223.048	4.4473	[M+HCOO+2H]+	22.003	3	0.5921	rp	27855-25-0	2331949	HMDB0129380	-	-	2819.61	1286.53	53.94	1260.93	143.41	18.27	1346.81	1428.98	1227.23	86601.3	87222.6	86202.5	-
T3_positive	MW0124205	Gambogic acid	Organic acids	Organic acids	C38H44O8	629.295	628.304	4.9184	[M+H]+	19.7354	3	0.7149	rp	2752-65-0	9852185	HMDB0034095	-	-	47210.7	63526.4	72246.2	189383	161016	207494	272674	257390	254033	54548.3	53764.2	53679.5	-
T3_positive	MW0147064	Canthiumine	Organic acids	Organic acids	C33H36N4O4	570.311	552.274	4.8988	[M+NH4]+	6.05529	3	0.8694	rp	26195-90-4	5281584	-	-	C10000	38.34	287.59	377.06	223.68	705.65	19540.7	358.24	727.48	153.91	25606.3	25391.8	25386.3	-
T3_positive	MEDP1593	S-Lactoylglutathione	Organic acids	Organic acids	C13H21N3O8S	397.145	379.105	3.1209	[M+NH4]+	13.8254	3	0.6907	rp	25138-66-3	119450	HMDB0001066	-	-	2.88	2.52	5	7.94	3.46	4.7	2.51	2.19	7.97	604.59	625.87	598.53	-
T3_positive	MEDP0709	Methyl dihydrojasmonate	Organic acids	Organic acids	C13H22O3	249.148	226.157	4.9776	[M+Na]+	2.76325	3	0.9355	rp	24851-98-7	102861	HMDB0031740	-	-	1138.66	1032.76	1021.02	591.96	511.68	838.26	115.6	604.54	563.76	7167.38	7058.55	6916.57	-
T3_positive	MW0104847	(2S)-2-amino-4-phosphonobutanoic acid	Organic acids	Organic acids	C4H10NO5P	184.045	183.03	0.572	[M+H]+	5.85125	3	0.6232	rp	23052-81-5 | 145236-29-9	179394	-	-	-	512603	519817	518140	311668	337505	326171	641269	659278	568404	616117	631665	630682	-
T3_positive	MEDP1168	1-Aminocyclopropanecarboxylic acid	Organic acids	Organic acids	C4H7NO2	148.061	101.048	0.8657	[M+HCOO+2H]+	1.10105	3	0.9573	rp	22059-21-8	535	HMDB0036458	-	C01234	245227	247146	261087	290707	300915	220147	486394	458938	444015	313329	307006	313771	ko00270,ko01100,ko01110
T3_positive	MW0010868	(1'R)-Nepetalic acid	Organic acids	Organic acids	C10H16O3	207.101	184.11	4.4671	[M+Na]+	2.63875	3	0.9382	rp	21651-54-7	12313272	HMDB0036117	-	-	13755.8	13331.9	15283.9	3977.12	2684.28	1331.98	202.79	3378.46	448.92	25479.2	25175.2	25085.8	-
T3_positive	MW0116747	1,8-Naphthyridine-2-carboxylic acid	Organic acids	Organic acids	C9H6N2O2	197.029	174.043	3.0707	[M+Na]+	4.81875	3	0.6429	rp	215523-34-5	735156	-	-	-	719.95	1594.83	1886.39	763.85	5590.52	4259.26	76.64	395.09	444.65	453.04	690.23	672.81	-
T3_positive	MW0107871	L-Hexahydro-3-imino-1,2,4-oxadiazepine-3-carboxylic acid	Organic acids	Organic acids	C5H9N3O3	177.091	159.064	4.0539	[M+NH4]+	0.978	3	0.7261	rp	21539-44-6	86205608	HMDB0030402	-	-	2134.65	2382.1	2880.52	2995.29	1911.56	1112.56	176.4	362.56	606.67	714.77	647.56	729.8	-
T3_positive	MW0103825	(1R,6S)-bicyclo[4.1.0]heptane-7-carboxylic acid	Organic acids	Organic acids	C8H12O2	179.048	140.084	1.1698	[M+K]+	0.67575	3	0.9834	rp	21448-77-1	840543	-	-	-	1.36844e+06	1.05039e+06	1.28771e+06	760961	602914	712924	2300.65	96770	2890.26	3138.32	3118.8	3137.82	-
T3_positive	MW0106379	D-erythro-Imidazoleglycerol Phosphate Monohydrate	Organic acids	Organic acids	C6H11N2O6P	285.04	238.036	6.242	[M+HCOO+2H]+	20.5727	3	0.6468	rp	210241-69-3	4150434	-	-	-	786.64	756.67	206.86	422.1	180.94	219.48	524.28	58.87	524.13	13483.5	13486.4	13387.6	-
T3_positive	MEDP0823	L-3-Phenyllactic acid	Organic acids	Organic acids	C9H10O3	167.07	166.063	2.9548	[M+H]+	2.5145	3	0.9409	rp	20312-36-1	643327	HMDB0000748	-	C05607	1041.66	1316.71	450.23	349.27	517.03	789.76	1941.55	1449.11	1930.73	18663.6	18632.7	18632.5	ko00360,ko00960,ko01100,ko01110
T3_positive	MW0014156	3-Methyl-3-butenyl apiosyl-(1->6)-glucoside	Organic acids	Organic acids	C16H28O10	398.202	380.168	3.2772	[M+NH4]+	3.11825	3	0.6778	rp	198832-72-3	131751223	HMDB0031954	-	-	76789.8	82794.5	66368.7	115860	123047	126753	120950	120886	129848	9598.52	8803.24	9770.55	-
T3_positive	MW0107914	2-(2-(1H-Indol-3-yl)acetamido)pentanedioic acid	Organic acids	Organic acids	C15H16N2O5	305.122	304.106	3.5465	[M+H]+	2.69575	3	0.687	rp	192430-60-7	25200809	HMDB0038665	-	-	27.49	749.51	1072.4	746.79	288.3	645.74	154.53	107.59	129.65	3094.54	3124.87	3110.39	-
T3_positive	MEDN1399	Benzenebutanoic acid	Organic acids	Organic acids	C10H12O2	233.081	164.084	4.8007	[M+Na+HCOOH]+	7.47814	3	0.6889	rp	1821-12-1	4775	HMDB0000543	5528	-	1636.67	769.41	321.17	126.97	278.61	305.12	151.45	42.96	6905.1	888524	893303	887675	-
T3_positive	MW0110464	Vignatic acid A	Organic acids	Organic acids	C30H39N3O7	576.268	553.279	4.8988	[M+Na]+	5.06221	3	0.6382	rp	181485-19-8	85210698	HMDB0033599	-	-	356.67	93.58	598.28	915.82	1217.37	1010.77	1438.44	318.09	635.36	2857.17	2930.15	2936.74	-
T3_positive	MW0015820	Annotemoyin 1	Organic acids	Organic acids	C35H64O5	582.509	564.475	7.7928	[M+NH4]+	9.52292	3	0.8106	rp	180892-69-7	73029717	HMDB0031390	-	-	13483.4	859.89	2269.86	3278.14	298.05	669.86	303.49	149.94	686.47	297.06	363.02	385.79	-
T3_positive	MW0127144	(4,5-Dimethyl-4H-[1,2,4]triazol-3-ylsulfanyl)-acetic acid	Organic acids	Organic acids	C6H9N3O2S	205.085	187.042	1.0027	[M+NH4]+	3.63175	3	0.667	rp	15834-57-8	4772871	-	-	-	52137.2	68241.9	86893.8	55050.6	58851.6	64033.6	29403.8	28067.5	168045	43457.1	43896.9	43897.6	-
T3_positive	MW0103947	(6R,7R)-7-Amino-3-(hydroxymethyl)-8-oxo-5-thia-1-azabicyclo[4.2.0]oct-2-ene-2-carboxylic acid	Organic acids	Organic acids	C8H10N2O4S	231.049	230.036	2.5779	[M+H]+	7.819	3	0.5882	rp	15690-38-7	11031679	-	-	-	71249.4	57437.7	50722.4	116911	100863	111793	61267.3	59325.4	65439.3	6571.85	6027.93	6434.69	-
T3_positive	MW0159937	Malonate	Organic acids	Organic acids	C3H2O4-2	103.006	101.995	0.572	[M+H]+	8.2715	3	0.8306	rp	156-80-9	9084	-	-	-	85969.9	96929.6	93810.3	63721.6	58947.7	61660.7	119534	108272	103352	114424	112437	114318	-
T3_positive	MW0127218	2-(Phenylthio)benzoic acid	Organic acids	Organic acids	C13H10O2S	231.05	230.04	0.8852	[M+H]+	2.12425	3	0.9496	rp	1527-12-4	15210	-	-	-	234.5	82.38	88.29	129	104.16	142.27	85.92	73.45	106.18	20561.5	19744.9	20297.9	-
T3_positive	MW0112302	3'-(2'',3''-Digalloylglucosyl)-phloroacetophenone	Organic acids	Organic acids	C28H26O17	673.087	634.117	2.8572	[M+K]+	4.73038	3	0.6447	rp	152041-20-8	131752871	HMDB0040624	-	-	22.54	4.05	20.84	59.32	59.85	28.69	16.7	96.33	62.03	9913.93	9797.4	8440.49	-
T3_positive	MW0130518	Kaempferol 3-(2-feruloylsophoroside) 7-glucoside	Organic acids	Organic acids	C43H48O24	987.237	948.254	3.4336	[M+K]+	9.96264	3	0.8038	rp	151649-63-7	131752943	HMDB0040801	-	-	63.21	39.69	335.17	253.03	657.88	958.34	14594	13509	14947	2845.24	2922.38	2872.2	-
T3_positive	MW0108376	N-(1-Deoxy-b-D-fructopyranosyl)(R)C(S)S-alliin	Organic acids	Organic acids	C12H21NO8S	378.06	339.099	0.8754	[M+K]+	8.03125	3	0.5846	rp	149340-22-7	75052012	HMDB0040829	-	-	7947.04	11327.6	10547.2	1715.42	2609.18	4589.19	5417.86	3773.9	10730	2519.06	2580.36	2566.1	-
T3_positive	MW0119101	3-(6-oxopyrazolo[1,5-a]pyrido[3,4-e]pyrimidin-7(6H)-yl)propanoic acid	Organic acids	Organic acids	C12H10N4O3	281.07	258.075	0.9002	[M+Na]+	0.7255	3	0.9822	rp	148191-56-4	3073311	-	-	-	28128.1	44000.9	58923.1	368704	424757	403809	66139.1	105613	93651.5	61212.4	57016.4	61042.6	-
T3_positive	MW0130722	2-benzyl-4-(octahydro-1H-isoindol-2-yl)-4-oxobutanoic acid	Organic acids	Organic acids	C19H25NO3	354.139	315.183	0.6307	[M+K]+	3.8905	3	0.9116	rp	145375-43-5	3047758	HMDB0015382	-	-	8355.82	8736.41	6911.68	31.41	19.63	32.35	354.23	1235.12	181.03	1265.18	857.19	1421.05	-
T3_positive	MW0109287	Plantaricin BN	Organic acids	Organic acids	C24H36O10	502.265	484.231	6.0096	[M+NH4]+	4.44497	3	0.6504	rp	144377-77-5	380907	HMDB0038238	-	-	391.38	431.2	2070.53	982.19	1154.21	1313.21	489.11	756.55	380.34	1846.67	1695.42	1850.55	-
T3_positive	MW0140017	Abscisic acid	Organic acids	Organic acids	C15H20O4	265.143	264.136	6.8164	[M+H]+	0.398	3	0.7401	rp	14398-53-9 | 21293-29-8	643732	-	-	-	176.65	86.94	57.81	73.65	214.53	197.89	237.89	133.4	54.15	2003.8	2005.9	1844.88	-
T3_positive	MW0117846	1,2,3,4-Tetrahydro-2,3-dioxoquinoxaline-6-carboxylic acid	Organic acids	Organic acids	C9H6N2O4	229.02	206.033	1.0178	[M+Na]+	1.89175	3	0.7049	rp	14121-55-2	84211	-	-	-	13900.2	4449.48	14832.4	25878.9	22367.7	27868.1	5944.92	12196.6	3244.1	21201.8	21552.3	21042.8	-
T3_positive	MW0157439	Tetrahydrofolic acid	Organic acids	Organic acids	C19H23N7O6	446.177	445.171	2.7553	[M+H]+	3.70562	2	0.8855	rp	135-16-0	135444742	HMDB0001846	-	-	2372.92	1390.66	143.73	1686.76	1548.25	20.99	1393.76	944.47	1262	38149.9	38089.5	37922.2	-
T3_positive	MW0109277	Piperenol A triacetate	Organic acids	Organic acids	C27H26O10	533.137	510.153	8.0091	[M+Na]+	7.05127	3	0.8514	rp	134476-92-9	14890279	HMDB0041535	-	-	48.13	32.59	49.25	185.46	45.03	138.13	51.76	151.98	43.58	3354.53	3227.51	3201.23	-
T3_positive	MW0116786	1-[4-(Acetylamino)phenyl]-5-oxopyrrolidine-3-carboxylic acid	Organic acids	Organic acids	C13H14N2O4	280.129	262.095	1.3839	[M+NH4]+	0.8925	3	0.9782	rp	133749-16-3	3153801	-	-	-	54413.3	45039.2	44253.6	12624.9	16177.4	13141.8	3273.21	2943.01	3385.42	9884.48	9790.32	9916.02	-
T3_positive	MW0107697	Lentinic acid	Organic acids	Organic acids	C12H22N2O10S4	505.006	482.016	1.1795	[M+Na]+	6.78832	3	0.6061	rp	12705-98-5	335576	HMDB0038385	-	-	34461.4	39595.9	40191.8	1594.25	4334.91	2206.14	53477	56510.8	49277.6	2249.57	1975	2091.1	-
T3_positive	MEDTP02578	2-Hydroxy-4-(methylthio)butyric acid	Organic acids	Organic acids	C5H10O3S	133.031	150.035	0.8657	[M+H-H2O]+	1.51454	3	0.8241	rp	120-91-2	11427	HMDB0037115	-	-	4754.27	5906.76	14574.4	3946.47	3991.9	388.46	1338	2255.55	2042.45	101283	101344	99762.3	-
T3_positive	MEDP0689	Tranexamic Acid	Organic acids	Organic acids	C8H15NO2	175.147	157.11	4.7615	[M+NH4]+	6.803	3	0.6058	rp	1197-18-8	5526	-	-	-	877.09	1261.78	819.29	8918.97	10154.7	11350.8	6256.65	5948.75	4321.38	1764.43	1767.01	1736.98	-
T3_positive	MEDL00602	2-Methylheptanoic acid	Organic acids	Organic acids	C8H16O2	167.104	144.115	4.6634	[M+Na]+	0.0745	3	0.9981	rp	1188-02-9	14475	HMDB0031587	-	-	36846.1	34895.6	35332.1	26727.7	29186	36820.9	21063.9	23411.5	21849.1	24473.5	23912.5	23861	-
T3_positive	MW0013827	3,4-Dimethyl-5-pentyl-2-furanpentadecanoic acid	Organic acids	Organic acids	C26H46O3	424.362	406.345	7.6549	[M+NH4]+	41.0887	3	0.5641	rp	116627-42-0	131819622	HMDB0112081	-	-	63637.2	72723.1	39045.2	53007.4	40996.2	41914.6	69206.4	76266.6	62182.7	62272.4	64931.8	62664.7	-
T3_positive	MW0013829	3,4-Dimethyl-5-pentyl-2-furanpropanoic acid	Organic acids	Organic acids	C14H22O3	261.144	238.157	2.6568	[M+Na]+	7.76325	3	0.8392	rp	116627-39-5	23425504	HMDB0112083	-	-	1082.04	1231.59	1549.72	12682.7	14774.9	13627.6	344.36	1537.91	963.59	30762.9	33440.2	32469.2	-
T3_positive	MW0106344	Cythioate	Organic acids	Organic acids	C8H12NO5PS2	319.983	296.99	1.2773	[M+Na]+	6.1275	3	0.6181	rp	115-93-5	8293	-	-	-	18343.9	11715.9	14516.9	3387.94	5915.51	2904.77	15122	15922.6	16630.4	6069.92	6548.76	4419.89	-
T3_positive	MW0117467	2-[(2-Methoxyphenyl)amino]pyridine-3-carboxylic acid	Organic acids	Organic acids	C13H12N2O3	245.092	244.085	2.4997	[M+H]+	1.98075	3	0.7029	rp	114501-02-9	2608786	-	-	-	161064	138020	148613	40998.3	50745.2	46023.8	10064.3	8829.11	10486.3	36072.7	36274.5	36077.8	-
T3_positive	MW0107420	Ibandronic Acid	Organic acids	Organic acids	C9H23NO7P2	358.05	319.095	2.6568	[M+K]+	0.0595	3	0.7485	rp	114084-78-5	60852	HMDB0014848	-	-	8982.15	10025.9	5845.05	4059.06	4043.85	3161.49	9238.13	10336.9	8010.33	3320.62	3246.83	2977.37	-
T3_positive	MEDL01846	Dihydroferulic acid	Organic acids	Organic acids	C10H12O4	197.081	196.074	1.7097	[M+H]+	0.509366	3	0.7721	rp	1135-23-5	14340	HMDB0062121	-	-	24201.8	20231.4	25847.1	22837.3	23130.4	21170.6	34654.3	56759	61526.1	7849.31	7366.32	8227.6	-
T3_positive	MW0011349	NCGC00384912-01_C38H61NO9_(3beta,9xi,16alpha)-3-[(2-Acetamido-2-deoxy-beta-D-glucopyranosyl)oxy]-16-hydroxyolean-12-en-28-oic acid	Organic acids	Organic acids	C38H61NO9	698.433	675.435	6.9081	[M+Na]+	15.3487	3	0.7321	rp	112667-17-1	75411913	-	-	-	9827.96	8149.59	2308.67	246.22	506.05	636.37	2342.18	3841.54	2292.26	22275.4	22272.8	21909.1	-
T3_positive	MW0150678	Gypsogenin 3-O-rhamnosylglucuronide	Organic acids	Organic acids	C42H64O14	775.415	792.43	4.585	[M+H-H2O]+	11.6122	3	0.577	rp	110064-53-4	441927	-	-	C08952	12330.1	9386.27	9947.94	34927.4	38607.6	39393.8	600.19	136.55	5151.5	10765.1	10545.7	10562.8	-
T3_positive	MEDP0208	Succinic acid	Organic acids	Organic acids	C4H6O4	254.087	118.027	1.3322	[2M+NH4]+	1.60643	3	0.7646	rp	110-15-6	1110	HMDB0000254	-	C00042	292.01	235.67	135.75	100.89	258.52	681.04	43513.2	41982.1	48546.5	42538.9	42534.3	42320.5	ko00020,ko00190,ko00250,ko00310,ko00350,ko00360,ko00620,ko00630,ko00640,ko00650,ko00760,ko00920,ko01100,ko01110,ko01200
T3_positive	MW0103952	2-Oxo-5-(3,3-dimethylguanidine-1-yl)pentanoic acid	Organic acids	Organic acids	C8H15N3O3	219.137	201.111	5.2722	[M+NH4]+	5.8535	3	0.6231	rp	107347-90-0	101535539	HMDB0240212	-	-	2496.56	2911.8	3919.72	14039.2	15940.2	13263.3	12748	18774.5	9644.06	1057.71	1173.24	832.23	-
T3_positive	MEDN0280	Taurine	Organic acids	Organic acids	C2H7NO3S	126.022	125.015	0.9831	[M+H]+	11.6595	3	0.5291	rp	107-35-7	1123	HMDB0000251	31	C00245	57514.1	56635.4	55152.3	83251.5	77201	81866.1	54970.9	46967.2	35976.8	62402.9	63460.8	61099.7	ko00430,ko00920,ko01100,ko02010
T3_positive	MW0160003	Moexiprilat	Organic acids	Organic acids	C25H30N2O7	509.165	470.205	5.1154	[M+K]+	3.61224	3	0.9174	rp	103775-14-0	55331	-	-	-	122631	238838	254099	495693	456703	492409	584159	544773	513303	147318	139300	114941	-
T3_positive	MW0132145	3,4,5-Trihydroxy-6-[5-hydroxy-2-(4-hydroxyphenyl)-4-oxochromen-7-yl]oxyoxane-2-carboxylic acid	Organic acids	Organic acids	C21H18O11	910.204	446.085	4.1574	[2M+NH4]+	0.0680598	2	0.7728	rp	-	5387370	HMDB0132462	-	-	162.75	383.76	174.85	191.62	258.84	56.51	502.69	35.09	294.72	62322.2	64066.2	62122.5	-
T3_positive	MW0165710	SureCN33428	Organic acids	Organic acids	C38H60O18	822.413	804.378	5.5665	[M+NH4]+	0.0430146	3	0.9989	rp	-	90658293	-	-	C09189	11678.6	23795.6	20643.2	476	216.04	117.98	2106.95	1821.7	1211.5	1180.79	1289.03	1304.01	ko00904,ko01110
T3_positive	MW0131554	3,4,5-trihydroxy-6-({5-hydroxy-2-[7-hydroxy-2-methyl-2-(4-methylpent-3-en-1-yl)-2H-chromen-6-yl]-4-oxo-3,4-dihydro-2H-1-benzopyran-7-yl}oxy)oxane-2-carboxylic acid	Organic acids	Organic acids	C31H34O12	599.212	598.205	6.0982	[M+H]+	0.0448007	3	0.9989	rp	-	131836850	HMDB0132809	-	-	352.7	571.04	238.02	104.56	5037.17	6949.53	43754.8	44264.2	41209.5	1203.67	1156.75	1018.06	-
T3_positive	MW0112613	3,4,5-trihydroxy-6-{[3-hydroxy-10-(3-hydroxybutanoyl)-2,2-dimethyl-8-oxo-6-propyl-2H,3H,4H,8H-pyrano[3,2-g]chromen-5-yl]oxy}oxane-2-carboxylic acid	Organic acids	Organic acids	C27H34O13	589.191	566.2	4.8204	[M+Na]+	0.103497	3	0.9974	rp	-	131836311	HMDB0130106	-	-	108861	119896	109599	133842	112320	117335	14441.4	13120.9	15405.8	27402.3	26806.9	26401.3	-
T3_positive	MW0111718	1,5-Diferuloylquinic acid	Organic acids	Organic acids	C27H28O12	567.147	544.158	5.2527	[M+Na]+	0.140584	3	0.9965	rp	-	131753172	HMDB0041641	-	-	1299.74	2500.24	4169.24	20735.8	18714.9	16535	349432	342872	339870	1775.13	2317.67	2198.26	-
T3_positive	ZINC70455326	(2S,3R,4S)-3-ethenyl-4-[2-(3,4,5-trihydroxybenzoyl)oxyethyl]-2-[(2S,3R,4S,5S,6R)-3,4,5-trihydroxy-6-(hydroxymethyl)oxan-2-yl]oxy-3,4-dihydro-2H-pyran-5-carboxylic acid	Organic acids	Organic acids	C23H28O14	551.139	528.148	3.4643	[M+Na]+	0.178359	3	0.9956	rp	-	24752794	-	-	-	27.91	39.92	62.23	52.55	31.53	71.92	71.88	486.82	146.91	27114.5	27137.4	27531.9	-
T3_positive	MW0112350	3,4,5-trihydroxy-6-({2-[2,4,6-trihydroxy-3-(3-methylbut-2-en-1-yl)phenyl]acetyl}oxy)oxane-2-carboxylic acid	Organic acids	Organic acids	C19H24O11	446.165	428.132	4.7615	[M+NH4]+	0.322798	3	0.992	rp	-	131831997	HMDB0125495	-	-	2051.67	269.24	43.88	39867.8	37804.6	41349.1	3224.81	58.25	1940.07	1540.5	1494.29	1536.77	-
T3_positive	MW0134750	6-({4-[2-(3,4-dihydroxyphenyl)-3,5,7-trihydroxy-3,4-dihydro-2H-1-benzopyran-8-yl]-3-hydroxy-2-(3-hydroxyphenyl)-3,4-dihydro-2H-1-benzopyran-7-yl}oxy)-3,4,5-trihydroxyoxane-2-carboxylic acid	Organic acids	Organic acids	C36H34O16	745.175	722.185	4.9974	[M+Na]+	0.435761	3	0.9892	rp	-	131838763	HMDB0135095	-	-	6137.37	6917.99	6023.79	2362.62	4308.31	3468.08	234.47	76.23	735.31	957.24	1158.84	1174.72	-
T3_positive	MW0112462	3,4,5-trihydroxy-6-[2-hydroxy-3,4-dimethoxy-5-(3-oxopropyl)phenoxy]oxane-2-carboxylic acid	Organic acids	Organic acids	C17H22O11	420.15	402.116	2.9915	[M+NH4]+	0.526465	3	0.987	rp	-	131835002	HMDB0128703	-	-	111924	100239	108624	73566.7	74262	73504.7	114266	43914.9	115493	20926.6	20858.6	18589.6	-
T3_positive	MW0111438	2-[2,6-bis(3-methylbut-2-enyl)-4-[(2S,3R,4S,5S,6R)-3,4,5-trihydroxy-6-(hydroxymethyl)oxan-2-yl]oxyphenyl]-2-hydroxyacetic acid	Organic acids	Organic acids	C24H34O9	484.253	466.22	7.0829	[M+NH4]+	0.606795	3	0.9851	rp	-	23815363	-	-	-	19383.7	18974.5	35523.5	33079.3	38416.4	38206.5	49507.1	31570.5	60033.8	34720.4	34683.5	33998.7	-
T3_positive	MW0113540	6-[4-(5,7-dihydroxy-3-{[3,4,5-trihydroxy-6-(hydroxymethyl)oxan-2-yl]oxy}-5H-chromen-2-yl)-2-hydroxyphenoxy]-3,4,5-trihydroxyoxane-2-carboxylic acid	Organic acids	Organic acids	C27H29O17	643.165	625.14	3.6407	[M+NH4]+	0.84029	3	0.9794	rp	-	131834318	HMDB0127930	-	-	36.76	69.99	79.56	25.18	84.48	67.2	5011.3	6027.16	5512.21	565.2	485.79	521.18	-
T3_positive	MW0131799	3,4,5-trihydroxy-6-[2-(methoxymethyl)-5-(3,5,7-trihydroxy-3,4-dihydro-2H-1-benzopyran-2-yl)phenoxy]oxane-2-carboxylic acid	Organic acids	Organic acids	C23H26O12	512.174	494.142	5.4003	[M+NH4]+	0.863112	3	0.9789	rp	-	131834201	HMDB0127852	-	-	512.93	18.07	72.56	231.36	9.03	219.43	59.59	59.4	40.95	68125.7	68507.4	68492.6	-
T3_positive	MW0112940	4-(2-Amino-3-hydroxyphenyl)-4-oxobutanoic acid O-glucoside	Organic acids	Organic acids	C16H21NO9	389.156	371.122	3.68	[M+NH4]+	0.9215	3	0.9775	rp	-	10948689	HMDB0062374	-	-	31124.5	30581.4	32911.5	48335	46134.8	48765.2	4170.57	3572.9	5152.5	6947.23	7264.25	7234.99	-
T3_positive	MW0136319	6-{3-[2,3-dioxo-3-(2,4,6-trihydroxy-3-methoxyphenyl)propyl]-5-methoxyphenoxy}-3,4,5-trihydroxyoxane-2-carboxylic acid	Organic acids	Organic acids	C23H24O14	542.15	524.117	3.3853	[M+NH4]+	1.15566	3	0.9719	rp	-	131835146	HMDB0128849	-	-	718.12	81.55	302.83	187.4	290.69	81.42	23912.9	27765.6	26279.6	56349.2	58535.1	57073	-
T3_positive	MW0164135	luteolin 7-O-[(beta-D-glucosiduronate)-(1->2)-(beta-D-glucosiduronate)]	Organic acids	Organic acids	C27H24O18-2	654.13	636.096	3.547	[M+NH4]+	1.15674	3	0.9719	rp	-	46878427	-	-	-	966.48	550.51	47.87	1616.81	241.31	15.58	192.7	109.37	62.01	29092.5	29512.6	29162.6	-
T3_positive	MW0112421	3,4,5-Trihydroxy-6-(2-phenylacetyl)oxyoxane-2-carboxylic acid	Organic acids	Organic acids	C14H16O8	335.073	312.084	2.1028	[M+Na]+	1.294	3	0.9687	rp	-	131839498	HMDB0140804	-	-	70.41	109.75	292.43	188.52	78.4	215.01	10896.7	10197.9	10877	1469.57	1342.17	1488.29	-
T3_positive	ZINC70451033	[(2S,3R,4S,5S,6R)-3,4,5-trihydroxy-6-(hydroxymethyl)oxan-2-yl] (1R,2R,3S,4S,5R,9S,10S,13R,14S)-2,3,14-trihydroxy-14-(hydroxymethyl)-5,9-dimethyltetracyclo[11.2.1.01,10.04,9]hexadecane-5-carboxylate	Organic acids	Organic acids	C26H42O11	548.306	530.273	5.0958	[M+NH4]+	1.34346	3	0.9675	rp	-	44179025	-	-	-	501.78	311.69	3275.96	43715	44637.1	38945.4	3318.91	8074.83	6987.78	2195.48	2049.42	2212.95	-
T3_positive	MW0134827	6-(2,4-dihydroxyphenyl)-2-{4-[(E)-2-(2,4-dihydroxyphenyl)ethenyl]-2,6-dihydroxyphenyl}-4-methylcyclohex-3-ene-1-carboxylic acid	Organic acids	Organic acids	C28H26O8	513.151	490.163	6.7378	[M+Na]+	1.56683	3	0.9623	rp	-	131832684	HMDB0126249	-	-	721.9	703.29	492.79	98.31	87.06	735.33	61.32	487.8	5214.02	533.19	418.01	569.02	-
T3_positive	MW0128623	[2-hydroxy-5-(7-hydroxy-4-oxo-4H-chromen-2-yl)phenyl]oxidanesulfonic acid	Organic acids	Organic acids	C15H10O8S	351.017	350.01	7.7498	[M+H]+	1.59525	3	0.9617	rp	-	131837253	HMDB0133329	-	-	111.19	110.96	144.48	212.71	291.2	308.81	463.39	125.48	223.39	3784.09	3608.32	3413.65	-
T3_positive	MW0132359	3,4,5-trihydroxy-6-{2-hydroxy-4-[3-(3-hydroxyphenyl)-3-oxopropyl]-3-methoxyphenoxy}oxane-2-carboxylic acid	Organic acids	Organic acids	C22H24O11	482.164	464.132	3.798	[M+NH4]+	1.8568	3	0.9557	rp	-	131832521	HMDB0126075	-	-	378.42	526.53	730.57	345.93	185.46	84.24	297.11	226.47	572.95	30728.7	30626.1	30604.6	-
T3_positive	MW0164215	Diacetylchitobiose-6'-phosphate(2-)	Organic acids	Organic acids	C16H27N2O14P-2	541.094	502.12	5.6058	[M+K]+	2.00987	3	0.9522	rp	-	46926222	-	-	-	27.16	25.86	8.91	3.32	5.06	3.42	6.22	13.92	8.26	1475.44	1442.13	1475.09	-
T3_positive	MW0111404	(2E)-3-[4-({2-O-[(2S,3R,4R)-3,4-Dihydroxy-4-(hydroxymethyl)tetrahydro-2-furanyl]-beta-D-glucopyranosyl}oxy)-3-methoxyphenyl]acrylic acid	Organic acids	Organic acids	C21H28O13	511.142	488.153	3.4239	[M+Na]+	2.03052	3	0.9517	rp	-	75411925	-	-	-	81.52	28.04	278.27	2107.27	1134.06	2383.56	28062.8	29282.5	30082.8	3094.32	3058.82	3232.19	-
T3_positive	MW0103908	NCGC00384622-01_C34H42O14_(1S,2S,4S,5R,6R,7S,9R,12R)-12-Acetoxy-6-(acetoxymethyl)-2-hydroxy-2,10,10-trimethyl-5-[(2-methylbutanoyl)oxy]-11-oxatricyclo[7.2.1.0~1,6~]dodecane-4,7-diyl di(3-furoate)	Organic acids	Organic acids	C34H42O14	675.264	674.258	5.5665	[M+H]+	2.15986	3	0.9488	rp	-	57509502	-	-	-	610.54	958.96	2582.84	7811.56	4925.05	8528.33	34027.6	32424.5	31719.2	1163.97	1156.32	1049.95	-
T3_positive	MW0013775	3,4,5-trihydroxy-6-[(E)-2-methyl-3-phenylprop-2-enoxy]oxane-2-carboxylic acid	Organic acids	Organic acids	C16H20O7	325.127	324.121	3.9947	[M+H]+	2.25775	3	0.9466	rp	-	131837473	HMDB0133619	-	-	214.87	212.21	109.22	94.14	110.6	122.09	108.65	852.53	160.28	39396.8	39918.7	39337.9	-
T3_positive	MEDP1241	5-Hydroxy-2-oxo-4-ureido-2,5-dihydro-1H-imidazole-5-carboxylic acid ester	Organic acids	Organic acids	C5H6N4O5	203.041	202.034	0.572	[M+H]+	0.558791	3	0.9438	rp	-	-	-	-	-	855653	920597	926135	555282	619216	552752	1.15491e+06	1.09455e+06	1.12554e+06	1.23739e+06	1.22166e+06	1.24083e+06	-
T3_positive	MW0014668	5-[4-[(E)-3-carboxy-3-hydroxyprop-1-enyl]-4-hydroxy-3,3,5-trimethylcyclohexyl]oxy-3-hydroxy-3-methyl-5-oxopentanoic acid	Organic acids	Organic acids	C19H30O9	420.222	402.189	5.5665	[M+NH4]+	2.44338	3	0.9425	rp	-	129009005	-	-	-	382928	1.02002e+06	853084	80744.4	65980.7	77596.5	185907	170122	163221	55678	55311.7	55296	-
T3_positive	MW0127818	(1S,3R,4R,5R)-3-[(E)-3-[2-(3,4-dihydroxyphenyl)-7-hydroxy-3-methoxycarbonyl-2,3-dihydro-1-benzofuran-5-yl]prop-2-enoyl]oxy-1,4,5-trihydroxycyclohexane-1-carboxylic acid	Organic acids	Organic acids	C26H26O13	569.127	546.137	4.0539	[M+Na]+	2.45562	3	0.9422	rp	-	129008956	-	-	-	122.11	113.86	91.4	95.75	26.66	98.3	91.6	102.63	471.72	5463.85	5850.59	5249.97	-
T3_positive	MEDP1857	N-(2-hydroxyethyl)icosanamide	Organic acids	Organic acids	C22H45NO2	356.352	355.345	6.3315	[M+H]+	1.30775	3	0.9346	rp	-	3787294	HMDB0248559	-	-	13404.6	13099.5	14721	15772.1	18179.3	13826.2	11662.7	11060.2	10475.9	33214.6	33194.9	33191.1	-
T3_positive	MW0112382	3,4,5-trihydroxy-6-(2-oxoethoxy)oxane-2-carboxylic acid	Organic acids	Organic acids	C8H12O8	259.042	236.053	2.3618	[M+Na]+	3.04375	3	0.9294	rp	-	131839528	HMDB0142000	-	-	163.33	175.92	339.36	157.29	1095.96	244.74	33927.2	35322.6	35790.2	70760	71171.7	70959.9	-
T3_positive	MW0163491	(8S)-7-[(2S)-2-[[(2S)-1-ethoxy-1-oxo-4-phenylbutan-2-yl]azaniumyl]propanoyl]-1,4-dithia-7-azaspiro[4.4]nonane-8-carboxylate	Organic acids	Organic acids	C22H30N2O5S2	489.138	466.16	5.0761	[M+Na]+	3.46149	3	0.9205	rp	-	40479741	-	-	-	3244.22	298.55	1061.8	11153.7	9837.73	11735	640182	698365	711040	85504.4	87312.2	84602.8	-
T3_positive	MW0011028	(2E,4E)-5-[8-hydroxy-1,5-dimethyl-3-[3,4,5-trihydroxy-6-(hydroxymethyl)oxan-2-yl]oxy-6-oxabicyclo[3.2.1]octan-8-yl]-3-methylpenta-2,4-dienoic acid	Organic acids	Organic acids	C21H32O10	445.206	444.2	2.9323	[M+H]+	3.48358	3	0.9201	rp	-	129008896	-	-	-	372035	327761	325670	213665	220950	231375	248102	259955	271198	70719.9	71458.5	70688.6	-
T3_positive	MW0112903	5-O-caffeoyl-4-O-sinapoylquinic acid	Organic acids	Organic acids	C27H28O13	561.166	560.153	1.3168	[M+H]+	3.58615	3	0.9179	rp	-	11962122	-	-	-	16.09	164.83	116.32	169.24	117.29	105.15	223.17	52.56	125.11	939.18	896.84	836.53	-
T3_positive	MW0112326	NCGC00380757-01_C22H28O13_3-[6-({6-O-[(2R,3R,4R)-3,4-Dihydroxy-4-(hydroxymethyl)tetrahydro-2-furanyl]-beta-D-glucopyranosyl}oxy)-1-benzofuran-5-yl]propanoic acid	Organic acids	Organic acids	C22H28O13	501.163	500.153	0.9831	[M+H]+	3.9812	3	0.9098	rp	-	75368778	-	-	-	4622.66	8646.78	4957.28	16509.3	20326.8	21908.3	10129.8	18524.4	7997.23	7019.83	8118.5	8478.22	-
T3_positive	MW0104254	AB-PINACA pentanoic acid metabolite	Organic acids	Organic acids	C18H24N4O4	383.168	360.18	4.4671	[M+Na]+	4.3885	3	0.9015	rp	-	102334107	-	-	-	9250.11	14764.5	17534.5	67.24	423.64	670.77	1654.41	127.36	220.58	764.06	834.08	1004.48	-
T3_positive	MW0128745	[4-[3-[3,5-dihydroxy-4-[(E)-3-methylbut-1-enyl]phenyl]oxiran-2-yl]phenyl] hydrogen sulate	Organic acids	Organic acids	C19H20O7S	410.129	392.093	1.297	[M+NH4]+	4.9345	3	0.8907	rp	-	131835304	HMDB0129018	-	-	88.5	406.17	364.63	378.51	256.11	139.43	25.05	2147.47	3313.56	12277.2	12054.3	12011.6	-
T3_positive	MW0055400	N-Oxide abiraterone sulfate	Organic acids	Organic acids	C24H31NO5S	468.185	445.192	1.9265	[M+Na]+	6.07846	3	0.869	rp	-	91826892	HMDB0060848	-	-	31362.5	28747.8	31194.3	31475	26267.5	33219.3	56791.4	48150.3	50326.5	30675.8	30030.2	30688.8	-
T3_positive	MW0132496	3,4,5-trihydroxy-6-{4-[5,6,7-trihydroxy-4-oxo-8-(3,4,5-trihydroxyoxan-2-yl)-4H-chromen-2-yl]phenoxy}oxane-2-carboxylic acid	Organic acids	Organic acids	C26H26O16	612.149	594.122	2.7356	[M+NH4]+	6.58951	3	0.8597	rp	-	131833633	HMDB0127269	-	-	315698	432953	353453	191952	203919	236395	1.03053e+06	1.13445e+06	951906	122680	121834	121856	-
T3_positive	MW0132082	3,4,5-trihydroxy-6-{[3-hydroxy-2-(3-methoxyphenyl)-5-sulfino-3,4-dihydro-2H-1-benzopyran-7-yl]oxy}oxane-2-carboxylate	Organic acids	Organic acids	C22H24O12S	513.102	512.099	4.6242	[M+H]+	7.51247	3	0.8434	rp	-	131834155	HMDB0127812	-	-	252047	294503	266166	239802	238939	263752	271612	261860	263857	51273.1	47048.6	42528.3	-
T3_positive	MW0131626	3,4,5-trihydroxy-6-(2-hydroxy-4-{5-hydroxy-4-oxo-6,8-bis[3,4,5-trihydroxy-6-(hydroxymethyl)oxan-2-yl]-7-[(3,4,5-trihydroxy-6-methyloxan-2-yl)oxy]-4H-chromen-2-yl}phenoxy)oxane-2-carboxylic acid	Organic acids	Organic acids	C39H48O26	933.244	932.243	3.112	[M+H]+	7.9187	3	0.8365	rp	-	131833354	HMDB0126975	-	-	2.66	2.13	1.11	3.49	4.71	27.01	20.71	57.3	2.92	1178.67	1169.01	1174.29	-
T3_positive	MW0113603	6-{[(1R,16S)-5,7-dihydroxy-8,8,10,12,16-pentamethyl-3-[1-(2-methyl-1,3-thiazol-4-yl)prop-1-en-2-yl]-9-oxo-17-oxa-4-azabicyclo[14.1.0]heptadec-4-en-11-yl]oxy}-3,4,5-trihydroxyoxane-2-carboxylic acid	Organic acids	Organic acids	C33H50N2O11S	683.326	682.313	4.9184	[M+H]+	8.01473	3	0.8349	rp	-	131833874	HMDB0127536	-	-	21931	29543.8	39655	96636.6	85418.2	112673	113032	101637	115140	16317.7	18066	17092.6	-
T3_positive	MW0133063	3-hydroxy-2-[(E)-3-(4-hydroxyphenyl)prop-2-enoyl]oxy-3-methoxycarbonylpentanedioic acid	Organic acids	Organic acids	C16H16O10	407.03	368.074	1.1795	[M+K]+	8.36725	3	0.8291	rp	-	45360011	-	-	-	225187	208427	241400	5231.98	13737.5	5205.03	240600	313075	244925	30071.9	30912.2	31559.7	-
T3_positive	MW0134974	6-(4-{3-[3-(3,5-dihydroxyphenyl)-6-hydroxy-2-(4-hydroxyphenyl)-2,3-dihydro-1-benzofuran-4-yl]-5-[(E)-2-[3-(3,5-dihydroxyphenyl)-6-hydroxy-2-phenyl-2,3-dihydro-1-benzofuran-4-yl]ethenyl]-1-benzofuran-2-yl}phenoxy)-3,4,5-trihydroxyoxane-2-carboxylic acid	Organic acids	Organic acids	C62H48O17	1082.31	1064.29	5.0958	[M+NH4]+	8.59736	3	0.8253	rp	-	131832132	HMDB0125665	-	-	28.92	38.78	58.17	48.02	6	18.29	249.67	607.4	62.6	4372.83	4496.61	4465.03	-
T3_positive	MW0135240	6-[[2-[3-(6-carboxy-3,4,5-trihydroxyoxan-2-yl)oxy-4-(methoxymethyl)phenyl]-3,5-dihydroxy-3,4-dihydro-2H-chromen-7-yl]oxy]-3,4,5-trihydroxyoxane-2-carboxylic acid	Organic acids	Organic acids	C29H34O18	693.158	670.174	5.6255	[M+Na]+	9.7207	3	0.8075	rp	-	131834199	HMDB0127850	-	-	83.59	35.52	4.12	5.27	13.48	2.13	30.37	35.8	33.92	4074.46	4013.26	4175.69	-
T3_positive	MW0131790	3,4,5-trihydroxy-6-[2-(2-hydroxybenzoyloxy)phenoxy]oxane-2-carboxylic acid	Organic acids	Organic acids	C19H18O10	407.099	406.09	2.2225	[M+H]+	9.8425	3	0.8057	rp	-	131838827	HMDB0135175	-	-	68.66	111.61	117.38	149.86	161.96	453.96	30.91	11.91	38.2	4835.02	4807.75	4833.57	-
T3_positive	MW0104644	2-amino-4-[(2-{[1-carboxy-2-hydroxy-2-(2-hydroxyphenyl)ethyl]sulfanyl}-1-[(carboxymethyl)-C-hydroxycarbonimidoyl]ethyl)-C-hydroxycarbonimidoyl]butanoic acid	Organic acids	Organic acids	C19H25N3O10S	505.175	487.126	0.8852	[M+NH4]+	10.131	3	0.8013	rp	-	131837839	HMDB0134091	-	-	33165.5	45299.5	49408.1	23430.9	15117.5	14279	38168	35112.5	43099.7	59781.4	60265	60648.6	-
T3_positive	MW0135380	6-[2-(6-carboxy-5-{4-[(E)-2-(2,4-dihydroxyphenyl)ethenyl]-2,6-dihydroxyphenyl}-3-methylcyclohex-3-en-1-yl)-5-hydroxyphenoxy]-3,4,5-trihydroxyoxane-2-carboxylic acid	Organic acids	Organic acids	C34H34O14	667.191	666.195	2.4608	[M+H]+	10.2914	3	0.7989	rp	-	131832704	HMDB0126271	-	-	4277.7	3576.14	3072.53	5425.29	8530.4	7905.36	4283.51	2145.53	337.78	18961.7	20404	19330.5	-
T3_positive	MW0132164	3,4,5-trihydroxy-6-{[5-hydroxy-3-(4-methoxyphenyl)-4-oxo-3,4-dihydro-2H-1-benzopyran-7-yl]oxy}oxane-2-carboxylic acid	Organic acids	Organic acids	C22H22O11	463.123	462.116	5.0565	[M+H]+	1.25167	3	0.793	rp	-	131836184	HMDB0129974	-	-	795.66	242.08	1403.6	143.26	188.46	57.33	192.94	678.01	65.29	76027	77720	74028.4	-
T3_positive	MW0137639	CID 250397	Organic acids	Organic acids	C41H30O27	993.043	954.097	0.5915	[M+K]+	10.9488	3	0.7892	rp	-	250397	HMDB0249897	-	-	1351.53	10508.2	6011.53	1943.5	2015.89	721.73	10012.3	9349.33	8140.9	2263.97	1496.57	2421.48	-
T3_positive	MW0105017	3-hydroxy-2-(hydroxymethyl)-2-[(sulfooxy)methyl]propanoic acid	Organic acids	Organic acids	C5H10O8S	248.031	230.01	1.5913	[M+NH4]+	11.5952	3	0.78	rp	-	131833992	HMDB0127656	-	-	20544.7	29734.8	21980.9	7387.28	14264.8	16155.5	43085.4	42920.4	43475.2	15143.5	15507.7	15331.1	-
T3_positive	MW0140761	[5-(Aminomethyl)-3-furyl]methyl phosphate	Organic acids	Organic acids	C6H10NO5P	225.058	207.03	6.1968	[M+NH4]+	11.6488	3	0.7793	rp	-	25244004	-	-	C21068	123598	142806	131724	95894.3	112322	115144	108320	103115	105965	85268.6	85266.9	85119.8	ko01100,ko01240
T3_positive	MW0127831	(2-{[2-(9-{[(2E)-2-methylbut-2-enoyl]oxy}-2-oxo-2H,8H,9H-furo[2,3-h]chromen-8-yl)propan-2-yl]oxy}-2-oxoethoxy)sulfonic acid	Organic acids	Organic acids	C21H22O11S	505.078	482.088	1.0909	[M+Na]+	11.8599	3	0.7763	rp	-	131835393	HMDB0129110	-	-	21929.2	47187.9	14995	12060.4	20834.8	27234.2	14185.3	18309	27794.4	5037.88	5500.45	5426.15	-
T3_positive	MW0132243	3,4,5-trihydroxy-6-{[7-hydroxy-3-(4-methoxyphenyl)-4-oxo-3,4-dihydro-2H-1-benzopyran-5-yl]oxy}oxane-2-carboxylic acid	Organic acids	Organic acids	C22H22O11	445.113	462.116	6.1771	[M+H-H2O]+	0.0366179	3	0.7692	rp	-	131836183	HMDB0129973	-	-	5528.44	718.68	1108.83	177.58	396.64	592.67	290.92	461.74	198.89	121493	128465	128354	-
T3_positive	MW0112590	3,4,5-trihydroxy-6-{[3-(3,4,5-trihydroxyphenyl)propanoyl]oxy}oxane-2-carboxylic acid	Organic acids	Organic acids	C15H18O11	413.049	374.085	2.8343	[M+K]+	0.221	3	0.7445	rp	-	131834388	HMDB0128013	-	-	857.58	8399.57	7162.12	2904.3	12491.8	12553.3	22025.3	25499.2	22035.1	1654.36	1652.71	1445.9	-
T3_positive	ZINC95910134	(8alpha,9S,10beta,13Z)-19-(2-O,3-O,4-O,6-O-Tetraacetyl-beta-D-galactopyranosyloxy)-16-hydroxy-19-oxocleroda-3,13-diene-15-oic acid 15,16-lactone	Organic acids	Organic acids	C34H46O13	680.327	662.294	5.5079	[M+NH4]+	0.238867	3	0.7441	rp	-	6324933	-	-	-	330.68	388.09	1043	273.26	628.08	376.86	9550.07	7405.67	7604.36	631.53	624.11	526.88	-
T3_positive	MW0135341	6-[1-(2H-1,3-benzodioxol-5-yl)-3-(4-methoxy-1-benzofuran-5-yl)-1,3-dioxopropan-2-yl]-3,4,5-trihydroxyoxane-2-carboxylic acid	Organic acids	Organic acids	C25H22O12	515.117	514.111	4.6438	[M+H]+	0.245667	3	0.7439	rp	-	131835630	HMDB0129379	-	-	37517.9	51128.4	53596.4	58056.2	51195.1	55268	96940.5	98635.8	89096.3	31901	31768.6	31638.1	-
T3_positive	MW0131528	3,4,5-trihydroxy-6-({3-hydroxy-8,8-dimethyl-4-oxo-2-phenyl-4H,8H-pyrano[2,3-f]chromen-5-yl}oxy)oxane-2-carboxylic acid	Organic acids	Organic acids	C26H24O11	551.09	512.132	0.8657	[M+K]+	0.269852	3	0.7433	rp	-	131833771	HMDB0127416	-	-	13479.5	19259.5	19539.7	13115.7	14151.8	27853.9	6087.31	7329.51	5530.32	10721.7	12240.3	13398.9	-
T3_positive	MW0112413	3,4,5-trihydroxy-6-[(2-hydroxyacetyl)oxy]oxane-2-carboxylic acid	Organic acids	Organic acids	C8H12O9	253.049	252.048	6.0588	[M+H]+	0.33025	3	0.7418	rp	-	131831507	HMDB0124939	-	-	71.55	41.35	46.58	16.33	732.16	636.91	144.03	25.59	149.86	8100.07	7063.61	8051.54	-
T3_positive	MW0162527	8-oxido-4-oxo-1H-quinoline-2-carboxylate	Organic acids	Organic acids	C10H5NO4-2	221.051	203.022	0.572	[M+NH4]+	0.35575	3	0.7412	rp	-	25203183	-	-	-	3248.62	11414.2	10657.3	7363.61	5714.24	6711.26	10668.5	11595.7	11736.1	9387.34	9249.77	8495.09	-
T3_positive	MW0107934	(2S,3S)-3[[(1S)-3-Methyl-1-[[(3-methylbutyl)amino]carbonyl]butyl]amino]carbonyl]oxiranecarboxylic acid	Organic acids	Organic acids	C15H26N2O5	315.191	314.184	3.0904	[M+H]+	0.43025	3	0.7394	rp	-	54298536	-	-	-	259.18	282.59	940.82	443.23	362.37	356.33	6516.49	5467.51	6323.03	715.78	646.5	521.44	-
T3_positive	MW0104601	2-amino-4-({1-[(carboxymethyl)-C-hydroxycarbonimidoyl]-2-{[1-hydroxy-1-(4-methoxyphenyl)-4-methyl-3-oxopentan-2-yl]sulfanyl}ethyl}-C-hydroxycarbonimidoyl)butanoic acid	Organic acids	Organic acids	C23H33N3O9S	528.191	527.194	5.3861	[M+H]+	0.47326	3	0.7383	rp	-	131836944	HMDB0132953	-	-	167.69	1508.28	104.41	180.33	147.81	179.58	2583.48	578.34	279.37	63503.5	64370.8	63104.8	-
T3_positive	MW0113072	4-Hydroxy-5-(3',4',5'-trihydroxyphenyl)-valeric acid-O-methyl-O-glucuronide	Organic acids	Organic acids	C18H24O13	449.129	448.122	2.6098	[M+H]+	0.689544	3	0.7331	rp	-	124202073	HMDB0059970	-	-	96.44	18.89	48.18	101.5	9.67	9.29	53.53	99.04	26.99	2037.66	2227.94	1699.14	-
T3_positive	MW0139851	trans-Caffeic acid [apiosyl-(1->6)-glucosyl] ester	Organic acids	Organic acids	C20H26O13	475.142	474.137	2.8343	[M+H]+	0.719412	3	0.7323	rp	-	131751480	HMDB0033694	-	-	148.92	47.36	57.78	78.52	192.47	21.67	5339.5	5391.37	5568.59	329.86	337.75	313.01	-
T3_positive	MW0013769	3,4,5-trihydroxy-6-[2-hydroxy-1-(1-oxo-1H-isochromen-3-yl)butoxy]oxane-2-carboxylic acid	Organic acids	Organic acids	C19H22O10	428.154	410.121	5.547	[M+NH4]+	0.72442	3	0.7322	rp	-	131836271	HMDB0130066	-	-	272.84	99.75	43.16	6274.33	6279.12	6186.16	51.55	75.59	86.1	371.3	395.71	392.12	-
T3_positive	MW0112316	NCGC00168932-02_C18H22O10_5-Benzofuranpropanoic acid, 4-(beta-D-glucopyranosyloxy)-6-methoxy-	Organic acids	Organic acids	C18H22O10	416.154	398.121	3.3063	[M+NH4]+	0.74275	3	0.7318	rp	-	23844045	-	-	-	51.54	93.97	55.22	35.87	13.78	188.34	5.53	16.6	22.67	1752.85	1986.9	2101.61	-
T3_positive	MW0013791	3,4,5-trihydroxy-6-{[1-(4-methoxyphenyl)-4-methyl-3-oxopentan-2-yl]oxy}oxane-2-carboxylic acid	Organic acids	Organic acids	C19H26O9	399.164	398.158	4.9834	[M+H]+	0.7935	3	0.7306	rp	-	131836957	HMDB0132967	-	-	9725.33	8771.99	7812.62	25490.2	25723.1	20343.5	2133.63	1633.1	3223.53	3214	3286.18	2769.91	-
T3_positive	MW0014951	6-[(2Z)-2-carboxy-2-ethylideneethoxy]-3,4,5-trihydroxyoxane-2-carboxylic acid	Organic acids	Organic acids	C11H16O9	607.144	292.079	5.8619	[2M+Na]+	6.92567	3	0.7303	rp	-	131835398	HMDB0129115	-	-	5837.3	2751.59	1385.68	296.57	496.33	153.05	149.04	330.64	238.89	92755.9	89923.5	90272.9	-
T3_positive	MW0164449	L-alanyl-gamma-D-glutamyl-L-lysyl-D-alanine	Organic acids	Organic acids	C17H31N5O7	456.185	417.222	1.9845	[M+K]+	0.835287	3	0.7295	rp	-	51351698	-	-	-	4365.77	6096.75	4861.05	6819.97	9182.46	9358.19	1540.68	1822.22	859.76	2685.45	2745.48	2456.03	-
T3_positive	MW0112577	3,4,5-trihydroxy-6-{[2-(2-hydroxy-4-methoxyphenyl)propanoyl]oxy}oxane-2-carboxylic acid	Organic acids	Organic acids	C16H20O10	390.139	372.106	4.1521	[M+NH4]+	0.315524	3	0.7269	rp	-	131837679	HMDB0133871	-	-	212201	240196	255569	58080.1	53165.8	42133.5	46373	20110.5	36125.3	56415.4	54278.8	53830.1	-
T3_positive	MW0014313	4-(3-Acetyl-2,6-dihydroxyphenyl)-2-methoxy-4-[3,4,5-trihydroxy-6-(hydroxymethyl)oxan-2-yl]oxybutanoic acid	Organic acids	Organic acids	C19H26O12	469.132	446.142	3.69	[M+Na]+	0.955974	3	0.7267	rp	-	51136338	-	-	-	34992.4	43551	35465.9	109859	104754	108033	40077.5	32946.8	38143	22005.1	22059.5	22477.2	-
T3_positive	ZINC85486970	Acacetin 7-diglucuronide	Organic acids	Organic acids	C28H28O17	654.169	636.133	4.9776	[M+NH4]+	1.02133	3	0.7251	rp	-	11968442	-	-	-	145.83	16.59	73.88	251.76	74.41	242.98	55.28	47.84	128.31	1716	1769.63	1847.44	-
T3_positive	MW0161009	1,4-dihydroxynaphthalene-2-carboxylate	Organic acids	Organic acids	C11H7O4-	221.068	203.034	0.944	[M+NH4]+	1.0845	3	0.7236	rp	-	6951699	-	-	-	121289	125178	127964	162632	188398	155122	177269	213212	179465	109358	109343	108700	-
T3_positive	MW0132079	3,4,5-trihydroxy-6-[[3-hydroxy-2-(3-hydroxyphenyl)-4-[3,5,7-trihydroxy-2-(3-hydroxyphenyl)-3,4-dihydro-2H-chromen-8-yl]-3,4-dihydro-2H-chromen-7-yl]oxy]oxane-2-carboxylic acid	Organic acids	Organic acids	C36H34O15	707.194	706.19	5.5861	[M+H]+	1.09121	3	0.7235	rp	-	131838800	HMDB0135134	-	-	170.35	156.51	303.31	77.5	75.54	169.18	3962	4573.9	3814.75	1109.03	1124.5	1104.78	-
T3_positive	ZINC32302241	(E)-4-methyl-N-[(3S,4S,7S,10Z)-7-(2-methylpropyl)-5,8-dioxo-3-propan-2-yl-2-oxa-6,9-diazabicyclo[10.2.2]hexadeca-1(14),10,12,15-tetraen-4-yl]pent-2-enamide	Organic acids	Organic acids	C26H37N3O4	494.233	455.278	3.4239	[M+K]+	16.269	3	0.7217	rp	-	641802	-	-	-	27341.9	30553.8	28813.8	2684.09	4044	5928.15	1023.51	1881.06	3407.74	1321.99	1450.34	1508.66	-
T3_positive	MW0140706	(S)-2-ureidoglycine	Organic acids	Organic acids	C3H7N3O3	156.038	133.049	2.5582	[M+Na]+	2.51236	3	0.7215	rp	-	45479615	-	-	C02091	393107	398495	427912	438003	413393	413511	381189	391963	387836	384688	387203	388091	ko00230,ko01100
T3_positive	ZINC35903894	(3S)-5-[(1R,2S,3R,4aR,8aR)-5-[[(E)-3-(3,4-dihydroxyphenyl)prop-2-enoyl]oxymethyl]-3-hydroxy-1,2,4a-trimethyl-2,3,4,7,8,8a-hexahydronaphthalen-1-yl]-3-methylpentanoic acid	Organic acids	Organic acids	C29H40O7	523.277	500.277	4.7713	[M+Na]+	1.19174	3	0.7211	rp	-	11598539	-	-	-	151.78	206.69	685.99	4816.97	1411.15	6578.6	7039	5454.43	7244.88	803.03	809.04	761.2	-
T3_positive	MW0116827	Doqualast	Organic acids	Organic acids	C13H8N2O3	279.015	240.054	1.3855	[M+K]+	1.2695	3	0.7192	rp	-	68830	HMDB0251585	-	-	2760.27	49.17	1350.89	1307.09	1214.29	2458.9	352.84	444.08	419.4	594.53	450.1	571.65	-
T3_positive	MW0104652	2-amino-4-{[2-({4-[3-(carboxymethyl)-4,6-dihydroxy-2-methoxyphenyl]-3-hydroxy-2-methylbutan-2-yl}sulfanyl)-1-[(carboxymethyl)-C-hydroxycarbonimidoyl]ethyl]-C-hydroxycarbonimidoyl}butanoic acid	Organic acids	Organic acids	C24H35N3O12S	628.156	589.194	0.8671	[M+K]+	1.45198	3	0.715	rp	-	131832005	HMDB0125503	-	-	1443.83	1445.73	2255.41	79441.9	78741.4	28485.5	20085.5	20702.5	176.46	8419.66	9024.46	8824.11	-
T3_positive	MW0162648	(3S,5R)-carbapenam-3-carboxylate	Organic acids	Organic acids	C7H8NO3-	155.055	154.05	0.572	[M+H]+	1.4545	3	0.7149	rp	-	25243868	-	-	-	12612.2	12328.1	11037.6	7806.05	8424.74	6162.86	14027	12299	11570.5	12379.1	12322.8	12402.9	-
T3_positive	MW0131922	3,4,5-trihydroxy-6-[4-(5-hydroxy-7-methoxy-8-methyl-4-oxo-4H-chromen-3-yl)-2-methoxyphenoxy]oxane-2-carboxylic acid	Organic acids	Organic acids	C24H24O12	1026.29	504.127	5.3902	[2M+NH4]+	1.93221	3	0.7136	rp	-	131835835	HMDB0129589	-	-	100.65	31.76	58.61	1648.61	332.4	127.62	525.65	444.45	120.83	81085.9	81450.5	80638.2	-
T3_positive	FDATN00641	Chromocarb	Organic acids	Organic acids	C10H6O4	191.04	190.027	1.2577	[M+H]+	1.52175	3	0.7134	rp	-	2741	HMDB0250209	-	-	3555.96	5734.91	5698.8	142502	176150	114581	972.19	2961.22	10017.7	963.66	932.25	1025.55	-
T3_positive	MW0052399	NCGC00385411-01_C24H28O10_Spiro[furan-3(2H),1'(4'H)-naphthalene]-4'a,5'(5'H)-dicarboxylic acid, 6'-(acetyloxy)-5-(3-furanyl)-4,5,6',7',8',8'a-hexahydro-5'-hydroxy-2'-methyl-2-oxo-, dimethyl ester	Organic acids	Organic acids	C24H28O10	494.202	476.168	5.0467	[M+NH4]+	1.58074	3	0.712	rp	-	23872103	-	-	-	179.05	290.59	543.74	133.72	424.87	812.44	105.13	89.63	122.07	3102.72	3169.48	3051.2	-
T3_positive	MW0140333	(2Z,4Z)-2-hydroxyhexa-2,4-dienoic acid	Organic acids	Organic acids	C6H8O3	146.081	128.047	2.1624	[M+NH4]+	1.6395	3	0.7106	rp	-	5281908	-	-	C20240	707.29	448.2	25.41	555.4	60.58	59.83	31.88	311.72	21.22	2059.31	2120.62	1953.86	-
T3_positive	MW0135343	6-[1-(3,4-dihydroxyphenyl)-3-(4-methoxy-1-benzofuran-5-yl)-1,3-dioxopropan-2-yl]-3,4,5-trihydroxyoxane-2-carboxylic acid	Organic acids	Organic acids	C24H22O12	503.115	502.111	3.6011	[M+H]+	4.42594	3	0.7098	rp	-	131835640	HMDB0129390	-	-	468.32	180.96	116.03	655.56	123.5	463.57	3802.89	972.39	1636.79	43791.7	43741.6	43781	-
T3_positive	MW0131816	3,4,5-trihydroxy-6-[2-hydroxy-2-(9-{[(2E)-2-methylbut-2-enoyl]oxy}-2-oxo-2H,8H,9H-furo[2,3-h]chromen-8-yl)propoxy]oxane-2-carboxylic acid	Organic acids	Organic acids	C25H28O13	1090.34	536.153	5.2527	[2M+NH4]+	0.2684	3	0.7096	rp	-	131835394	HMDB0129111	-	-	11.62	29.39	70.06	32.02	53.73	47.4	1424.04	1913.8	1855.82	2265.89	2385.95	1874.28	-
T3_positive	MW0112358	3,4,5-trihydroxy-6-({3-hydroxy-2-methyl-6-[(3,4,5,6-tetrahydroxyoxan-2-yl)methoxy]-5-[(3,4,5-trihydroxy-6-methyloxan-2-yl)oxy]oxan-4-yl}oxy)oxane-2-carboxylic acid	Organic acids	Organic acids	C24H40O20	649.208	648.211	7.3977	[M+H]+	17.4236	3	0.7092	rp	-	131833815	HMDB0127461	-	-	393.13	166.58	667.93	88.23	510.79	407.2	778.14	550.12	1155.34	1790.41	1906.69	1629.25	-
T3_positive	MW0131715	3,4,5-Trihydroxy-6-[[3,4,5-trihydroxy-6-[[2-(2-hydroxypropan-2-yl)-7-oxo-2,3-dihydrouro[3,2-g]chromen-9-yl]oxy]oxan-2-yl]methoxy]oxane-2-carboxylic acid	Organic acids	Organic acids	C26H32O16	601.175	600.169	2.4217	[M+H]+	1.72485	3	0.7087	rp	-	131836933	HMDB0132930	-	-	466.28	733.02	679.41	514.74	222.93	346.83	16956.6	19973.6	19236.4	2328.55	2196.96	2219.43	-
T3_positive	MW0116161	[1-(4-hydroxyphenyl)-3-(5-methoxy-2,2-dimethyl-2H-chromen-6-yl)propoxy]sulfonic acid	Organic acids	Organic acids	C21H24O7S	438.159	420.124	2.312	[M+NH4]+	1.72806	3	0.7086	rp	-	131832373	HMDB0125907	-	-	4.01	14.88	22.49	54.63	56.64	88.51	39.09	21.52	57.97	1012.64	1091.44	1119.97	-
T3_positive	MW0130604	2-[(3,4,8,9,10-Pentahydroxy-6-oxobenzo[c]chromene-1-carbonyl)amino]acetic acid	Organic acids	Organic acids	C16H11NO10	395.067	377.038	1.2185	[M+NH4]+	1.76075	3	0.7079	rp	-	131833047	HMDB0126665	-	-	71986.3	95506.7	95591.4	32727.1	21904.2	36825.9	108226	166466	128288	30019.7	26559	28817	-
T3_positive	MW0128933	{[1-(3-methoxyphenyl)-3-(2,4,6-trihydroxyphenyl)propan-2-yl]oxy}sulfonic acid	Organic acids	Organic acids	C16H18O8S	388.106	370.072	5.1551	[M+NH4]+	1.904	3	0.7046	rp	-	131834106	HMDB0127782	-	-	530.18	759.86	1560.42	1796.41	2586.64	1718.48	12140.5	12884.4	10368.5	731.83	694.51	653.54	-
T3_positive	MW0105020	3-hydroxy-2-[(Z)-oct-2-enyl]pentanedioic acid	Organic acids	Organic acids	C13H22O5	281.138	258.147	6.5516	[M+Na]+	18.1903	3	0.7014	rp	-	71694415	-	-	-	37474.5	35745.8	33113.3	32782.2	42401.4	41406.2	44222.3	32903.3	39978.3	52891.7	52894	53072.6	-
T3_positive	MW0128892	{[(1E)-5-oxo-1,7-diphenylhept-1-en-3-yl]oxy}sulfonic acid	Organic acids	Organic acids	C19H20O5S	361.111	360.103	2.3618	[M+H]+	2.1385	3	0.6993	rp	-	131837736	HMDB0133937	-	-	11078.9	9930.58	9706.93	22413.7	20701.7	20911	7201.47	5571.34	8392.27	9560.86	9771.96	9541.27	-
T3_positive	MW0109080	Perindopril Acyl-alpha-D-glucuronide	Organic acids	Organic acids	C25H40N2O11	583.215	544.263	6.8361	[M+K]+	2.22375	3	0.6974	rp	-	45040207	HMDB0060623	-	-	1391.93	2599.42	2920.77	3432.31	4912.75	3949.6	4587.98	4341.02	7062.13	3105.54	2983.34	3081.28	-
T3_positive	MW0134969	6-(4-{3-[2,4-dihydroxy-5-(3-methylbut-2-en-1-yl)phenyl]-1,2-dihydroxy-3-oxopropyl}-2-(3-methylbut-2-en-1-yl)phenoxy)-3,4,5-trihydroxyoxane-2-carboxylic acid	Organic acids	Organic acids	C31H38O12	669.192	602.236	2.4414	[M-2H+3Na]+	2.88017	3	0.6946	rp	-	131837170	HMDB0133230	-	-	2733.61	1114.29	120.16	640.92	679.07	1523.3	885.6	522.52	576.16	201878	199833	200818	-
T3_positive	MW0162063	(6R,7S)-7-[[(5R)-5-azaniumyl-5-carboxylatopentanoyl]amino]-3-(carbamoyloxymethyl)-7-methoxy-8-oxo-5-thia-1-azabicyclo[4.2.0]oct-2-ene-2-carboxylate	Organic acids	Organic acids	C16H21N4O9S-	446.119	445.103	7.5758	[M+H]+	2.41719	3	0.6931	rp	-	25200392	-	-	-	945.47	495.26	381.37	601.42	821.04	897.51	774.65	1612.62	1781.69	2390.45	2367.95	2322.94	-
T3_positive	MW0128193	(4-{3-[2,4-dihydroxy-5-(3-methylbut-2-en-1-yl)phenyl]-2-hydroxy-3-oxopropyl}-2-hydroxy-6-(3-methylbut-2-en-1-yl)phenyl)oxidanesulfonic acid	Organic acids	Organic acids	C25H30O9S	507.17	506.161	3.6407	[M+H]+	7.01006	3	0.6928	rp	-	131837187	HMDB0133248	-	-	23.74	27.44	16.74	28.44	10.85	33.95	73.28	89.76	6.79	2018.28	2049.2	2067.36	-
T3_positive	MEDP0535	TRIETHYL PHOSPHATE	Organic acids	Organic acids	C6H15O4P	229.086	182.071	5.1945	[M+HCOO+2H]+	6.49937	3	0.6912	rp	-	6535	HMDB0259191	-	-	844.12	10995.5	8449.31	34.69	162.14	7019.28	202.36	70.41	8707.56	628390	622838	622645	-
T3_positive	MW0147330	Cephabacin F3	Organic acids	Organic acids	C32H51N11O13S	847.381	829.339	4.8792	[M+NH4]+	2.59037	3	0.6893	rp	-	49787026	-	-	-	60.51	255.18	23847.6	69.28	477.7	23538.1	3442.98	1010.65	3664.28	41808.8	41739.6	41739.2	-
T3_positive	MW0161857	3-deoxy-alpha-D-manno-oct-2-ulosonate	Organic acids	Organic acids	C8H13O8-	276.023	237.061	0.6504	[M+K]+	2.60625	3	0.6889	rp	-	21681234	-	-	-	740.31	2549.23	1943.98	1931.55	1353.77	983.96	243.18	298.64	249.85	9744.67	10686	10523.4	-
T3_positive	MW0166665	(1R)-1,4,5,10-tetrahydrophenazine-1-carboxylate	Organic acids	Organic acids	C13H11N2O2-	266.036	227.082	0.572	[M+K]+	2.6315	3	0.6884	rp	-	119058161	-	-	-	393900	545097	535062	275934	220800	243777	802336	709453	695567	659605	633530	659155	-
T3_positive	MW0128541	[2-(3,4-dihydroxyphenyl)-4-{6-[2-(3,4-dihydroxyphenyl)-3,7-dihydroxy-3,4-dihydro-2H-1-benzopyran-4-yl]-3,5,7-trihydroxy-2-(3-hydroxyphenyl)-3,4-dihydro-2H-1-benzopyran-8-yl}-7-hydroxy-3,4-dihydro-2H-1-benzopyran-3-yl]oxidanesulfonic acid	Organic acids	Organic acids	C45H38O18S	899.17	898.178	4.4277	[M+H]+	2.95733	3	0.6883	rp	-	131838676	HMDB0135005	-	-	100.98	107.63	41.63	115.38	135.17	28.45	46.37	306.91	142.55	2077.59	1951.19	2038.47	-
T3_positive	MW0108613	N-Acetyldjenkolic acid	Organic acids	Organic acids	C9H16N2O5S2	319.044	296.05	1.328	[M+Na]+	2.65775	3	0.6878	rp	-	78061794	HMDB0029421	-	-	857.12	186.12	208.34	1567.07	2284.05	1890.21	7670.46	8032.87	7196.96	20051.8	19194.8	21506.5	-
T3_positive	MW0127646	({2-methyl-3-[({7-oxo-7H-furo[3,2-g]chromen-4-yl}oxy)methyl]oxiran-2-yl}methoxy)sulfonic acid	Organic acids	Organic acids	C16H14O9S	405.026	382.036	3.287	[M+Na]+	19.6322	3	0.6874	rp	-	131835677	HMDB0129428	-	-	52.57	743.13	43.05	67.36	174.77	13.07	1076.67	1304.19	1641.99	11532	11692.8	10759.9	-
T3_positive	MW0167003	(3R, 7S)-12-oxojasmonoyl-isoleucine	Organic acids	Organic acids	C18H26NO5-	354.212	336.181	4.7996	[M+NH4]+	2.74525	3	0.6859	rp	-	126961204	-	-	-	361.38	438.31	348.53	744.34	1610.38	919.77	411.32	1164.56	596.08	5001.84	4893.04	4953.84	-
T3_positive	MW0135242	6-[(2-{4-[(3-{[3,4-dihydroxy-4-({[(2E)-3-(4-hydroxyphenyl)prop-2-enoyl]oxy}methyl)oxolan-2-yl]oxy}-4,5-dihydroxy-6-(hydroxymethyl)oxan-2-yl)oxy]phenyl}-4-oxo-3,4-dihydro-2H-1-benzopyran-7-yl)oxy]-3,4,5-trihydroxyoxane-2-carboxylic acid	Organic acids	Organic acids	C41H44O21	895.227	872.237	4.6979	[M+Na]+	2.87629	3	0.683	rp	-	131838614	HMDB0134928	-	-	227.31	110.53	131.99	156.05	206.12	101.4	156.77	115.92	58.48	5391.9	5289.02	5515.11	-
T3_positive	MW0128943	{[12-(6,11-dihydroxy-2,2,5-trimethyl-10-oxo-3,4,5,10-tetrahydro-2H-1-oxa-5-azatetraphen-4-yl)-6,11-dihydroxy-2,5-dimethyl-10-oxo-5,10-dihydro-2H-1-oxa-5-azatetraphen-2-yl]methoxy}sulfonic acid	Organic acids	Organic acids	C38H34N2O12S	760.222	742.183	5.8657	[M+NH4]+	8.36162	3	0.6812	rp	-	131838956	HMDB0135354	-	-	985.4	679.61	196	296.19	338.87	247.25	475.03	166.7	292.81	70583.4	70591	70148.1	-
T3_positive	MW0134841	6-(2-{2,6-dihydroxy-4-[6-hydroxy-7-(3-methylbut-2-en-1-yl)-1-benzofuran-2-yl]phenyl}-6-(2,4-dihydroxyphenyl)-4-methylcyclohex-3-ene-1-carbonyloxy)-3,4,5-trihydroxyoxane-2-carboxylic acid	Organic acids	Organic acids	C39H40O14	733.246	732.242	4.29	[M+H]+	2.996	3	0.6804	rp	-	131832615	HMDB0126174	-	-	264.1	132.32	31.58	117.85	59.45	73.39	104.89	62.45	121.68	2048.74	2002.59	1962.34	-
T3_positive	MW0111539	[2,4-dihydroxy-2,5-bis(hydroxymethyl)oxolan-3-yl]oxidanesulfonic acid	Organic acids	Organic acids	C6H12O9S	261.03	260.02	0.572	[M+H]+	3.007	3	0.6802	rp	-	131832086	HMDB0125616	-	-	5929.74	7046.66	5100.41	4518.46	4887.81	4211.34	8688.24	10055.6	9990.86	6827.55	7036.26	6851.06	-
T3_positive	MW0112448	3,4,5-trihydroxy-6-[2-(1-hydroxy-3-oxopropyl)phenoxy]oxane-2-carboxylic acid	Organic acids	Organic acids	C15H18O9	325.092	342.095	3.0013	[M+H-H2O]+	1.10635	3	0.6771	rp	-	131837823	HMDB0134070	-	-	60922.8	65663.7	128955	129445	115638	49659.4	1.34983e+06	1.61265e+06	1.5191e+06	174695	175309	174543	-
T3_positive	MW0112575	3,4,5-trihydroxy-6-{[2-(2,3,4-trihydroxyphenyl)acetyl]oxy}oxane-2-carboxylic acid	Organic acids	Organic acids	C14H16O11	361.072	360.069	2.2024	[M+H]+	3.15375	3	0.6771	rp	-	131836600	HMDB0130464	-	-	1741.8	1799.59	1837.28	139.36	341.82	100.61	4327.3	4442.37	4492.45	1178.92	947.64	1246.67	-
T3_positive	MW0104286	1-Nitro-5-glutathionyl-6-hydroxy-5,6-dihydronaphthalene	Organic acids	Organic acids	C20H24N4O9S	497.13	496.126	2.952	[M+H]+	3.22659	3	0.6755	rp	-	11954057	HMDB0060326	-	C14806	9586.24	10185.9	8472.55	6465.79	9440.03	7862.84	15856.9	5580.68	24287.7	1654.46	1701.31	1491.82	-
T3_positive	MW0117040	JWH 250 N-pentanoic acid metabolite	Organic acids	Organic acids	C22H23NO4	383.191	365.163	2.3419	[M+NH4]+	3.22925	3	0.6754	rp	-	86691092	-	-	-	7509.39	8362.96	8031.31	2675.55	3933.31	1523.22	1107.65	855.34	367.73	1747.59	1736.61	1620.35	-
T3_positive	MW0112353	3,4,5-trihydroxy-6-({2-hydroxy-3-[4-hydroxy-3-(3-methylbut-2-en-1-yl)phenyl]propanoyl}oxy)oxane-2-carboxylic acid	Organic acids	Organic acids	C20H26O10	465.118	426.153	5.2919	[M+K]+	3.29177	3	0.6741	rp	-	131837153	HMDB0133207	-	-	280.58	307.32	136.59	729.51	207.35	696.73	13168.1	13568.5	6284.3	858.62	706.85	943.91	-
T3_positive	MW0128962	4-Methoxy-9-[2-(sulfooxy)-3-methyl-3-hydroxybutoxy]-7H-furo[3,2-g][1]benzopyran-7-one	Organic acids	Organic acids	C17H18O10S	415.072	414.062	2.0732	[M+H]+	6.10276	3	0.6733	rp	-	131836351	HMDB0130149	-	-	13.55	97.16	138.48	292.38	16.26	259.29	1228.52	1036.98	389.73	10696.7	9834.18	10901.8	-
T3_positive	MW0104951	3-[5-(2-Methylpropyl)-3,6-dioxopiperazin-2-yl]propanoic acid	Organic acids	Organic acids	C11H18N2O4	265.109	242.127	2.775	[M+Na]+	3.357	3	0.6727	rp	-	86178349	-	-	-	10253	6112.74	7335.99	3448.8	1989.82	2263.43	2101.18	1895.79	527.31	3174.75	3094.21	2674.49	-
T3_positive	MW0130516	2-[(4,5-dihydroxy-2-{[5-hydroxy-2-(4-hydroxyphenyl)-4-oxo-7-{[3,4,5-trihydroxy-6-(hydroxymethyl)oxan-2-yl]oxy}-4H-chromen-3-yl]oxy}-6-(hydroxymethyl)oxan-3-yl)oxy]-4,5-dihydroxy-6-(hydroxymethyl)oxan-3-yl 3-(3,4-dihydroxyphenyl)prop-2-enoate	Organic acids	Organic acids	C42H46O24	952.251	934.238	4.6133	[M+NH4]+	21.3041	3	0.6723	rp	-	131839395	HMDB0136154	-	-	35.07	1000.47	1068.64	172.68	1261.95	31.61	1024.78	2237.3	734.28	43990	43671.6	43396.1	-
T3_positive	MW0166661	(5aS)-5,5a-dihydrophenazine-1,6-dicarboxylate	Organic acids	Organic acids	C14H8N2O4-2	307.013	268.048	1.0419	[M+K]+	3.517	3	0.6694	rp	-	119058150	-	-	-	864.48	1727.09	2723.52	1955.69	2482.63	412.17	947.29	321.39	452.67	1103.48	744.32	952.87	-
T3_positive	MW0131565	3,4,5-trihydroxy-6-({5-hydroxy-4-oxo-6-[3,4,5-trihydroxy-6-(hydroxymethyl)oxan-2-yl]-8-(3,4,5-trihydroxyoxan-2-yl)-2-(2,4,5-trihydroxyphenyl)-4H-chromen-7-yl}oxy)oxane-2-carboxylic acid	Organic acids	Organic acids	C32H36O22	773.168	772.17	4.1324	[M+H]+	21.7873	3	0.6682	rp	-	131833283	HMDB0126902	-	-	2968.75	8284.6	7750.36	1062.39	1652.09	1549.46	53957.9	46428.1	38514.8	11400.5	11412.6	11593.8	-
T3_positive	MW0143530	5-[[(4,7-Dihydroxy-2-oxo-2H-1-benzopyran-3-yl)amino]carbonyl]-4-methyl-1H-pyrrole-3-carboxylate	Organic acids	Organic acids	C16H12N2O7	383.026	344.065	0.8754	[M+K]+	3.627	3	0.6671	rp	-	72734316	-	-	C20637	10600	10893.1	10595.5	328.99	1644.82	468.78	7518.07	16952.1	12541.2	2429.35	2062.19	2322.22	ko01110
T3_positive	MW0130259	2-(4-{6-[(6-carboxy-3,4,5-trihydroxyoxan-2-yl)oxy]-7-(3-methylbut-2-en-1-yl)-1-benzofuran-2-yl}-2,6-dihydroxyphenyl)-4-(2,4-dihydroxyphenyl)-6-methyl-7-oxabicyclo[4.1.0]heptane-3-carboxylic acid	Organic acids	Organic acids	C39H40O15	771.213	748.237	3.5915	[M+Na]+	3.63643	3	0.6669	rp	-	131832654	HMDB0126219	-	-	80.27	202.91	238.98	67.61	99.38	172.24	361.45	502.16	234.83	6376.93	6545.33	6531.73	-
T3_positive	MW0135472	6-(3-Benzoyloxy-2-methoxy-6-prop-2-enylphenoxy)-3,4,5-trihydroxyoxane-2-carboxylic acid	Organic acids	Organic acids	C23H24O10	507.149	460.137	4.7615	[M+HCOO+2H]+	2.42123	3	0.6668	rp	-	131838875	HMDB0135253	-	-	1628.69	961.39	515.21	598.88	492.14	909.77	6965.64	965.55	7200.7	563397	556588	556272	-
T3_positive	MW0104519	2-amino-4-({1-[(carboxymethyl)-C-hydroxycarbonimidoyl]-2-({5,10-dihydroxy-8,8-dimethyl-2-oxo-4-phenyl-2H,8H,9H,10H-pyrano[2,3-h]chromen-9-yl}sulfanyl)ethyl}-C-hydroxycarbonimidoyl)butanoic acid	Organic acids	Organic acids	C30H33N3O11S	644.186	643.184	0.9636	[M+H]+	3.76283	3	0.6642	rp	-	131832572	HMDB0126128	-	-	1517.22	627.63	1255.59	612.73	2892.45	6148.42	268.06	660.32	259.86	909.91	884.19	796.38	-
T3_positive	MW0132424	3,4,5-trihydroxy-6-{3-[2-hydroxy-2-(2-hydroxyphenyl)ethyl]-5-methoxyphenoxy}oxane-2-carboxylic acid	Organic acids	Organic acids	C21H24O10	419.133	436.137	4.4671	[M+H-H2O]+	2.44836	3	0.6626	rp	-	131839280	HMDB0135782	-	-	784.47	380.38	41327.5	274.96	83898.6	75589.7	436358	397247	448059	1.85828e+06	1.83318e+06	1.81844e+06	-
T3_positive	MW0132007	3,4,5-trihydroxy-6-{[2-(4-hydroxyphenyl)-8-methoxy-4-oxo-3,4-dihydro-2H-1-benzopyran-7-yl]oxy}oxane-2-carboxylic acid	Organic acids	Organic acids	C22H22O11	463.123	462.116	3.6997	[M+H]+	2.26097	3	0.6625	rp	-	131837225	HMDB0133291	-	-	157.38	22696.4	23182.7	115.91	95.05	336.27	6291.17	7670.31	1268.1	520873	519954	517323	-
T3_positive	MW0163352	deacetylcephalosporin C(1-)	Organic acids	Organic acids	C14H18N3O7S-	373.1	372.087	7.1418	[M+H]+	3.86425	3	0.6622	rp	-	25246073	-	-	-	3496.14	2748.54	3691.61	1290	1801.03	2958.79	2235.42	2896.49	1719.77	3150.98	2839.67	2872.17	-
T3_positive	MW0006903	Sodium 5-(diphenylphosphinoyl)pentanoate	Organic acids	Organic acids	C17H18NaO3P	605.219	324.089	4.0539	[2M+H]+	1.1648	3	0.6618	rp	-	46907972	-	45330	-	865.97	136.88	144.68	327.42	26.35	112.1	326.31	321.96	222.53	22153.2	22081.2	21726.6	-
T3_positive	MW0132338	3,4,5-trihydroxy-6-{2-[(E)-2-(3-hydroxy-5-{[3,4,5-trihydroxy-6-(hydroxymethyl)oxan-2-yl]oxy}phenyl)ethenyl]-5-{[3,4,5-trihydroxy-6-(hydroxymethyl)oxan-2-yl]oxy}phenoxy}oxane-2-carboxylic acid	Organic acids	Organic acids	C32H40O20	745.211	744.211	5.3707	[M+H]+	4.42618	3	0.6507	rp	-	131837861	HMDB0134115	-	-	304.41	187.48	126.65	694.54	456.01	599.35	59.77	143.4	84.34	7890.47	7807.38	8193.68	-
T3_positive	MW0121493	5-Formiminotetrahydrofolate	Organic acids	Organic acids	C20H24N8O6	495.183	472.182	4.585	[M+Na]+	4.4885	3	0.6495	rp	-	135402017	HMDB0001534	-	-	809.41	169.22	1358.55	4830.92	5595.85	4731.35	176.04	78.66	107.1	8162.81	7798.31	7466.44	-
T3_positive	MW0114320	D-myo-Inositol-1,3,4,5,6-pentaphosphate	Organic acids	Organic acids	C6H17O21P5	624.851	579.895	4.5041	[M-H+2Na]+	22.841	3	0.6438	rp	-	71684596	-	44862	-	49181.4	41973.7	30125.7	54174.3	64491.5	67009.7	2535.32	1887.34	1743.7	17200.2	16918	17104.7	-
T3_positive	MW0131995	3,4,5-trihydroxy-6-{[2-(2-hydroxypropan-2-yl)-7-oxo-2H,3H,7H-furo[3,2-g]chromen-9-yl]oxy}oxane-2-carboxylic acid	Organic acids	Organic acids	C20H22O11	421.113	438.116	4.1226	[M+H-H2O]+	2.08507	3	0.6423	rp	-	131836924	HMDB0132921	-	-	139.5	84.19	465.75	336.68	222.57	262.76	1355.64	984.1	28.33	43030.9	41311.7	41864.2	-
T3_positive	MW0131941	3,4,5-trihydroxy-6-[4-hydroxy-5-(7-hydroxy-4-oxo-4H-chromen-2-yl)-2-methoxyphenoxy]oxane-2-carboxylic acid	Organic acids	Organic acids	C22H20O12	477.102	476.096	3.8376	[M+H]+	4.1701	3	0.6389	rp	-	131837261	HMDB0133338	-	-	754.24	186.6	373.6	1272.18	156.74	77.18	60.12	487.66	114.18	24403.3	24640.8	24793.8	-
T3_positive	MW0144868	Aldotetraouronic acid	Organic acids	Organic acids	C22H36O19	605.188	604.185	5.0565	[M+H]+	5.09648	3	0.6375	rp	-	72734309	-	-	C20573	20078.2	28505.4	22271.8	13524	12226.5	17730.4	665.99	604.47	835.57	1008.86	1103.31	1177.66	ko02010
T3_positive	MW0134767	6-[5,7-Dihydroxy-2-(4-hydroxy-3-sulooxyphenyl)-4-oxochromen-3-yl]oxy-3,4,5-trihydroxyoxane-2-carboxylic acid	Organic acids	Organic acids	C21H18O16S	597.01	558.032	8.7586	[M+K]+	25.8842	3	0.6371	rp	-	74978248	HMDB0128154	-	-	998054	825966	868209	808227	889945	1.09125e+06	1.12584e+06	1.05389e+06	1.07565e+06	796927	757407	764472	-
T3_positive	MW0135043	6-(4-{8,8-dimethyl-2-oxo-2H,8H-pyrano[2,3-f]chromen-3-yl}-3-hydroxyphenoxy)-3,4,5-trihydroxyoxane-2-carboxylic acid	Organic acids	Organic acids	C26H24O11	513.139	512.132	4.9578	[M+H]+	3.49555	3	0.6368	rp	-	131839230	HMDB0135725	-	-	434394	665141	717758	1.52148e+06	1.52531e+06	1.54818e+06	8.12494e+06	8.31672e+06	8.34517e+06	1.20861e+06	1.20819e+06	1.20131e+06	-
T3_positive	MW0128521	[10-butanoyl-5-hydroxy-2,2-dimethyl-8-oxo-6-(prop-2-en-1-yl)-2H,3H,4H,8H-pyrano[3,2-g]chromen-3-yl]oxidanesulfonic acid	Organic acids	Organic acids	C21H24O9S	905.27	452.114	2.7553	[2M+H]+	8.31679	3	0.6359	rp	-	131836321	HMDB0130116	-	-	258.77	33.03	78.71	136.24	145.21	396.22	111.82	102.43	122.16	13276.6	13217.9	13392.5	-
T3_positive	MW0129304	{4-[3-(4,5-dihydroxy-7-methoxy-2,2-dimethyl-3,4-dihydro-2H-1-benzopyran-6-yl)-3-oxoprop-1-en-1-yl]phenyl}oxidanesulfonic acid	Organic acids	Organic acids	C21H22O9S	451.107	450.099	1.3168	[M+H]+	5.45017	3	0.6307	rp	-	131832276	HMDB0125810	-	-	36.72	3.88	2.77	30.42	6.36	65.07	3.45	32.36	10.73	1777.69	1815.24	1858.19	-
T3_positive	MW0128117	(3-{6,8-bis[3,7-dihydroxy-2-(3-hydroxyphenyl)-3,4-dihydro-2H-1-benzopyran-4-yl]-3,5,7-trihydroxy-3,4-dihydro-2H-1-benzopyran-2-yl}phenyl)oxidanesulfonic acid	Organic acids	Organic acids	C45H38O16S	884.234	866.188	3.1691	[M+NH4]+	6.09773	3	0.6276	rp	-	131838726	HMDB0135055	-	-	156.52	112.52	126.82	19.85	27.23	220.8	372.95	102.67	52.32	2024.24	1561.49	1910.41	-
T3_positive	MW0104592	2-amino-4-({1-[(carboxymethyl)-C-hydroxycarbonimidoyl]-2-{[1,3-dihydroxy-1-(7-methoxy-2-oxo-2H-chromen-6-yl)-3-methylbutan-2-yl]sulfanyl}ethyl}-C-hydroxycarbonimidoyl)butanoic acid	Organic acids	Organic acids	C25H33N3O11S	583.18	583.184	5.034	[M+]+	0.0422832	3	0.6255	rp	-	134159985	HMDB0130524	-	-	64.76	767.31	39.36	348.38	177.82	34.27	277.14	654.63	216.9	37211.6	37589.6	36866	-
T3_positive	MW0112357	3,4,5-trihydroxy-6-({3-[(7-methoxy-2-oxo-2H-chromen-8-yl)methyl]-2-methyloxiran-2-yl}methoxy)oxane-2-carboxylic acid	Organic acids	Organic acids	C21H24O11	453.138	452.132	3.3453	[M+H]+	0.678767	3	0.6252	rp	-	131836747	HMDB0132697	-	-	2458.2	2089.67	2028.39	1406.84	861.51	2297.23	133825	135184	127952	37415.3	38341.6	38112.2	-
T3_positive	MW0135989	6-{[4,5-dihydroxy-6-({7-oxo-7H-furo[3,2-g]chromen-9-yl}oxy)oxan-3-yl]oxy}-3,4,5-trihydroxyoxane-2-carboxylic acid	Organic acids	Organic acids	C22H22O14	557.119	510.101	0.8657	[M+HCOO+2H]+	10.9767	3	0.6201	rp	-	131838569	HMDB0134871	-	-	927731	885728	1.02286e+06	217340	212713	235803	966030	1.14625e+06	1.03352e+06	626903	636822	637351	-
T3_positive	MW0131999	3,4,5-trihydroxy-6-{[2-(3-hydroxyphenyl)-5-methoxy-6,8-dimethyl-4-oxo-3,4-dihydro-2H-1-benzopyran-7-yl]oxy}oxane-2-carboxylic acid	Organic acids	Organic acids	C24H26O11	473.141	490.147	4.585	[M+H-H2O]+	6.43447	3	0.6199	rp	-	134819290	HMDB0130657	-	-	210.66	15.76	324.35	124.56	225.4	180.6	3399.15	3014.29	4668.9	21820.8	21597.4	20376	-
T3_positive	MW0132352	3,4,5-trihydroxy-6-{2-hydroxy-4-[(2E)-3-phenylprop-2-enoyl]phenoxy}oxane-2-carboxylic acid	Organic acids	Organic acids	C21H20O9	850.253	416.111	4.8312	[2M+NH4]+	1.29753	3	0.6193	rp	-	131839005	HMDB0135411	-	-	260.99	273.07	11.05	101.12	299.59	57.11	53.73	92.12	227.39	47430.5	45468.3	47716	-
T3_positive	MW0136157	6-{2-[2-(2,4-dihydroxyphenyl)propanoyl]-3,5-dihydroxyphenoxy}-3,4,5-trihydroxyoxane-2-carboxylic acid	Organic acids	Organic acids	C21H22O12	467.117	466.111	2.2225	[M+H]+	1.38068	3	0.6189	rp	-	131837685	HMDB0133877	-	-	79.85	199.13	249.63	56.9	14.22	129.85	3660.92	1997.04	2664.09	26791.2	26957.9	26982.2	-
T3_positive	MW0128744	[4-(3-{2,4-dihydroxy-5-[(2E)-4-hydroxy-3-methylbut-2-en-1-yl]phenyl}-2-hydroxy-3-oxopropyl)-2-(3-methylbut-2-en-1-yl)phenyl]oxidanesulfonic acid	Organic acids	Organic acids	C25H30O9S	545.131	506.161	4.093	[M+K]+	5.15879	3	0.6182	rp	-	131837165	HMDB0133219	-	-	83.32	548.34	212.94	203.19	92.58	303.41	33112.4	15242.4	26988.9	32561.7	32487.8	31485.1	-
T3_positive	MW0112582	3,4,5-trihydroxy-6-{[2-(4-methoxy-1-benzofuran-5-yl)-2-oxoacetyl]oxy}oxane-2-carboxylic acid	Organic acids	Organic acids	C17H16O11	397.074	396.069	2.8343	[M+H]+	3.4444	3	0.6177	rp	-	131835657	HMDB0129407	-	-	48041.8	59952.1	62364.9	52826.9	47958.5	49612.5	231048	248135	239667	38585.6	39007.6	38640.2	-
T3_positive	MW0132306	3,4,5-trihydroxy-6-{2,3,5-trihydroxy-6-[2-oxo-3-(2,4,5-trihydroxyphenyl)propanoyl]phenoxy}oxane-2-carboxylic acid	Organic acids	Organic acids	C21H20O15	579.031	512.08	3.2486	[M-2H+3Na]+	7.15714	3	0.617	rp	-	131835752	HMDB0129505	-	-	123.36	345.44	75.21	442.35	12.22	713.89	797.34	936.32	569.14	8470.53	8537.99	7261.98	-
T3_positive	MW0141710	1D-3-amino-1-guanidino-1,3-dideoxy-scyllo-inositol 4-phosphate	Organic acids	Organic acids	C7H17N4O7P	345.053	300.084	0.5915	[M-H+2Na]+	3.40734	3	0.6126	rp	-	6857377	-	-	C04812	1026.71	10831.7	7437.02	2447.58	7577.45	21.51	34332.7	35863.3	20460.8	15744.1	17032.4	14771.6	-
T3_positive	MW0117123	ethyl 3-[4-methyl-2-[(Z)-(2-oxo-1H-indol-3-ylidene)methyl]-1H-pyrrol-3-yl]propanoate	Organic acids	Organic acids	C19H20N2O3	347.147	324.147	2.3319	[M+Na]+	6.5185	3	0.6109	rp	-	71752250	-	-	-	1328.61	1832.44	2559.47	5737.62	5015	3914.79	4475.21	1588.22	5670.71	817.77	801.49	754.88	-
T3_positive	MW0165013	N'-monoacetylchitobiose-6'-phosphate	Organic acids	Organic acids	C14H27N2O13P	485.11	462.125	7.5758	[M+Na]+	6.65647	3	0.6084	rp	-	70680273	-	-	-	1811.23	1428.93	629.71	1821.02	1681.46	1716.1	3206.34	3081.11	2884.34	5091.82	5091.02	4965.05	-
T3_positive	MW0112031	Suprofen methyl ester	Organic acids	Organic acids	C15H14O3S	566.154	274.066	5.1154	[2M+NH4]+	24.0498	3	0.6082	rp	-	3642305	-	44277	-	205.82	204.62	159.4	110.35	396.35	38.86	160.19	156.94	383.61	20580.7	21534.5	21660.8	-
T3_positive	MW0164962	Chondroitin 4'-sulfate	Organic acids	Organic acids	C14H21NO15S-2	476.065	475.063	1.3559	[M+H]+	6.71473	3	0.6074	rp	-	70678574	-	-	-	12.91	18.92	24.58	19.77	38.93	37.62	1.48	32.45	10.82	527.29	510.96	414.81	-
T3_positive	MW0111587	Ptd(S)Ins-(3,4)-P2 (1,2-dioctanoyl)	Organic acids	Organic acids	C25H49O18P3S	785.17	762.185	4.8792	[M+Na]+	6.88394	3	0.6044	rp	-	71684606	-	45223	-	108.96	126.77	89.99	95.44	29.75	66.87	235.57	42	260.15	4893.44	5065.38	4862.62	-
T3_positive	MW0158832	Ureidoacrylic acid	Organic acids	Organic acids	C4H6N2O3	131.049	130.038	2.9619	[M+H]+	7.10525	3	0.6005	rp	-	1751484	-	-	C20254	8873.59	6191.36	6089.01	29245.7	35152.8	41829.6	26508.1	7577.61	23175.4	3439.5	3604.46	3838.3	ko00240,ko01100
T3_positive	MW0119051	3-(4-methoxy-1-benzofuran-5-yl)-3-oxopropanoic acid	Organic acids	Organic acids	C12H10O5	507.074	234.053	3.2486	[2M+K]+	8.59442	3	0.5999	rp	-	131835628	HMDB0129372	-	-	216.5	121.73	83.81	21.42	93.73	233.39	38.81	646.96	1197.65	8885.01	8900.32	9077.71	-
T3_positive	MW0162634	Methyloxalo-acetate	Organic acids	Organic acids	C5H4O5-2	162.03	144.006	0.572	[M+NH4]+	7.18325	3	0.5991	rp	-	25203854	-	-	-	25113.7	27164.8	26378.2	16341.8	15176.4	19344.2	33102.7	32022.7	32891.3	32934.5	33320.3	33682.2	-
T3_positive	MW0128473	[(4-hydroxyphenyl)(2,4,6-trihydroxy-3-oxo-2,3-dihydro-1-benzofuran-2-yl)methoxy]sulfonic acid	Organic acids	Organic acids	C15H12O10S	385.033	384.015	0.572	[M+H]+	7.2065	3	0.5987	rp	-	131837443	HMDB0133566	-	-	6554.15	10404.1	17671.2	5383.96	6823.45	8550.07	25107.8	23257.6	21136.9	12754.3	13525.7	12911.7	-
T3_positive	MW0117003	1H-Indazole-1-pentanoic acid, 3-[(tricyclo[3.3.1.1(3,7)]dec-1-ylamino)carbonyl]-	Organic acids	Organic acids	C23H29N3O3	396.228	395.221	3.0013	[M+H]+	7.22975	3	0.5983	rp	-	124518899	-	-	-	13236.2	11024.6	11283	4170.23	3160.12	8371.26	2662.51	901.85	1063.49	630.28	1055.58	1094.61	-
T3_positive	MEDP1089	Humic acid	Organic acids	Organic acids	C9H9NO6	245.077	227.043	1.1795	[M+NH4]+	7.53225	3	0.5931	rp	-	90472028	HMDB0253230	-	-	7119.49	4280.22	4339.24	29362.7	36784.8	12565	23230.6	25719.6	25313.8	9543.72	9670.05	9961.04	-
T3_positive	MW0161274	(1R,5R,9S,13S)-13-[(2S,3R,4S,5S,6R)-4,5-dihydroxy-6-(hydroxymethyl)-3-[(2S,3R,4S,5S,6R)-3,4,5-trihydroxy-6-(hydroxymethyl)oxan-2-yl]oxyoxan-2-yl]oxy-5,9-dimethyl-14-methylidenetetracyclo[11.2.1.01,10.04,9]hexadecane-5-carboxylic acid	Organic acids	Organic acids	C32H50O13	660.366	642.325	6.4336	[M+NH4]+	7.56325	3	0.5926	rp	-	9809601	-	-	-	4772.31	8527.47	7007.93	48.43	51.69	198.49	2339.59	4016.86	2076.38	1032.86	956.86	836.62	-
T3_positive	MW0130978	3-(2,4'-Dihydroxy-3',5'-dimethoxyphenyl)propanoic acid	Organic acids	Organic acids	C11H14O6	260.104	242.079	2.519	[M+NH4]+	7.59575	3	0.592	rp	-	131839254	HMDB0135754	-	-	23373.1	14672.1	8605.17	7362.99	4875.45	2635.59	7412.78	1586.22	2107.6	983.33	888.7	632.23	-
T3_positive	MW0131551	3,4,5-trihydroxy-6-({5-hydroxy-2-[7-hydroxy-2-(1-hydroxy-4-methylpent-3-en-1-yl)-2-methyl-2H-chromen-6-yl]-4-oxo-3,4-dihydro-2H-1-benzopyran-7-yl}oxy)oxane-2-carboxylic acid	Organic acids	Organic acids	C31H34O13	637.18	614.2	1.0125	[M+Na]+	8.04533	3	0.5844	rp	-	131836857	HMDB0132816	-	-	5315.62	3335.1	3357.18	13837.3	3205.2	20277.4	2776.36	8231.98	803.88	25507.2	24653.4	26072.5	-
T3_positive	MW0128729	[4-({[5,7-dihydroxy-2-(3,4,5-trihydroxyphenyl)-3,4-dihydro-2H-1-benzopyran-3-yl]oxy}carbonyl)-2,6-dihydroxyphenyl]oxidanesulfonic acid	Organic acids	Organic acids	C22H18O14S	561.045	538.042	1.0884	[M+Na]+	35.8208	3	0.5834	rp	-	131839521	HMDB0141557	-	-	201899	155966	185894	114635	108565	97545.4	169368	138070	160758	150676	152222	150736	-
T3_positive	MW0128593	[2,6-dihydroxy-4-(3,4,5,7-tetrahydroxy-3,4-dihydro-2H-1-benzopyran-2-yl)phenyl]oxidanesulfonic acid	Organic acids	Organic acids	C15H14O11S	420.069	402.026	0.572	[M+NH4]+	8.25289	3	0.5809	rp	-	131839390	HMDB0136103	-	-	1101.43	6997.22	6885.92	2483.57	1845.52	5557	8467.16	5652.36	6596.37	5870.34	6107.75	6081.48	-
T3_positive	ZINC38255290	(2S)-2'-Hydroxy-5-methoxy-7-(beta-D-glucopyranuronosyloxy)flavanone	Organic acids	Organic acids	C22H22O11	526.43	462.116	7.004	[M+CH3CN+Na]+	11.0961	3	0.5806	rp	-	11691184	-	-	-	105711	100240	64915.9	154642	85982.6	139066	101846	94823.1	96503.1	64902.1	66132.9	59536.5	-
T3_positive	MW0132026	3,4,5-trihydroxy-6-{[3,4,7-trihydroxy-2-(4-hydroxyphenyl)-3,4-dihydro-2H-1-benzopyran-5-yl]oxy}oxane-2-carboxylic acid	Organic acids	Organic acids	C21H22O12	950.27	466.111	3.1101	[2M+NH4]+	13.5892	3	0.5784	rp	-	131839098	HMDB0135522	-	-	617.75	506.06	528.27	641.8	845.43	586.67	26.47	1424.42	95.85	9671.78	9822.22	9769.33	-
T3_positive	MW0132076	3,4,5-trihydroxy-6-{[3-hydroxy-1-({4-methoxy-7-oxo-7H-furo[3,2-g]chromen-9-yl}oxy)-3-methylbutan-2-yl]oxy}oxane-2-carboxylic acid	Organic acids	Organic acids	C23H26O13	511.125	510.137	6.2558	[M+H]+	15.9534	3	0.5779	rp	-	131836350	HMDB0130148	-	-	7.2	58.73	26.31	221.88	278.83	228.84	48.43	27.73	101.36	1393.31	1380.18	1335.23	-
T3_positive	MW0112467	3,4,5-trihydroxy-6-[2-hydroxy-4-(2-hydroxy-3-methoxy-3-oxopropyl)phenoxy]oxane-2-carboxylic acid	Organic acids	Organic acids	C16H20O11	389.111	388.101	7.1615	[M+H]+	8.596	3	0.5753	rp	-	131831514	HMDB0124952	-	-	9074.99	8659.72	8971.98	8515.89	8330.47	5206.7	9178.24	3765.55	8705.91	12299.7	12317.9	12024.9	-
T3_positive	MW0128523	[10-butanoyl-5-hydroxy-6-(3-hydroxypropyl)-2,2-dimethyl-8-oxo-2H,3H,4H,8H-pyrano[3,2-g]chromen-3-yl]oxidanesulfonic acid	Organic acids	Organic acids	C21H26O10S	471.125	470.125	5.3116	[M+H]+	15.6703	3	0.5673	rp	-	131836316	HMDB0130111	-	-	10.76	31.19	37.07	44.1	47.38	47.42	202.32	266.12	259.88	3879.53	2994.18	3883.5	-
T3_positive	MW0127720	({6-[5,7-dihydroxy-2-(4-hydroxyphenyl)-4-oxo-3,4-dihydro-2H-1-benzopyran-8-yl]-3,4-dihydroxy-5-[(3,4,5-trihydroxy-6-methyloxan-2-yl)oxy]oxan-2-yl}methoxy)sulfonic acid	Organic acids	Organic acids	C27H32O17S	683.126	660.136	2.1028	[M+Na]+	9.12017	3	0.5669	rp	-	131831364	HMDB0124773	-	-	153.13	43.49	203.21	80.59	89.54	106.81	3763.05	3153.99	3491.52	383.19	410.73	359.23	-
T3_positive	MW0104653	2-amino-4-{[2-({4-[5-(2-carboxy-2-hydroxyethyl)-2-hydroxyphenyl]-3-hydroxy-2-methylbutan-2-yl}sulfanyl)-1-[(carboxymethyl)-C-hydroxycarbonimidoyl]ethyl]-C-hydroxycarbonimidoyl}butanoic acid	Organic acids	Organic acids	C24H35N3O11S	574.206	573.199	2.2225	[M+H]+	9.12414	3	0.5668	rp	-	131837215	HMDB0133280	-	-	894.49	1317.92	1270.25	2174.11	1638.42	3355.99	1504.75	1282.11	707.57	2036.02	2006.3	2004.56	-
T3_positive	MW0131615	3,4,5-trihydroxy-6-({8-methoxy-2-oxo-2H-furo[2,3-h]chromen-4-yl}oxy)oxane-2-carboxylic acid	Organic acids	Organic acids	C18H16O11	409.082	408.069	3.6209	[M+H]+	9.16135	3	0.5663	rp	-	131839344	HMDB0135849	-	-	12624.8	2563.65	2891.85	2215.6	887.38	984.44	8996.51	7312.74	7463.15	1168.74	1177.41	1015.74	-
T3_positive	MW0103927	(4-ethenyl-2,6-dihydroxyphenyl)oxidanesulfonic acid	Organic acids	Organic acids	C8H8O6S	254.975	232.004	1.1115	[M+Na]+	42.897	3	0.5585	rp	-	131834385	HMDB0128010	-	-	26390	17292.9	21348.5	37476.5	29067.6	24616.7	12717.9	16172.2	9950.5	22232.2	22507.5	21600.5	-
T3_positive	MW0162894	Sulfoquinovisyldiacylglycerol	Organic acids	Organic acids	C11H18O12S	375.055	374.052	2.6075	[M+H]+	9.74225	3	0.5572	rp	-	25244599	-	-	-	53.61	74.65	53.98	101.42	98.57	42.98	321.54	33.8	333.49	1120.3	1169.74	1005.7	-
T3_positive	MW0130610	2-{2,6-dihydroxy-4-[6-hydroxy-7-(3-methylbut-2-en-1-yl)-1-benzofuran-2-yl]phenyl}-4-(2,4-dihydroxyphenyl)-6-methyl-7-oxabicyclo[4.1.0]heptane-3-carboxylic acid	Organic acids	Organic acids	C33H32O9	595.179	572.205	4.9694	[M+Na]+	9.84413	3	0.5556	rp	-	131832598	HMDB0126157	-	-	277.48	51.13	22.24	293.82	175.29	17.11	180.22	46.41	462.92	8719.14	8875.24	8700.46	-
T3_positive	MW0135351	6-[2-(3-{3-[(3,3-dimethyloxiran-2-yl)methyl]-2,4,6-trihydroxyphenyl}-3-oxopropyl)-5-hydroxyphenoxy]-3,4,5-trihydroxyoxane-2-carboxylic acid	Organic acids	Organic acids	C26H30O13	533.2	550.169	4.5652	[M+H-H2O]+	20.3635	3	0.5511	rp	-	131836676	HMDB0132619	-	-	4797.31	4952.1	5025.75	43.83	264.92	913.39	822.78	31.88	373.87	1741.91	1047.18	1952.34	-
T3_positive	MW0132179	3,4,5-trihydroxy-6-{[5-methoxy-2,2-dimethyl-6-(3-oxo-3-phenylprop-1-en-1-yl)-2H-chromen-7-yl]oxy}oxane-2-carboxylic acid	Organic acids	Organic acids	C27H28O10	513.17	512.168	7.9108	[M+H]+	10.2454	3	0.5496	rp	-	131832378	HMDB0125912	-	-	16.77	402.88	693.55	1452.53	427.46	1400.22	2608.68	1904.98	2809.44	1037.7	1221.03	1250.03	-
T3_positive	MW0128474	[(5,6,12,13,14-pentahydroxy-9-oxo-11-{6,7,13,14-tetrahydroxy-3,10-dioxo-2,9-dioxatetracyclo[6.6.2.0,(1).0(1)(1),(1)]hexadeca-1(15),4,6,8(16),11,13-hexaen-5-yl}-3,8-dioxatricyclo[8.4.0.0(2),]tetradeca-1(14),10,12-trien-4-yl)methoxy]sulfonic acid	Organic acids	Organic acids	C27H18O20S	695.017	694.011	0.572	[M+H]+	10.3946	3	0.5473	rp	-	131835789	HMDB0129542	-	-	5656.52	5860.02	9079.97	3532.8	2894.89	2111.53	12386.6	10457.9	10840.1	5808.08	4650.95	5993.61	-
T3_positive	MW0136114	6-{1-carboxy-2-oxo-2-[(3,4,5-trihydroxy-6-{[5-hydroxy-3-(4-methoxyphenyl)-4-oxo-4H-chromen-7-yl]oxy}oxan-2-yl)methoxy]ethyl}-3,4,5-trihydroxyoxane-2-carboxylic acid	Organic acids	Organic acids	C31H32O19	709.176	708.154	2.6568	[M+H]+	20.3039	3	0.5463	rp	-	131836180	HMDB0129967	-	-	651.06	103.57	76.06	113.81	152.08	221.37	220.39	145.59	197.42	21466.6	21489.9	21710.6	-
T3_positive	MW0135080	6-(5-{8-[1-(2,4-dihydroxyphenyl)-3-(3,4-dihydroxyphenyl)-2-hydroxypropyl]-3,5,7-trihydroxy-3,4-dihydro-2H-1-benzopyran-2-yl}-2-hydroxyphenoxy)-3,4,5-trihydroxyoxane-2-carboxylic acid	Organic acids	Organic acids	C36H36O17	723.205	740.195	6.5711	[M+H-H2O]+	19.8763	3	0.545	rp	-	131838753	HMDB0135083	-	-	50.14	68.37	64.9	60.35	108.18	175.39	28.29	1053.43	878.57	27674.1	27528.3	27430.4	-
T3_positive	ZINC70454204	[(1'R,2S,2'R,3'R,5'S,8'R,9'R,10'R)-2',10'-diacetyloxy-5'-hydroxy-8',12',15',15'-tetramethyl-13'-oxospiro[oxirane-2,4'-tricyclo[9.3.1.03,8]pentadec-11-ene]-9'-yl] pyridine-3-carboxylate	Organic acids	Organic acids	C30H37NO9	594.218	555.247	4.8007	[M+K]+	11.1084	3	0.5369	rp	-	5320136	-	-	-	10456.1	9688.23	9658.86	26352.4	17555.6	24959.8	25667.3	18338.3	23423.1	2249.44	2907.12	2914.79	-
T3_positive	MW0135476	6-[3,4-dihydroxy-5-(3,4,5-trihydroxybenzoyloxy)benzoyloxy]-3,4,5-trihydroxyoxane-2-carboxylic acid	Organic acids	Organic acids	C20H18O15	516.099	498.065	2.3021	[M+NH4]+	11.1836	3	0.5358	rp	-	131834670	HMDB0128330	-	-	9.04	34	28.96	10.89	13.13	28.7	14.47	26.68	23.62	721.51	729.26	709.74	-
T3_positive	MW0013044	NCGC00381009-01_C24H30O12_Cyclopenta[c]pyran-4-carboxylic acid, 1-(beta-D-glucopyranosyloxy)-1,4a,5,6,7,7a-hexahydro-4a-hydroxy-7-methyl-5-oxo-, 2-(4-hydroxyphenyl)ethyl ester, (1S,4aR,7aR)-	Organic acids	Organic acids	C24H30O12	511.18	510.174	4.8596	[M+H]+	11.2249	3	0.5352	rp	-	24094128	-	-	-	141.32	538.24	337.6	630.41	1447.21	959	5745.18	3308.52	7016.13	1243.55	1261.7	1158.97	-
T3_positive	MW0014970	6-{[1-(2-{[2-(3,4-dimethoxyphenyl)ethyl]-C-hydroxycarbonimidoyl}ethyl)-3-methoxy-4-oxocyclohexa-2,5-dien-1-yl]oxy}-3,4,5-trihydroxyoxane-2-carboxylic acid	Organic acids	Organic acids	C26H33NO12	569.228	551.2	3.1691	[M+NH4]+	11.3856	3	0.533	rp	-	131839095	HMDB0135518	-	-	118.22	61.75	255.61	184.49	252.35	352.47	7905.25	7032.99	7184.42	589.72	593.72	566.65	-
T3_positive	MW0134718	CID 73157798	Organic acids	Organic acids	C27H26O19	677.088	654.107	2.2623	[M+Na]+	11.969	3	0.5248	rp	-	73157798	HMDB0128153	-	-	3.17	52.1	6.53	24.74	11.82	44.45	54.62	41.51	58.9	373.19	475.78	478.47	-
T3_positive	MW0104178	1,2-Octadienoylglycine	Organic acids	Organic acids	C10H15NO3	215.139	197.105	0.8461	[M+NH4]+	12.0165	3	0.5242	rp	-	131802960	HMDB0094780	-	-	16814.1	3474.75	15457.4	8759.81	8562.38	8879.09	6167.34	1722.62	4749.49	6707.98	6748.45	6948.19	-
T3_positive	MW0156194	PtdIns-(3,4,5)-P3-biotin	Organic acids	Organic acids	C35H65N3O24P4S	1085.29	1067.26	5.7044	[M+NH4]+	12.1049	3	0.523	rp	-	132980743	-	45184	-	42.34	79.01	29.66	20.24	34.69	30.64	95.77	9.72	62.6	1752.93	1802.2	1765.6	-
T3_positive	MW0104585	2-amino-4-({1-[(carboxymethyl)-C-hydroxycarbonimidoyl]-2-{[1-(6,7-dimethoxy-2H-1,3-benzodioxol-5-yl)-1,3-dihydroxypropan-2-yl]sulfanyl}ethyl}-C-hydroxycarbonimidoyl)butanoic acid	Organic acids	Organic acids	C22H31N3O12S	562.175	561.163	3.0112	[M+H]+	12.7512	3	0.5143	rp	-	131835014	HMDB0128715	-	-	4428.15	6276.81	2129.7	593.71	28421.5	192.86	34365.9	35149.2	35500	46832.4	46755	46754.5	-
T3_positive	MW0161928	Iminoacetate	Organic acids	Organic acids	C2H2NO2-	110.975	72.0086	0.9244	[M+K]+	12.8667	3	0.5128	rp	-	23347814	-	-	-	1523.28	189.16	469.21	23292.7	27728.2	12467.4	864.39	1145.31	416.46	2863.08	2522.05	2740.7	-
T3_positive	MW0140335	Decaprenyl diphosphate	Organic acids	Organic acids	C50H84O7P2	881.555	858.569	7.0829	[M+Na]+	13.0794	3	0.51	rp	-	45479374	-	-	C18321	490.88	226.52	347.14	212.19	271.95	517.77	685.37	696.47	267.29	763.21	973.13	873.89	ko00900,ko01110
T3_positive	MW0128207	(4-{6-[3,7-dihydroxy-2-(3-hydroxyphenyl)-3,4-dihydro-2H-1-benzopyran-4-yl]-3,5,7-trihydroxy-2-(3-hydroxyphenyl)-3,4-dihydro-2H-1-benzopyran-8-yl}-7-hydroxy-2-(3-hydroxyphenyl)-3,4-dihydro-2H-1-benzopyran-3-yl)oxidanesulfonic acid	Organic acids	Organic acids	C45H38O16S	867.212	866.188	3.7194	[M+H]+	21.972	3	0.5027	rp	-	131838729	HMDB0135058	-	-	1263.29	158.64	138.14	12.9	87.79	173.44	203.11	137.26	289.7	229614	229661	229216	-
T3_negative	MW0108522	N-[[3-(b-D-Glucopyranosyloxy)-2,3-dihydro-2-oxo-1H-indol-3-yl]acetyl]aspartic acid	Organic acids	Organic acids	C20H24N2O12	519.091	484.133	5.0523	[M+Cl]-	3.97496	3	0.6599	rp	99694-85-6	25201824	HMDB0039409	-	-	3496.29	5135.85	4863.25	11311.3	6892.66	8189.11	255.05	822.74	891.15	695.8	672.08	698.65	-
T3_negative	MEDN1366	3,5-Dihydroxybenzoic acid	Organic acids	Organic acids	C7H6O4	153.023	154.027	3.2829	[M-H]-	8.07405	3	0.7838	rp	99-10-5	7424	HMDB0013677	-	-	236740	401067	300361	352814	369619	416417	707504	713589	709737	315947	315169	316148	-
T3_negative	MEDN1304	Cyclohexanecarboxylic acid	Organic acids	Organic acids	C7H12O2	599.096	128.084	4.8453	[2M-H]-	19.4137	3	0.7697	rp	98-89-5	7413	HMDB0031342	-	C09822	39.78	1139.29	127.06	135.01	160.13	491.12	3234.61	7109.63	6225.48	651.58	665.82	639.77	ko01100
T3_negative	MW0103912	(3S,4S)-3-hydroxytetradecane-1,3,4-tricarboxylic acid	Organic acids	Organic acids	C17H30O7	345.191	346.199	5.9489	[M-H]-	2.88375	3	0.6829	rp	96738-35-1	5460247	-	-	C04529	512.49	356.85	189.42	479.02	332.43	190.84	21.44	22.24	187.06	686.54	664.59	653.49	-
T3_negative	MW0111378	(1R,2R)-2-(4'-(3-phenylureido)-[1,1'-biphenyl]-4-carbonyl)cyclopentane-1-carboxylic acid	Organic acids	Organic acids	C26H24N2O4	427.159	428.174	4.6668	[M-H]-	0.916917	3	0.7276	rp	959122-11-3	24768261	-	64728	-	21.56	291.54	485.49	612.73	1267.01	632.58	327.83	184.58	109.62	4119.76	4149.93	4131.47	-
T3_negative	MW0113087	(2S,3S,4S,5R,6S)-3,4,5-trihydroxy-6-[4-[2-hydroxy-3-(propan-2-ylamino)propoxy]naphthalen-1-yl]oxyoxane-2-carboxylic acid	Organic acids	Organic acids	C22H29NO9	486.146	451.184	2.5445	[M+Cl]-	9.37918	3	0.5628	rp	94731-13-2	125231	-	-	-	11040.5	14891.2	18711.8	24533.2	20699.5	13028.8	22694.2	24331.1	24668.3	35067.1	34944	35065.1	-
T3_negative	MEDN1247	1-Pyrroline-4-hydroxy-2-carboxylate	Organic acids	Organic acids	C5H7NO3	128.036	129.043	0.8507	[M-H]-	1.29586	3	0.9845	rp	9054-77-7	440282	HMDB0002234	6564	C04282	4759.34	3540.53	5198.21	7754.84	3379.41	8220.59	7208.51	6348.96	5456.27	287337	304846	302539	ko00470,ko01100
T3_negative	MW0009839	Taprostene sodium salt	Organic acids	Organic acids	C24H29NaO5	419.19	420.191	4.7659	[M-H]-	1.74468	3	0.9582	rp	87440-45-7	23663951	-	63113	-	11219	10993.1	11732	31439.2	28565.8	32542.2	1138.73	1174.49	1359.19	1930.07	1916.72	1941.79	-
T3_negative	MW0013469	3-Carboxy-4-methyl-5-propyl-2-furanpropionic acid	Organic acids	Organic acids	C12H16O5	299.113	240.1	2.7522	[M+CH3COO]-	3.28795	2	0.7671	rp	86879-39-2	123979	HMDB0061112	-	-	19352.2	30485	34697.4	457.56	902.97	2188.22	433.77	42.79	168.96	21181	21142.2	21097.6	-
T3_negative	MW0104231	1-alpha-Acevaltrate	Organic acids	Organic acids	C24H32O10	515.163	480.2	5.6137	[M+Cl]-	5.30491	3	0.6335	rp	78700-02-4	131751474	HMDB0033653	-	-	3556.18	5227.28	2534.46	18663.5	18688.5	18416	12283.7	11244.3	9161.65	1670.84	1558.22	1693	-
T3_negative	MW0103911	(s)-4-(Tert-butoxycarbonyl)morpholine-3-carboxylic acid	Organic acids	Organic acids	C10H17NO5	266.089	231.111	1.826	[M+Cl]-	10.8182	3	0.7911	rp	783350-37-8	1512537	-	-	-	13847.8	11122.3	10160.3	43215.9	46404.9	52068.8	38716.5	38482.6	36304.1	10253.5	10198.7	10244.8	-
T3_negative	MEDN0198	Citric acid	Organic acids	Organic acids	C6H8O7	191.021	192.027	1.1639	[M-H]-	2.19092	3	0.9782	rp	77-92-9	311	HMDB0000094	124	C00158	3.76273e+06	4.05836e+06	4.42427e+06	621104	711252	628487	4.10702e+06	4.1814e+06	4.02627e+06	3.10355e+06	3.07433e+06	3.10461e+06	ko00020,ko00250,ko00630,ko01100,ko01110,ko01200,ko01210,ko01230,ko01240
T3_negative	MW0159730	Geranyl diphosphate	Organic acids	Organic acids	C10H20O7P2	627.135	314.068	5.1611	[2M-H]-	8.20838	2	0.7592	rp	763-10-0	445995	HMDB0001285	6134	C05847	3043.16	1789.45	631.68	822.54	416.74	848.11	329.28	461.1	709.61	89192.1	84696.5	85741.6	ko00130,ko01100,ko01110,ko01240
T3_negative	MW0108927	N-Tris(hydroxymethyl)methyl-2-aminoethanesulfonic acid	Organic acids	Organic acids	C6H15NO6S	457.119	229.062	0.9091	[2M-H]-	4.67858	2	0.7239	rp	7365-44-8	81831	-	-	C05353	343328	365089	375949	442683	438376	411522	822429	799266	836828	180969	182470	182468	-
T3_negative	MW0103902	(3R)-3-hydroxy-3-methyl-5-(phosphonooxy)pentanoic acid	Organic acids	Organic acids	C6H13O7P	455.061	228.04	4.4496	[2M-H]-	24.8696	3	0.6154	rp	73566-35-5	439400	HMDB0001343	6177	C01107	631.77	755.25	358.33	939.94	50.06	85.61	286.88	267.95	56.06	12154.7	11738	11558.7	ko00900,ko01100,ko01110
T3_negative	MW0153774	Meticillin sodium	Organic acids	Organic acids	C17H21N2NaO7S	455.061	420.097	7.2815	[M+Cl]-	3.06	3	0.9291	rp	7246-14-2	23678596	-	-	-	72.05	103.84	47.25	84.64	69.7	14.85	4.99	3.75	25.48	4033.06	4231.11	4318.46	-
T3_negative	MEDTN03147	Creatinolfosfate	Organic acids	Organic acids	C4H12N3O4P	197.049	197.056	3.3808	[M-]-	19.72	3	0.5865	rp	6903-79-3	23342	-	73577	-	836.2	837.52	1029.82	1247.18	765.27	906.31	1107.87	59.46	854.82	74511.6	74870	74469.4	-
T3_negative	MW0126804	3',5'-Cyclic dtmp	Organic acids	Organic acids	C10H13N2O7P	607.082	304.046	5.6726	[2M-H]-	15.7844	3	0.5999	rp	6453-60-7	12359154	-	-	-	340.97	269.4	935.8	1048.72	831.16	996.46	1415.96	710.6	841.45	2770.37	2893.32	3000.99	-
T3_negative	MEDN0820	3-Hydroxyglutaric acid	Organic acids	Organic acids	C5H8O5	207.051	148.037	0.714	[M+CH3COO]-	0.356848	3	0.7993	rp	638-18-6	181976	HMDB0000428	5417	-	114582	103692	111661	173009	175848	191117	44837	48733.6	48614.5	79538.2	79686.5	79531.4	-
T3_negative	MW0151273	Hygromycin A	Organic acids	Organic acids	C23H29NO12	510.161	511.169	4.2719	[M-H]-	11.6902	3	0.5287	rp	6379-56-2	6433481	-	-	C17579	2045.27	1301.18	2424.6	16695.6	15685.4	15396	1005.71	941.31	1539.79	1368.02	934.9	1277.5	-
T3_negative	MEDN0593	D-Malic acid	Organic acids	Organic acids	C4H6O5	133.015	134.022	0.8284	[M-H]-	1.07268	3	0.9875	rp	636-61-3	92824	HMDB0031518	-	C00497	4.03278e+06	2.34326e+06	2.36499e+06	5.0616e+06	5.15473e+06	5.00416e+06	3.06343e+06	3.3e+06	3.06479e+06	3.13895e+06	3.16456e+06	3.27665e+06	ko00650,ko01100
T3_negative	MW0148190	3,8-Dihydroxy-1-pentanoyl-6-pentyl-11H-dibenzo(b,e)(1,4)dioxepin-11-one	Organic acids	Organic acids	C23H26O6	457.17	398.173	2.6534	[M+CH3COO]-	9.1721	2	0.8741	rp	6320-33-8	233380	-	85104	-	3295.51	1739.39	1175.7	769.58	428.55	7728.58	222.32	277.65	246.01	5656.02	5510.09	5523.8	-
T3_negative	MEDN0854	Methylglutaric acid	Organic acids	Organic acids	C6H10O4	191.056	146.058	3.0702	[M+HCOO]-	2.47145	3	0.6722	rp	626-51-7	12284	HMDB0000752	5720	-	1.26982e+06	1.40266e+06	1.46897e+06	1.04653e+06	1.22093e+06	1.65529e+06	2.62288e+06	2.58794e+06	2.56303e+06	1.28134e+06	1.28525e+06	1.2941e+06	-
T3_negative	MW0123217	Tioxidazole	Organic acids	Organic acids	C12H14N2O3S	265.072	266.072	3.4602	[M-H]-	1.21725	3	0.7205	rp	61570-90-9	72157	-	-	-	36709.3	35761.3	37709.6	35386.2	35072.4	33862	13182.7	13323.2	13723.3	19605.6	19556.7	19413.7	-
T3_negative	MEDN1368	2,2-Dimethylsuccinic acid	Organic acids	Organic acids	C6H10O4	191.056	146.058	1.9438	[M+HCOO]-	2.80309	3	0.7572	rp	597-43-3	11701	HMDB0002074	6473	-	27273.1	46120.5	25634.8	13592.6	6843.54	54086.7	116018	33116.7	99495.9	15361	15215.4	15964.3	-
T3_negative	MEDN0321	1,3,4,5-Tetrahydroxycyclohexanecarboxylic acid	Organic acids	Organic acids	C7H12O6	191.057	192.063	0.7338	[M-H]-	2.69206	3	0.9744	rp	562-73-2 | 36413-60-2 | 470-63-3	1064	HMDB0003072	-	-	4.43586e+06	3.33277e+06	5.36852e+06	4.80445e+06	3.35363e+06	5.59519e+06	5.98997e+06	5.46375e+06	1.09693e+07	3.38587e+06	3.39591e+06	3.38943e+06	-
T3_negative	MW0138348	Gyrophoric acid	Organic acids	Organic acids	C24H20O10	487.107	468.106	2.5148	[M+F]-	7.85302	2	0.7025	rp	548-89-0	135728	-	43638	-	6826.49	7705.44	7856.21	1921.67	1893.13	4282.94	9815.3	10159.2	7321.32	18886.7	19075.6	18068.3	-
T3_negative	MEDN0316	Taurocyamine	Organic acids	Organic acids	C3H9N3O3S	333.059	167.036	1.0855	[2M-H]-	17.5721	2	0.7798	rp	543-18-0	68340	HMDB0003584	6962	C01959	180003	169876	172306	89097.4	83379.7	91694.7	151146	133618	149798	65365.7	68718.8	64369.2	ko00430
T3_negative	MW0109988	Tilarginine Acetate	Organic acids	Organic acids	C9H20N4O4	247.134	248.149	5.082	[M-H]-	3.638	3	0.9168	rp	53308-83-1 | 17035-90-4	135242	-	44311	-	5469.78	8133.23	7772.54	69319.2	66892	69064.1	106359	98500.1	110690	10880.4	10768.9	10661.7	-
T3_negative	MW0146491	Azafrin	Organic acids	Organic acids	C27H38O4	425.268	426.277	8.1155	[M-H]-	2.93194	3	0.8564	rp	507-61-9	5281225	-	-	C08581	17695.5	29456.9	18690.3	8918.13	11447.4	16959.3	9115.37	6551.36	8685.98	6868.84	7272.82	7220.99	-
T3_negative	MEDN0724	Aspirin	Organic acids	Organic acids	C9H8O4	179.035	180.042	3.0866	[M-H]-	0.454294	3	0.9133	rp	50-78-2	2244	HMDB0001879	-	C01405	89692.5	99951.5	101896	128190	120488	127890	233736	229169	244054	105672	108268	108097	-
T3_negative	MADN0626	1,6-di-O-phosphono-D-fructose	Organic acids	Organic acids	C6H14O12P2	385.113	339.996	3.5396	[M+HCOO]-	9.91381	3	0.544	rp	4937-84-2	84951	-	-	-	60436.4	53214.5	57076.1	24998.9	14889.8	14373.2	25374.1	16169.2	11513.6	93720.2	94288.9	94277.8	-
T3_negative	MW0138200	Fumarprotocetraric acid	Organic acids	Organic acids	C22H16O12	517.065	472.064	3.679	[M+HCOO]-	8.98071	2	0.7524	rp	489-50-9	5317419	-	43797	-	2094.93	1207.43	1316.75	12.28	1154.2	1879.71	25.81	2347.27	4859.47	19341.8	19220.1	18853.8	-
T3_negative	MEDL01821	3-Furoic acid	Organic acids	Organic acids	C5H4O3	111.009	112.016	0.8507	[M-H]-	0.655105	3	0.8219	rp	488-93-7	10268	HMDB0000444	5433	-	963795	1.51338e+06	1.07974e+06	177847	156957	160747	1.1028e+06	1.11979e+06	1.17524e+06	873943	901375	886120	-
T3_negative	MW0109750	S-Phenyl-N-acetylcysteine	Organic acids	Organic acids	C11H13NO3S	477.123	239.062	2.1994	[2M-H]-	16.7635	2	0.7508	rp	4775-80-8	2723735	HMDB0042011	-	-	408.21	428.58	1092.99	20.51	1099.85	577.39	944	1279.6	1258.17	12946.3	13229.4	13042.1	-
T3_negative	MW0119748	3-Pyridinebutanoic acid	Organic acids	Organic acids	C9H11NO2	351.132	165.079	1.9241	[2M-H]-	5.35915	3	0.8013	rp	477251-67-5	114	HMDB0001007	-	-	100459	105813	109427	138982	132266	131358	53180.6	51790.5	43412.4	63802.7	64765.4	64526.5	-
T3_negative	MEDN1375	3-Phenylbutyric acid	Organic acids	Organic acids	C10H12O2	373.077	164.084	2.772	[M+CH3COO]-	2.68316	3	0.7515	rp	4593-90-2	20724	HMDB0001955	6399	-	1708.02	1967.62	2140.58	1899.36	1491.03	1762.14	3364.47	2600.09	2336.87	34376.6	34353.1	34376.5	-
T3_negative	MW0141034	Indolepropanol phosphate	Organic acids	Organic acids	C11H14NO4P	509.123	255.066	6.7395	[2M-H]-	4.14301	3	0.7113	rp	40716-80-1	3713	-	-	C04229	6047.88	953.23	329.36	221.72	162.54	196.43	114.19	69.19	49.12	39597.6	39222.3	39931.4	-
T3_negative	MW0121710	Ethyl 4-methyl-6-(5-methyl(2-thienyl))-2-oxo-1,3,6-trihydropyrimidine-5-carbox ylate	Organic acids	Organic acids	C13H16N2O3S	279.085	280.088	2.3566	[M-H]-	2.908	3	0.6823	rp	402514-67-4	4917282	-	-	-	3413.95	5164.33	8265.57	5511.43	14117.8	9190.91	13808.8	15008.8	14533.9	4919.05	4430.67	5050.92	-
T3_negative	MW0155741	H-Cys(1)-Tyr-Phe-Gln-Asn-Cys(1)-OH	Organic acids	Organic acids	C33H42N8O10S2	773.235	774.246	2.1206	[M-H]-	4.56084	3	0.898	rp	35748-51-7	90471735	-	-	-	1296.15	1242.91	1559.59	8684.04	7109.97	9040.36	1710.44	959.61	1064.6	1233.9	1240.43	1151.87	-
T3_negative	MW0148692	D-Ribitol-5-phosphate	Organic acids	Organic acids	C5H13O8P	277.033	232.035	0.7338	[M+HCOO]-	2.20601	3	0.739	rp	35320-17-3 | 3506-18-1 | 51584-96-4	151104	-	-	C01068	50218.3	51988.2	53779.2	35228.7	32635.6	39773.1	161004	141169	123908	57174.7	55947.8	57266	ko00040,ko00515,ko01100
T3_negative	MW0118647	2-Isobutyl-1,3-dioxoisoindoline-5-carboxylic acid	Organic acids	Organic acids	C13H13NO4	246.077	247.084	4.3116	[M-H]-	1.145	3	0.7222	rp	346716-89-0	734301	-	-	-	460.87	537.29	316.9	2140.77	2301.37	2527.03	48.8	138.31	213	345.3	267.94	283.72	-
T3_negative	MEDTN03140	2-Phospho-D-Glyceric Acid	Organic acids	Organic acids	C3H7O7P	230.991	185.993	1.1009	[M+HCOO]-	1.57965	2	0.7838	rp	3443-57-0	439278	HMDB0003391	6915	C00631	32569.5	24750	25477	41665.4	32179.1	31256.9	22531.1	28509.7	21709	25848.6	26790.4	27072.6	ko00010,ko00030,ko00260,ko00561,ko00630,ko01100,ko01110,ko01200,ko01230
T3_negative	MEDN0528	1,2-Ethanediol, 1-(3-methoxy-4-(sulfooxy)phenyl)-	Organic acids	Organic acids	C9H12O7S	245.012	264.03	4.8256	[M-H2O-H]-	1.9949	3	0.5835	rp	3415-67-6	4183	HMDB0000559	5543	-	2309.8	722.2	1169.55	2585.41	3101.75	2068.51	1930.36	3331.36	798.13	39626.9	39858.8	40077	-
T3_negative	MEDN0704	Oxalacetic acid	Organic acids	Organic acids	C4H4O5	191.02	132.006	1.4177	[M+CH3COO]-	0.436283	3	0.8454	rp	328-42-7	970	HMDB0000223	123	C00036	3149.49	2293.62	2960.49	1561.92	1730.95	3110.55	3073.83	1992.59	5165.03	124234	130773	120909	ko00010,ko00020,ko00250,ko00470,ko00620,ko00630,ko00710,ko00999,ko01100,ko01110,ko01200,ko01210,ko01230,ko01240
T3_negative	MEDN1197	8-Methoxyalkynurate	Organic acids	Organic acids	C11H9NO4	235.082	219.053	1.3017	[M+NH4-2H]-	23.8356	3	0.652	rp	2929-14-8	8124	-	-	C05830	48926.4	75085.9	65235.9	40921.8	2813.23	34041.8	311219	349995	347336	182661	176659	178223	ko00380
T3_negative	MEDL02759	2-Hydroxyglutarate	Organic acids	Organic acids	C5H8O5	207.051	148.037	1.0659	[M+CH3COO]-	0.689111	3	0.7463	rp	2889-31-8	43	HMDB0059655	-	C02630	138533	151868	150421	193390	186594	192246	64569.4	64484	62630.7	74699.9	75431.5	75317.1	ko00650,ko00660,ko01100
T3_negative	MW0106484	Disulfoton sulfone	Organic acids	Organic acids	C8H19O4PS3	340.983	306.018	6.2462	[M+Cl]-	6.72925	3	0.8571	rp	2497-06-5	17241	-	-	-	497.55	80.65	33.86	26.09	25.96	36.7	96.88	555.52	962.88	8434.86	8531.05	8443.67	-
T3_negative	MW0114531	Glucobrassicanapin	Organic acids	Organic acids	C12H21NO9S2	439.066	387.066	4.5683	[M+Cl+NH3]-	11.6779	3	0.6121	rp	19041-10-2	5485207	HMDB0038417	-	-	9257.96	3777.15	1274.55	2437.07	1119.08	923.51	747.01	84.55	441.28	106194	111493	109773	-
T3_negative	MW0104188	5,6-Dihydro-4h-1,3-oxazin-2-amine	Organic acids	Organic acids	C4H8N2O	135.045	100.064	4.5933	[M+Cl]-	30.8427	3	0.607	rp	1848-68-6	23042899	-	-	-	28792	35659.3	35707.6	45656.1	37142.2	44163.7	90711.9	98127.6	91680.5	29022.3	29207.2	28956	-
T3_negative	MW0109264	Phytosulfokine a	Organic acids	Organic acids	C33H46N6O16S2	845.236	846.241	2.9684	[M-H]-	2.1612	3	0.6988	rp	179667-62-0	72795529	HMDB0029809	-	-	89.67	44.42	24.68	34	512.04	314.98	119585	130532	134349	2299.3	2426.19	2218.26	-
T3_negative	MW0013945	3b,6a-Dihydroxy-alpha-ionol 9-[apiosyl-(1->6)-glucoside]	Organic acids	Organic acids	C24H40O12	555.22	520.252	3.8969	[M+Cl]-	1.87794	3	0.9552	rp	177261-72-2	131801688	HMDB0041577	-	-	143304	151629	138922	2691.46	2518.54	2835.74	185251	171943	175284	10543.5	10558.6	10266.2	-
T3_negative	MW0114000	beta-L-fucose 1-phosphate	Organic acids	Organic acids	C6H13O8P	243.03	244.035	6.2456	[M-H]-	7.25656	2	0.844	rp	16562-59-7	65369	HMDB0001265	6120	C02985	696	341.81	83.46	84.23	74.52	45.5	46.57	74.52	23.12	59351.9	59367.6	58874.9	ko00051,ko00520,ko01100,ko01250
T3_negative	MW0144983	Maltose 1-phosphate	Organic acids	Organic acids	C12H23O14P	421.074	422.082	0.714	[M-H]-	1.78314	3	0.778	rp	15896-49-8	167489	-	-	C20237	221442	135839	276345	91320.4	449495	337219	137738	129677	145271	93742.3	92161	92049.3	ko00500,ko01100
T3_negative	MW0141137	1,3,4,5-Tetracaffeoylquinic acid	Organic acids	Organic acids	C43H36O18	875.169	840.19	3.7286	[M+Cl]-	13.9291	3	0.6875	rp	158364-86-4	5281799	-	-	-	22.85	7.12	16.42	574.24	568.43	560.76	266.84	342.83	70.64	4496.58	4587.39	4595.95	-
T3_negative	MW0112794	Keto-Deoxy-Nonulonic acid	Organic acids	Organic acids	C9H16O9	267.072	268.079	1.0855	[M-H]-	0.79741	2	0.7868	rp	153666-19-4	13991616	-	-	C20934	79699.7	146426	92250.3	81695.1	65738.7	80732.2	112079	97545.8	101163	109748	118078	118111	ko00520,ko01100,ko01250
T3_negative	MW0141698	1-{[3-(3,4-Dihydroxyphenyl)acryloyl]oxy}-3,5-dihydroxycyclohexane-1-carboxylic acid	Organic acids	Organic acids	C16H18O8	675.192	338.1	3.5396	[2M-H]-	1.39366	3	0.722	rp	153444-59-8	4484224	-	-	-	472	559.08	714.06	807.19	2864.13	409.29	232388	208818	210381	27502.7	28311.9	28410.6	-
T3_negative	MW0126007	Oxolinic acid	Organic acids	Organic acids	C13H11NO5	260.065	261.064	7.311	[M-H]-	5.69375	3	0.6261	rp	14698-29-4	4628	-	44143	-	127.95	10.41	28.03	66.22	28.97	6.2	6.22	3.51	2.65	5311.5	5461.17	5475	-
T3_negative	Zmhn002301	4-O-beta-D-glucosyl-4-coumaric acid	Organic acids	Organic acids	C15H18O8	325.092	326.1	3.6193	[M-H]-	1.77713	2	0.8225	rp	14364-05-7	9840292	HMDB0039509	-	C04415	68.05	259.7	89.2	343.75	188.71	190.43	44.56	318.67	352.77	21056.7	21845.8	20826	-
T3_negative	MW0153766	(S)-(-)-Win 55,212 mesylate	Organic acids	Organic acids	C28H30N2O6S	557.139	522.183	0.8313	[M+Cl]-	6.62129	3	0.8591	rp	137795-17-6	19366775	-	96657	-	27648.1	28985.8	26821.7	14678.6	16608.2	11497.1	25626	8023.31	20410.3	6166.6	5540.43	5873.09	-
T3_negative	MW0121650	5-Methyltetrahydrofolic acid	Organic acids	Organic acids	C20H25N7O6	494.163	459.187	5.3098	[M+Cl]-	12.4578	2	0.7184	rp	134-35-0 | 31690-09-2	135415868	HMDB0001396	-	C90397	42.41	4.66	24.35	48.58	32.31	54.59	14.71	24.34	20.5	1827.33	1846.2	1726.71	-
T3_negative	MEDN0204	Pyruvic acid	Organic acids	Organic acids	C3H4O3	133.015	88.016	1.1248	[M+HCOO]-	4.54523	3	0.8014	rp	127-17-3	1060	HMDB0000243	-	C00022	868190	1.25161e+06	1.24478e+06	2.79323e+06	2.78594e+06	2.62795e+06	1.02109e+06	642050	484895	1.02393e+06	987423	975850	ko00010,ko00020,ko00030,ko00040,ko00053,ko00250,ko00260,ko00261,ko00270,ko00290,ko00330,ko00350,ko00360,ko00430,ko00440,ko00470,ko00620,ko00630,ko00650,ko00660,ko00710,ko00730,ko00760,ko00770,ko00785,ko00900,ko01100,ko01110,ko01200,ko01210,ko01230,ko01240
T3_negative	MEDN0299	Adipic acid	Organic acids	Organic acids	C6H10O4	191.056	146.058	1.0659	[M+HCOO]-	1.28845	3	0.6947	rp	124-04-9	196	HMDB0000448	115	C06104	4.6958e+06	6.05479e+06	6.20496e+06	4.15217e+06	5.06884e+06	4.19353e+06	1.13533e+06	5.40119e+06	1.07979e+06	2.84288e+06	2.87866e+06	2.85738e+06	ko01100
T3_negative	MW0149004	Esmeraldic acid	Organic acids	Organic acids	C30H22N4O5	553.131	518.159	7.3897	[M+Cl]-	0.0384052	3	0.999	rp	119936-20-8	443632	-	-	C12116	192.71	35.33	19.37	32.58	15.49	18.7	16.16	2.38	10.75	3560.01	3622.97	3581.18	-
T3_negative	MW0114960	N-acetyl-alpha-D-glucosamine 1-phosphate	Organic acids	Organic acids	C8H16NO9P	301.057	301.056	2.0027	[M-]-	0.656639	2	0.7683	rp	119185-04-5 | 119185-08-9 | 25249-56-3	440364	-	384	C04501	198.63	406.14	431.31	2210.48	128.78	535.61	1015.86	1132.46	45.9	66033.2	67010.3	66099.4	ko00520,ko01100,ko01250
T3_negative	MW0054341	Licoricesaponin B2	Organic acids	Organic acids	C42H64O15	807.4	808.424	5.4764	[M-H]-	10.5412	3	0.5452	rp	118536-86-0	13457498	HMDB0038739	-	-	2166.06	2770.09	2402.55	12869.1	9251.01	10011	226.84	480.65	611.55	1333.87	1410.01	1424.18	-
T3_negative	MW0160426	1D-myo-inositol 3,4,6-trisphosphate	Organic acids	Organic acids	C6H15O15P3	418.966	419.962	7.37	[M-H]-	3.85509	3	0.9123	rp	114418-85-8	3081055	-	-	-	19240.5	14764	13515.7	7289.48	9011.19	21677.8	21532.9	19019.8	17073.5	17043.5	16945.8	16922.6	-
T3_negative	MADN0605	DL-threo-3-isopropylmalic acid	Organic acids	Organic acids	C7H12O5	235.082	176.069	0.8701	[M+CH3COO]-	1.5698	3	0.5922	rp	113473-21-5	-	-	-	-	190284	245703	227331	297746	275008	278326	587810	591941	654433	265646	279772	269309	-
T3_negative	MW0115006	GcNeu	Organic acids	Organic acids	C11H19NO10	649.18	325.101	2.7156	[2M-H]-	21.8314	3	0.6438	rp	1113-83-3	123802	HMDB0000833	3580	C03410	30.79	13.73	256.71	129.19	143.16	258.56	804.27	605.43	637.68	11490.5	11261.6	11332.1	ko00520
T3_negative	MW0104849	2-S-Glutathionyl acetate	Organic acids	Organic acids	C12H19N3O8S	364.086	365.089	1.9044	[M-H]-	8.2135	3	0.5816	rp	10463-61-3	11954071	HMDB0062198	-	C14862	2769.9	818.52	3503.89	1297.04	1839.09	3626.58	10876.1	9023.2	5343.69	1061.97	1013.75	1059.49	-
T3_negative	MW0150691	Halistanol sulfate	Organic acids	Organic acids	C29H52O12S3	723.225	688.262	3.4801	[M+Cl]-	20.4715	3	0.6797	rp	103065-20-9	73361	-	-	C17159	55.39	19.05	110.22	121.64	279.42	169.53	3106.49	3212.36	4027.92	767.64	733.89	791.44	-
T3_negative	MW0131753	Oroxylin A-7-o-beta-D-glucuronide	Organic acids	Organic acids	C22H20O11	919.195	460.101	3.9755	[2M-H]-	1.86615	2	0.9563	rp	-	14655551	HMDB0246212	-	-	0.93	0.75	135.22	88.94	126.87	142.13	242.92	70.91	160.78	23225.1	22912.9	22491	-
T3_negative	MW0123471	9H-Pyrrolo[1',2':2,3]isoindolo[4,5,6-cd]indol-9-one, 10-acetyl-2,6,6a,7,11a,11b-hexahydro-11-hydroxy-7,7-dimethyl-, (6aR,11aS,11bR)-	Organic acids	Organic acids	C20H20N2O3	335.137	336.147	7.1928	[M-H]-	16.3585	2	0.7364	rp	-	54682463	-	-	-	350.83	231.38	517	622.88	522.26	610.59	1886.13	1111.01	4.68	12074.4	12290.6	12214.4	-
T3_negative	MW0123498	Deacetoxy(7)-7-oxokhivorinic acid	Organic acids	Organic acids	C27H36O10	555.2	520.231	3.5622	[M+Cl]-	7.92097	2	0.7331	rp	-	6708640	-	43753	-	59648.2	39263.8	40458.9	231941	223753	228313	32503.8	40821.4	31011.4	28707.4	28827.2	29076	-
T3_negative	MW0114317	myo-Inositol 1,4,5,6-Tetrakis(phosphate)	Organic acids	Organic acids	C6H16O18P4	518.934	499.929	7.762	[M+F]-	12.7671	2	0.7137	rp	-	14033625	-	-	-	7716.09	3915.06	1124.82	2886.33	386.57	3697.39	3607.96	4123.75	4417.71	6220.56	6229.43	5832.28	-
T3_negative	MW0132128	3,4,5-trihydroxy-6-{[5-hydroxy-2-(3-hydroxy-4-methoxyphenyl)-4-oxo-3,8-bis[3,4,5-trihydroxy-6-(hydroxymethyl)oxan-2-yl]-4H-chromen-7-yl]oxy}oxane-2-carboxylic acid	Organic acids	Organic acids	C34H40O22	799.194	800.201	2.9095	[M-H]-	0.154086	3	0.9962	rp	-	131833304	HMDB0126923	-	-	188.3	28.7	369.45	139.67	191.26	80.06	11418.2	11151.8	11396.1	2550.71	2706.89	2736.6	-
T3_negative	MW0124558	JWH 018 N-pentanoic acid metabolite-d4	Organic acids	Organic acids	C24H21NO3	406.116	371.152	2.7918	[M+Cl]-	0.359	3	0.9911	rp	-	53394458	-	96671	-	11138.5	12057	11835.1	16240.4	16586.6	16382.8	3819.19	4117.45	4279.56	2813.69	2989.88	2965.39	-
T3_negative	MW0011657	(S)-Succinyldihydrolipoamide	Organic acids	Organic acids	C12H21NO4S2	306.076	307.091	0.8507	[M-H]-	0.49925	3	0.9877	rp	-	439425	HMDB0001177	6058	C01169	1.26317e+06	1.42387e+06	1.55668e+06	1.37364e+06	991258	1.32655e+06	1.15435e+06	1.15949e+06	1.08017e+06	117223	116738	113166	-
T3_negative	MW0103909	NCGC00384623-01_C34H36O15_(1S,2S,4S,5R,6R,7S,9R,12R)-12-Acetoxy-6-(acetoxymethyl)-2-hydroxy-2,10,10-trimethyl-11-oxatricyclo[7.2.1.0~1,6~]dodecane-4,5,7-triyl tri(3-furoate)	Organic acids	Organic acids	C34H36O15	683.198	684.205	3.4801	[M-H]-	0.614874	3	0.9849	rp	-	57509501	-	-	-	88.03	3579.05	4442.33	14408.5	42.69	97.61	5246.46	8816.61	304.7	199268	199086	196611	-
T3_negative	MW0134871	6-(2-{6-[2,4-dihydroxy-3-(3-methylbut-2-en-1-yl)benzoyl]-5-(2,4-dihydroxyphenyl)-3-methylcyclohex-2-en-1-yl}-3-hydroxy-5-[6-hydroxy-7-(3-methylbut-2-en-1-yl)-1-benzofuran-2-yl]phenoxy)-3,4,5-trihydroxyoxane-2-carboxylic acid	Organic acids	Organic acids	C50H52O15	891.329	892.331	4.9731	[M-H]-	0.696267	3	0.9829	rp	-	131832605	HMDB0126164	-	-	47.85	15.32	81.54	53.46	17.4	39.31	43.34	16.12	43.1	4200.24	4277.56	3844.51	-
T3_negative	MW0149292	Fructoselysine 6-phosphate	Organic acids	Organic acids	C12H25N2O10P	423.098	388.125	0.9875	[M+Cl]-	0.7945	3	0.9805	rp	-	50909833	-	-	-	17098.4	20376.4	22125	28028	38724.9	37224	30991.8	32110.2	33692.3	11704.5	13092.8	12541.7	-
T3_negative	MW0111381	(1R,3R,4S,5R)-3-[(E)-3-(3,4-dihydroxyphenyl)prop-2-enoyl]oxy-1,5-dihydroxy-4-[(E)-3-(3-hydroxy-4-methoxyphenyl)prop-2-enoyl]oxycyclohexane-1-carboxylic acid	Organic acids	Organic acids	C26H26O12	529.135	530.142	4.9433	[M-H]-	0.804501	3	0.9803	rp	-	75368781	-	-	-	716297	1.08783e+06	1.23951e+06	2.44952e+06	2.32885e+06	2.61807e+06	1.73123e+07	1.78168e+07	1.87445e+07	2.49166e+06	2.49186e+06	2.48121e+06	-
T3_negative	MW0131801	3,4,5-trihydroxy-6-[2,3,4-trihydroxy-5-(3,4,5-trihydroxybenzoyloxy)benzoyloxy]oxane-2-carboxylic acid	Organic acids	Organic acids	C20H18O16	513.051	514.059	2.9487	[M-H]-	0.942888	3	0.977	rp	-	131834739	HMDB0128399	-	-	31.8	1621.49	1149.51	55.9	181.87	19.67	676.31	118.74	201.66	23283.9	22318	23424.3	-
T3_negative	MW0162844	L-Arogenate	Organic acids	Organic acids	C10H12NO5-	261.041	226.071	2.4557	[M+Cl]-	1.131	3	0.9725	rp	-	25244469	-	-	-	9571.5	7970.59	8477.92	10722.8	9605.4	11242	3442.82	3015.36	3105.12	5585.55	5668.24	5596.86	-
T3_negative	MW0142915	3-Epi-3-hydroxymugineic acid	Organic acids	Organic acids	C12H20N2O9	335.117	336.117	5.5547	[M-H]-	2.201	3	0.9479	rp	-	10947671	-	-	-	65.17	85.62	2.93	120.92	15.48	193.78	76.71	37.6	41.96	1911.22	1813.83	1780.68	-
T3_negative	MW0131609	3,4,5-trihydroxy-6-({7-methoxy-4-oxo-2-phenyl-6,8-bis[3,4,5-trihydroxy-6-(hydroxymethyl)oxan-2-yl]-4H-chromen-5-yl}oxy)oxane-2-carboxylic acid	Organic acids	Organic acids	C34H40O20	803.172	768.211	0.9875	[M+Cl]-	2.22074	3	0.9475	rp	-	131833464	HMDB0127086	-	-	39883.8	43057.5	45339.2	53741.4	61180.7	58396.8	58897.5	61450.2	62409.3	16230.4	16284.8	15732.2	-
T3_negative	MW0140084	(+)-abscisic acid beta-D-glucopyranosyl ester	Organic acids	Organic acids	C21H30O9	425.181	426.189	4.5089	[M-H]-	2.30579	3	0.9456	rp	-	46173811	-	-	-	21819.2	21889.3	19186.6	103524	84431.1	103500	26686.6	34697.8	26409.6	9893.09	9357.32	10034.4	-
T3_negative	MW0127631	({1-[2-(2,4-dihydroxyphenyl)-7-hydroxy-4-oxo-4H-chromen-3-yl]-3,7-dimethylocta-2,6-dien-4-yl}oxy)sulfonic acid	Organic acids	Organic acids	C25H26O9S	501.115	502.13	3.679	[M-H]-	2.48282	3	0.9416	rp	-	131835857	HMDB0129614	-	-	23632.7	258.5	40053.7	7930.94	44308.3	129.66	179584	180532	176759	75199.4	75202.1	75389.1	-
T3_negative	MW0103946	(6E,8E)-3-hydroxy-10-methoxy-4,9-dimethyl-10-oxodeca-6,8-dienoic acid	Organic acids	Organic acids	C13H20O5	291.098	256.131	2.5742	[M+Cl]-	2.68475	3	0.9372	rp	-	129008970	-	-	-	892.61	149.57	603.84	132.51	1210.23	1053.92	851.99	826.58	625.84	11995.8	12082.3	11993	-
T3_negative	MW0114089	cis-Ferulic acid [arabinosyl-(1->3)-[glucosyl-(1->6)]-glucosyl] ester	Organic acids	Organic acids	C27H38O18	685.175	650.206	7.0745	[M+Cl]-	2.79097	3	0.9349	rp	-	131751608	HMDB0034682	-	-	0.89	44.84	37.86	30.62	19.44	9.35	3.46	25.15	3.77	1191.11	1191.22	1181.7	-
T3_negative	MW0129180	{3-[(2E)-3-phenylprop-2-enoyl]phenyl}oxidanesulfonic acid	Organic acids	Organic acids	C15H12O5S	339.017	304.041	7.4093	[M+Cl]-	3.86075	3	0.9122	rp	-	131839036	HMDB0135448	-	-	739.41	575.1	703.99	1241.63	1069.94	1376.79	181.5	6272.92	6271.36	16110.1	14943	16131.9	-
T3_negative	MW0164217	beta-D-4-deoxy-Delta(4)-GlcpA-(1->3)-beta-D-GalpNAc(1-)	Organic acids	Organic acids	C14H20NO11-	377.098	378.104	2.9291	[M-H]-	4.089	3	0.9075	rp	-	46926233	-	-	-	26452	30340.7	26826.9	204286	81243.7	235605	75804.1	40110.4	56546.5	5401.05	4171.33	5033.29	-
T3_negative	MW0131817	3,4,5-trihydroxy-6-[2-hydroxy-3-(3-methylbut-2-en-1-yl)-5-{1-oxo-1-[2,4,6-trihydroxy-3-(3-methylbut-2-en-1-yl)phenyl]propan-2-yl}phenoxy]oxane-2-carboxylic acid	Organic acids	Organic acids	C31H38O12	601.229	602.236	3.4602	[M-H]-	4.4386	3	0.9005	rp	-	131838453	HMDB0134754	-	-	19685.1	17278.5	27593.7	8196.63	9098.26	9840.31	6097.68	3384.3	5670.15	3630.62	3534.87	3517.55	-
T3_negative	MW0131581	3,4,5-trihydroxy-6-({6-[3-(4-hydroxyphenyl)-3-oxopropyl]-2,2-dimethyl-2H-chromen-5-yl}oxy)oxane-2-carboxylic acid	Organic acids	Organic acids	C26H28O10	535.13	500.168	0.8313	[M+Cl]-	4.49311	3	0.8994	rp	-	131832361	HMDB0125895	-	-	570.86	694.06	243.67	638.46	720.25	59.49	1261.88	859.84	1101.78	26984.5	27681.4	27665	-
T3_negative	MW0014387	4-[3-methyl-5-(5,6,7-trihydroxy-1,2,4a,5-tetramethyl-3,4,6,7,8,8a-hexahydro-2H-naphthalen-1-yl)pentoxy]-4-oxobutanoic acid	Organic acids	Organic acids	C24H42O7	477.261	442.293	7.1731	[M+Cl]-	4.64378	3	0.8964	rp	-	60208904	-	-	-	4971.52	6965.99	5808.2	920.47	198.22	762.52	9999.77	8740.76	6880.48	3274.47	3951.01	4127.16	-
T3_negative	MW0127979	(2-hydroxy-1,2-diphenylethoxy)sulfonic acid	Organic acids	Organic acids	C14H14O5S	293.045	294.056	4.2719	[M-H]-	7.91652	3	0.8834	rp	-	123594203	HMDB0135202	-	-	196.6	86.85	101.63	53.27	173.43	39.63	138.38	1143.15	686.97	27155.4	27312.1	27310.6	-
T3_negative	MW0165060	(2S,3S,4S,5R,6S)-3,4,5-trihydroxy-6-[[(1R,4S,5R,8S,9R,12R,13R)-1,5,9-trimethyl-11,14,15,16-tetraoxatetracyclo[10.3.1.04,13.08,13]hexadecan-10-yl]oxy]oxane-2-carboxylic acid	Organic acids	Organic acids	C21H32O11	459.194	460.195	2.1994	[M-H]-	5.51481	3	0.8795	rp	-	71316128	-	-	-	116406	100772	107215	98331.2	95054.7	107174	86430.8	90311.1	83966.3	12842	14671	15014.2	-
T3_negative	MW0113719	6-{4-[(1E)-3-[(6-{[3,4-dihydroxy-2,5-bis(hydroxymethyl)oxolan-2-yl]oxy}-3,4,5-trihydroxyoxan-2-yl)methoxy]-3-oxoprop-1-en-1-yl]-2-hydroxyphenoxy}-3,4,5-trihydroxyoxane-2-carboxylic acid	Organic acids	Organic acids	C27H36O20	679.166	680.18	5.3485	[M-H]-	5.88973	3	0.8725	rp	-	131832072	HMDB0125601	-	-	373.94	189.08	210.68	279.06	257.41	500.64	1689.07	1318.54	2269.52	32102.1	30092.9	31960	-
T3_negative	MW0135378	6-[2-(6-carboxy-5-{3-[(2E)-3-(2,4-dihydroxyphenyl)prop-2-enoyl]-2,6-dihydroxyphenyl}-3-methylcyclohex-3-en-1-yl)-5-hydroxyphenoxy]-3,4,5-trihydroxyoxane-2-carboxylic acid	Organic acids	Organic acids	C35H34O15	729.165	694.19	2.5346	[M+Cl]-	6.09253	3	0.8687	rp	-	131832834	HMDB0126415	-	-	7311.83	19752.5	15369.5	2031.82	1559.95	2303.03	52278.9	49880.1	54307.4	3403.68	4146.2	4033.56	-
T3_negative	MW0013045	2-(4-hydroxyphenyl)ethyl (4S,5Z,6S)-4-[2-[2-(3,4-dihydroxyphenyl)ethoxy]-2-oxoethyl]-5-(2-hydroxyethylidene)-6-[(2S,3R,4S,5S,6R)-3,4,5-trihydroxy-6-(hydroxymethyl)oxan-2-yl]oxy-4H-pyran-3-carboxylate	Organic acids	Organic acids	C32H38O15	697.181	662.221	6.2265	[M+Cl]-	6.14723	3	0.8677	rp	-	45359928	-	-	-	14882.4	20073.2	25223.3	10758.5	16024.9	8168.14	30.45	63.67	118.35	47269.9	47104.1	47267.2	-
T3_negative	ZINC67911467	[(2S,3Z,4S)-4-[2-(3,4-Dihydroxyphenyl)ethoxycarbonylmethyl]-2-(beta-D-glucopyranosyloxy)-5-(methoxycarbonyl)-3,4-dihydro-2H-pyran-3-ylidene]acetic acid	Organic acids	Organic acids	C25H30O15	569.165	570.159	3.4404	[M-H]-	6.19035	3	0.8669	rp	-	95224355	-	-	-	18.32	1048.57	996.01	1121.22	1319.32	1620.53	423.7	319.06	111.39	26742.4	26743.8	26758.8	-
T3_negative	MW0128624	[2-hydroxy-6-(3-methylbut-2-en-1-yl)-4-{1-oxo-1-[2,4,6-trihydroxy-3-(3-methylbut-2-en-1-yl)phenyl]propan-2-yl}phenyl]oxidanesulfonic acid	Organic acids	Organic acids	C25H30O9S	505.154	506.161	3.1452	[M-H]-	2.62551	3	0.8481	rp	-	131838454	HMDB0134755	-	-	732.31	399.54	498.97	258.22	526.83	662.28	543.26	797.96	362.35	9350.23	9671.7	9452.04	-
T3_negative	MW0127661	({3,4,5-trihydroxy-6-[5-hydroxy-7-methoxy-4-oxo-2-(2,4,5-trihydroxyphenyl)-4H-chromen-6-yl]oxan-2-yl}methoxy)sulfonic acid	Organic acids	Organic acids	C22H22O15S	557.06	558.068	3.679	[M-H]-	4.51853	3	0.8469	rp	-	131834890	HMDB0128563	-	-	126.82	160.52	220.79	919.68	273.1	6.27	1056.83	247.51	409.96	5994.14	5866.41	5854.52	-
T3_negative	MW0129360	{5-hydroxy-6-[3-(4-hydroxyphenyl)propanoyl]-7-methoxy-2,2-dimethyl-3,4-dihydro-2H-1-benzopyran-4-yl}oxidanesulfonic acid	Organic acids	Organic acids	C21H24O9S	489.062	452.114	3.8377	[M+K-2H]-	2.32988	3	0.8469	rp	-	131832281	HMDB0125815	-	-	332.95	14.78	71.08	43.06	119.94	102.72	1122.03	2075.3	2010.53	20513.8	21013.5	20465	-
T3_negative	MW0151246	Hydrogenobyrinate diamide	Organic acids	Organic acids	C45H62N6O12	913.418	878.443	5.4371	[M+Cl]-	7.31778	3	0.8468	rp	-	5280943	-	-	C06503	5685.79	8423.37	6902.23	451.67	22.87	296.5	1991.95	1305.71	1152.58	1615.11	1722.36	1289.29	ko00860,ko01100,ko01240
T3_negative	MW0129344	{5-[2,4-dihydroxy-3-(3-methylbut-2-en-1-yl)benzoyl]-6-(2,4-dihydroxyphenyl)-4-{4-[(E)-2-(2,4-dihydroxyphenyl)ethenyl]-2,6-dihydroxyphenyl}-2-methylcyclohex-2-en-1-yl}oxidanesulfonic acid	Organic acids	Organic acids	C39H38O13S	745.173	746.203	3.8575	[M-H]-	3.04899	3	0.8416	rp	-	131832724	HMDB0126291	-	-	100.65	46.4	104.6	32.66	18.13	35.85	165.4	248.38	348.4	7615.42	7352.14	7304.87	-
T3_negative	MW0112443	3,4,5-trihydroxy-6-[(7-hydroxy-2,2-dimethyl-2H-chromen-5-yl)oxy]oxane-2-carboxylic acid	Organic acids	Organic acids	C17H20O9	735.189	368.111	4.0342	[2M-H]-	2.44319	3	0.8396	rp	-	131832838	HMDB0126419	-	-	150.05	29.11	250.11	249.65	31.3	652.15	528.05	118.17	84.34	11657	11846.3	11620.5	-
T3_negative	MW0129264	(2S)-4',5,7-Trihydroxyflavanone 4'-sulfate	Organic acids	Organic acids	C15H12O8S	351.017	352.025	6.3944	[M-H]-	1.76082	3	0.8395	rp	-	11078674	HMDB0141341	-	-	122.39	226.6	160.67	119.36	215.59	115.99	1105.87	1637.42	1768.32	11331.3	11309	11187.9	-
T3_negative	MW0128500	[(6-{5,7-dihydroxy-4-oxo-2-phenyl-8-[3,4,5-trihydroxy-6-(hydroxymethyl)oxan-2-yl]-3,4-dihydro-2H-1-benzopyran-6-yl}-3,4,5-trihydroxyoxan-2-yl)methoxy]sulfonic acid	Organic acids	Organic acids	C27H32O17S	659.125	660.136	5.3979	[M-H]-	4.75202	3	0.8316	rp	-	131833258	HMDB0126876	-	-	735.61	472.56	329.81	880.19	253.07	887.23	54.46	159.64	1968.2	139686	140776	139771	-
T3_negative	MW0128682	[3-(5,7-dihydroxy-4-oxo-4H-chromen-2-yl)phenyl]oxidanesulfonic acid	Organic acids	Organic acids	C15H10O8S	349.002	350.01	7.1087	[M-H]-	0.984043	3	0.8307	rp	-	131837293	HMDB0133378	-	-	197.24	4360	4352.47	7038.46	7571.55	15.94	2770.42	78.15	36.01	131649	137989	135192	-
T3_negative	MW0129274	{4-[(E)-2-{3,5-dihydroxy-4-[(1E)-3-methylbut-1-en-1-yl]phenyl}ethenyl]-2,6-dihydroxyphenyl}oxidanesulfonic acid	Organic acids	Organic acids	C19H20O8S	407.075	408.088	2.8541	[M-H]-	13.2682	3	0.8306	rp	-	131835346	HMDB0129060	-	-	98.46	10.98	171.41	744.09	274.69	139.78	703.37	1457.71	1256.06	39959.2	40159.5	39840.6	-
T3_negative	MW0112958	4-(beta-D-glucosyloxy)benzoic acid	Organic acids	Organic acids	C13H16O8	335.043	300.084	2.6039	[M+Cl]-	0.320447	3	0.8267	rp	-	440186	-	-	C03993	334.24	220.9	334.99	124.72	79.51	130.66	3167.19	2708.85	3493.65	187.21	213.07	223.34	ko00130
T3_negative	MW0127652	({3,4,5-trihydroxy-6-[3,5,7-trihydroxy-2-(3-hydroxyphenyl)-4-[3,5,7-trihydroxy-2-(3-hydroxyphenyl)-3,4-dihydro-2H-1-benzopyran-8-yl]-3,4-dihydro-2H-1-benzopyran-6-yl]oxan-2-yl}methoxy)sulfonic acid	Organic acids	Organic acids	C36H36O18S	787.163	788.162	2.7589	[M-H]-	10.3424	3	0.8266	rp	-	131833180	HMDB0126798	-	-	5.53	7.86	14.82	5.03	5.83	11.86	1.51	23.99	28.27	1298.61	1296.92	1272.74	-
T3_negative	ZINC44307246	Lonijaposide A	Organic acids	Organic acids	C27H34NO13+	615.171	580.203	5.0424	[M+Cl]-	8.59106	3	0.8254	rp	-	24879109	-	-	-	7909.95	15992.1	19014.9	25385.2	28372.7	28454.5	4041.19	2791.68	3990.86	1807.53	1947.04	1494.04	-
T3_negative	MW0014325	6-[2-hydroxy-3-methyl-3-[(2S,3R,4S,5S,6R)-3,4,5-trihydroxy-6-(hydroxymethyl)oxan-2-yl]oxybutyl]-5,7-dimethoxychromen-2-one	Organic acids	Organic acids	C22H30O11	469.173	470.179	3.679	[M-H]-	8.90717	3	0.8203	rp	-	45783086	-	-	-	5022.62	9431.73	10115.8	759.54	3328.71	917.78	8997.59	6976.06	9673.73	1740.02	1731.07	1796.51	-
T3_negative	MW0166696	alpha-D-xylopyranosyl-(1->3)-beta-D-glucopyranuronosyl-(1->3)-alpha-D-xylopyranosyl-(1->3)-beta-D-glucopyranuronic acid	Organic acids	Organic acids	C22H34O21	633.161	634.159	5.7909	[M-H]-	9.0538	3	0.818	rp	-	122391250	-	-	-	8743.95	5220.93	2478.19	2388.21	2839.68	1712.64	2142.28	1810.65	1513.33	153676	153165	153159	-
T3_negative	MW0128884	[7-hydroxy-6-(7-hydroxy-4-oxo-4H-chromen-3-yl)-5-methoxy-2,2-dimethyl-3,4-dihydro-2H-1-benzopyran-3-yl]oxidanesulfonic acid	Organic acids	Organic acids	C21H20O10S	463.069	464.078	7.5858	[M-H]-	5.0611	3	0.8055	rp	-	131832468	HMDB0126002	-	-	50.36	89.22	70.25	78.62	73.03	166.45	39.99	217.73	238.31	2271.76	2203.6	2267.16	-
T3_negative	MW0131646	3,4,5-trihydroxy-6-(3-{3,5,7-trihydroxy-6-[3,4,5-trihydroxy-6-(hydroxymethyl)oxan-2-yl]-3,4-dihydro-2H-1-benzopyran-2-yl}phenoxy)oxane-2-carboxylic acid	Organic acids	Organic acids	C27H32O16	611.161	612.169	3.4007	[M-H]-	9.85881	3	0.8054	rp	-	131833078	HMDB0126696	-	-	230.74	211.66	54.23	5645.26	3056.82	5880.29	4248.3	4398.26	5550.93	33196.3	33412.2	34088.5	-
T3_negative	MW0104573	2-amino-4-({1-[(carboxymethyl)-C-hydroxycarbonimidoyl]-2-{[1-(2-hydroxy-4-methoxyphenyl)-3-oxopropyl]sulfanyl}ethyl}-C-hydroxycarbonimidoyl)butanoic acid	Organic acids	Organic acids	C20H27N3O9S	520.106	485.147	5.5253	[M+Cl]-	9.89463	3	0.8049	rp	-	131839177	HMDB0135668	-	-	527.92	240.4	45.74	82.66	1221.17	293.76	169.4	730.14	115.56	45485.5	45891.8	45897.2	-
T3_negative	MW0128461	[(3,4,5-trihydroxy-6-{5-hydroxy-7-methoxy-4-oxo-2-phenyl-8-[3,4,5-trihydroxy-6-(hydroxymethyl)oxan-2-yl]-4H-chromen-6-yl}oxan-2-yl)methoxy]sulfonic acid	Organic acids	Organic acids	C28H32O17S	671.107	672.136	5.1018	[M-H]-	4.58897	3	0.8027	rp	-	131833465	HMDB0127087	-	-	7098.29	6737.44	1956.65	7706.05	11810.8	12901.7	10244.5	13381.3	25858	3409.65	4024.36	4249.43	-
T3_negative	MW0114832	NCGC00380876-01_C29H38O14_Methyl 1,4-bis(beta-D-glucopyranosyloxy)-3-(3-methyl-2-buten-1-yl)-2-naphthoate	Organic acids	Organic acids	C29H38O14	645.181	610.226	3.5198	[M+Cl]-	10.0885	3	0.8019	rp	-	14539974	-	-	-	338.24	355.04	502.01	133.63	102.69	73.71	2383.82	2896.33	3715.13	19058.3	19296.8	19070.4	-
T3_negative	MW0104577	2-amino-4-({1-[(carboxymethyl)-C-hydroxycarbonimidoyl]-2-{[1-(3,5-dihydroxyphenyl)-2-hydroxy-2-(3-hydroxy-4-methoxyphenyl)ethyl]sulfanyl}ethyl}-C-hydroxycarbonimidoyl)butanoic acid	Organic acids	Organic acids	C25H31N3O11S	616.121	581.168	2.6732	[M+Cl]-	10.2032	3	0.8002	rp	-	131838323	HMDB0134608	-	-	7.22	13.76	117.88	136.31	5.1	46.94	446.47	328.78	29.66	21403.9	21416.6	21135.4	-
T3_negative	MW0113667	6-{[3,5-dihydroxy-2-(hydroxymethyl)-6-{1,2,6-trihydroxy-3-[hydroxy(3,4,5-trihydroxyoxan-2-yl)methyl]-4-oxocyclohexa-2,5-dien-1-yl}oxan-4-yl]oxy}-3,4,5-trihydroxyoxane-2-carboxylic acid	Organic acids	Organic acids	C24H34O20	677.15	642.164	5.1216	[M+Cl]-	10.3652	3	0.7978	rp	-	131834615	HMDB0128274	-	-	3246.49	9708.49	11416.6	7874.92	5712.86	9817.9	211812	225776	229309	10279	11471.9	11084.4	-
T3_negative	MW0128831	[5-(6,7-dihydroxy-4-oxo-4H-chromen-2-yl)-2-hydroxyphenyl]oxidanesulfonic acid	Organic acids	Organic acids	C15H10O9S	364.996	366.005	6.2166	[M-H]-	0.29277	3	0.7967	rp	-	131837270	HMDB0133349	-	-	1496.78	1197.68	691.06	234.3	193.43	266.08	745.01	292.96	192.12	38701.2	38203	38692.8	-
T3_negative	MW0134860	6-(2-{5,7-dihydroxy-3-[(2Z)-4-hydroxy-3-(4-methylpent-3-en-1-yl)but-2-en-1-yl]-6-(3-methylbut-2-en-1-yl)-4-oxo-3,4-dihydro-2H-1-benzopyran-2-yl}-5-hydroxyphenoxy)-3,4,5-trihydroxyoxane-2-carboxylic acid	Organic acids	Organic acids	C36H44O13	719.237	684.278	1.9241	[M+Cl]-	10.51	3	0.7956	rp	-	131836027	HMDB0129799	-	-	4419.71	5284.99	4574.16	13004.6	13158.6	18026	2282.75	5028	1829.27	1762.42	1642.7	1523.67	-
T3_negative	MW0113327	6-(2-ethenyl-5-hydroxy-4-methoxyphenoxy)-3,4,5-trihydroxyoxane-2-carboxylic acid	Organic acids	Organic acids	C15H18O9	387.093	342.095	7.3307	[M+HCOO]-	9.25871	3	0.7923	rp	-	131834413	HMDB0128038	-	-	60.63	44.41	51.24	53.77	98.15	12.67	14.37	26.21	18.16	320.11	310.95	279.4	-
T3_negative	MW0129321	[4-[5,7-Dihydroxy-8-(3-methylbut-2-enyl)-4-oxo-2,3-dihydrochromen-3-yl]-2-hydroxy-6-(3-methylbut-2-enyl)phenyl] hydrogen sulate	Organic acids	Organic acids	C25H28O9S	503.14	504.145	3.0277	[M-H]-	3.55805	3	0.7918	rp	-	131838449	HMDB0134748	-	-	70888.6	69701.6	63187.6	235770	197577	259324	1.47883e+06	1.4191e+06	1.41809e+06	228166	230593	228579	-
T3_negative	MW0128648	[3-(3,5,7-trihydroxy-4-oxo-4H-chromen-2-yl)phenyl]oxidanesulfonic acid	Organic acids	Organic acids	C15H10O9S	364.996	366.005	7.7423	[M-H]-	3.58255	3	0.7916	rp	-	131831801	HMDB0125276	-	-	370.65	279.8	758.85	299.86	337.91	472.87	12.48	1003.11	1100.37	34635.8	34633.6	34784.3	-
T3_negative	MW0128690	[3-(7-Hydroxy-4-oxochromen-2-yl)phenyl] hydrogen sulate	Organic acids	Organic acids	C15H10O7S	333.007	334.015	7.2322	[M-H]-	1.19254	3	0.7894	rp	-	131837265	HMDB0133344	-	-	149.85	60886.2	80455.6	72690.7	105265	39154.9	31917	53.18	6.31	177036	180422	181259	-
T3_negative	MW0116236	{2,4,6-trihydroxy-2-[(4-hydroxyphenyl)methyl]-2,3-dihydro-1-benzofuran-3-yl}oxidanesulfonic acid	Organic acids	Organic acids	C15H14O9S	369.027	370.036	3.5595	[M-H]-	1.82623	3	0.7885	rp	-	131837454	HMDB0133577	-	-	184.81	83.69	141.59	72.23	228.3	210.04	380.91	69.95	328.29	36969.2	36910.8	36716.6	-
T3_negative	MW0113679	6-[5-(3,4-Dihydroxyphenyl)-4-hydroxypentanoyl]oxy-3,4,5-trihydroxyoxane-2-carboxylic acid	Organic acids	Organic acids	C17H22O11	383.097	402.116	3.6393	[M-H2O-H]-	2.46049	3	0.7824	rp	-	131834074	HMDB0127745	-	-	43177.3	52004	60874.5	233622	234859	247787	111165	119739	124910	62016.7	63232.2	61914.4	-
T3_negative	MW0136102	6-{[8-(2,4-dihydroxyphenyl)-2,2-dimethyl-6-oxo-2H,6H-pyrano[3,2-g]chromen-5-yl]oxy}-3,4,5-trihydroxyoxane-2-carboxylic acid	Organic acids	Organic acids	C26H24O12	527.118	528.127	4.9632	[M-H]-	2.29257	3	0.7818	rp	-	131833787	HMDB0127432	-	-	61245.4	93579.2	110914	203072	187630	210723	1.28818e+06	1.32324e+06	1.36304e+06	209679	205532	203543	-
T3_negative	MW0104576	2-amino-4-({1-[(carboxymethyl)-C-hydroxycarbonimidoyl]-2-{[1-(3,4-dimethoxyphenyl)-2-{[2-(3,4-dimethoxyphenyl)ethyl]-C-hydroxycarbonimidoyl}-2-hydroxyethyl]sulfanyl}ethyl}-C-hydroxycarbonimidoyl)butanoic acid	Organic acids	Organic acids	C31H42N4O12S	693.261	694.252	8.7505	[M-H]-	11.5321	3	0.7809	rp	-	131839067	HMDB0135490	-	-	11678.5	81895.7	187754	401203	336247	21160.9	8278.54	55804.3	51060.9	21070.4	13752.3	20226.3	-
T3_negative	MW0128656	[3-(3-Hydroxy-4-oxochromen-2-yl)phenyl] hydrogen sulate	Organic acids	Organic acids	C15H10O7S	333.007	334.015	7.6053	[M-H]-	0.814436	3	0.779	rp	-	131838282	HMDB0134560	-	-	677.64	74.03	1083.65	2100.56	3059.21	48.53	7210.07	4214.9	6045.09	28598	28378	28592.7	-
T3_negative	MW0128574	[2,2-Dimethyl-6-(3,5,7-trihydroxy-4-oxochromen-2-yl)-3,4-dihydrochromen-3-yl] hydrogen sulate	Organic acids	Organic acids	C20H18O10S	449.051	450.062	7.1141	[M-H]-	6.09732	3	0.7746	rp	-	131832481	HMDB0126015	-	-	497.83	163.64	77.94	191.5	228.18	17.75	285.68	49.02	103.79	8357.03	8455.75	8848.55	-
T3_negative	MW0127858	(2-{5,7-dihydroxy-4-oxo-2-phenyl-8-[3,4,5-trihydroxy-6-(hydroxymethyl)oxan-2-yl]-3,4-dihydro-2H-1-benzopyran-6-yl}-4,5-dihydroxy-6-(hydroxymethyl)oxan-3-yl)oxidanesulfonic acid	Organic acids	Organic acids	C27H32O17S	659.125	660.136	4.7859	[M-H]-	5.13299	3	0.7737	rp	-	131833264	HMDB0126882	-	-	1558.64	981.46	549.6	479.11	39.85	7.28	399.52	684.27	147.79	27701.2	28013.8	27372.3	-
T3_negative	MW0010921	NCGC00169485-03_C25H30O13_Cyclopenta[c]pyran-4-carboxylic acid, 1-[[6-O-[(2E)-3-(3,4-dihydroxyphenyl)-1-oxo-2-propen-1-yl]-beta-D-glucopyranosyl]oxy]-1,4a,5,6,7,7a-hexahydro-7-hydroxy-7-methyl-, (1S,4aS,7S,7aS)-	Organic acids	Organic acids	C25H30O13	537.154	538.169	7.7423	[M-H]-	12.3405	3	0.7698	rp	-	23844050	-	-	-	106.86	121.91	16.36	103.82	48.69	7.07	22.71	9.27	29.07	12070.8	12226.2	12290.2	-
T3_negative	MW0127702	({6-[2-(3,4-dihydroxyphenyl)-5-hydroxy-7-methoxy-4-oxo-4H-chromen-8-yl]-3,4,5-trihydroxyoxan-2-yl}methoxy)sulfonic acid	Organic acids	Organic acids	C22H22O14S	541.064	542.073	5.771	[M-H]-	2.80017	3	0.7679	rp	-	131833523	HMDB0127154	-	-	108.34	28.8	6.14	30.86	176.95	137.54	98.88	139.9	316.45	4437.29	4658.78	4578.35	-
T3_negative	MW0156501	Salbostatin 6'-phosphate	Organic acids	Organic acids	C13H24NO11P	453.088	401.109	0.9875	[M+Cl+NH3]-	9.77655	3	0.7665	rp	-	121494005	-	-	C21211	22792.1	30741.6	38628.9	50646.5	42732.2	26896.7	46850	50229.3	50925.4	44938.1	35142.3	45814.8	ko01110
T3_negative	MW0128211	(4-{8-[3,7-dihydroxy-2-(3-hydroxyphenyl)-3,4-dihydro-2H-1-benzopyran-4-yl]-2-(3,4-dihydroxyphenyl)-3,5,7-trihydroxy-3,4-dihydro-2H-1-benzopyran-6-yl}-7-hydroxy-2-(3-hydroxyphenyl)-3,4-dihydro-2H-1-benzopyran-3-yl)oxidanesulfonic acid	Organic acids	Organic acids	C45H38O17S	881.158	882.183	4.3116	[M-H]-	19.1646	3	0.764	rp	-	131838720	HMDB0135049	-	-	3001.72	968.84	156.67	154.54	230.45	116.48	2160.12	3277.4	3296.67	169763	167643	177723	-
T3_negative	MW0132256	3,4,5-trihydroxy-6-{[7-methoxy-3-(3-methoxyphenyl)-8-methyl-4-oxo-4H-chromen-5-yl]oxy}oxane-2-carboxylic acid	Organic acids	Organic acids	C24H24O11	487.123	488.132	5.0622	[M-H]-	1.11315	3	0.7634	rp	-	131835837	HMDB0129591	-	-	3521.85	2419.86	3187.43	17819.4	14178.6	15157.4	884880	1.00106e+06	1.06629e+06	67063.5	66641.3	66810.3	-
T3_negative	MW0129310	{4-[3-(5-methoxy-2,2-dimethyl-2H-chromen-6-yl)propanoyl]phenyl}oxidanesulfonic acid	Organic acids	Organic acids	C21H22O7S	835.207	418.109	4.4891	[2M-H]-	0.889462	3	0.7604	rp	-	131832326	HMDB0125860	-	-	9140.14	6615.94	11485.8	9123.55	5404.64	6598.84	58447.8	60722.5	81681.1	14380.1	16190	15913.1	-
T3_negative	MEDN1382	1-Hydroxy-2-naphthoate	Organic acids	Organic acids	C11H7O3-	247.061	187.04	7.1534	[M+CH3COO]-	2.01408	3	0.7601	rp	-	54675865	-	-	-	1418.75	864.96	19.83	864.92	885.93	27.41	1712.33	23.45	65.66	122401	125176	125205	-
T3_negative	MW0128759	[4-(5,7-dihydroxy-4-oxo-3,4-dihydro-2H-1-benzopyran-2-yl)-5-hydroxy-9,13,13-trimethyl-8-oxatetracyclo[7.4.1.0(2),.0(1)(2),(1)]tetradeca-2(7),3,5-trien-10-yl]oxidanesulfonic acid	Organic acids	Organic acids	C25H26O10S	553.073	518.125	4.6668	[M+Cl]-	0.117828	3	0.7572	rp	-	131836825	HMDB0132781	-	-	1832.56	508.64	587.87	580	70.62	663.26	645.74	895.77	589.38	444.4	681.69	719.02	-
T3_negative	MW0128695	[3,5,7-trihydroxy-2-(4-hydroxyphenyl)-3,4-dihydro-2H-1-benzopyran-4-yl]oxidanesulfonic acid	Organic acids	Organic acids	C15H14O9S	369.024	370.036	5.9291	[M-H]-	11.3212	3	0.7564	rp	-	131839100	HMDB0135524	-	-	11.44	760.83	1150.94	1125.83	564.48	640.53	67.02	83.23	1051.4	11660	11879.9	11674.7	-
T3_negative	MW0113632	6-{[2-(3,4-dihydroxyphenyl)-5-hydroxy-3-[(3,4,5-trihydroxyoxan-2-yl)oxy]-5H-chromen-7-yl]oxy}-3,4,5-trihydroxyoxane-2-carboxylic acid	Organic acids	Organic acids	C26H27O16	640.158	595.13	3.6592	[M+HCOO]-	3.25451	3	0.7541	rp	-	131834302	HMDB0127914	-	-	54.53	3234.69	585.87	2419.9	1879.33	106.48	2192.72	1904.73	2283.32	4948.61	4688.81	5042.23	-
T3_negative	MW0128124	(3-{8-[1-(2,4-dihydroxyphenyl)-2-hydroxy-3-(3-hydroxyphenyl)propyl]-3,5,7-trihydroxy-3,4-dihydro-2H-1-benzopyran-2-yl}phenyl)oxidanesulfonic acid	Organic acids	Organic acids	C30H28O12S	611.126	612.13	3.9364	[M-H]-	4.11477	3	0.752	rp	-	131838811	HMDB0135145	-	-	112.49	80.05	3.68	36.75	22.35	21.79	114.91	60.49	20.64	19031.4	18030.3	18083.8	-
T3_negative	MW0130655	2-{3-[3-(2,4-dihydroxyphenyl)propanoyl]-2,6-dihydroxyphenyl}-4-methyl-6-(2,4,5-trihydroxyphenyl)cyclohex-3-ene-1-carboxylic acid	Organic acids	Organic acids	C29H28O10	571.144	536.168	4.8648	[M+Cl]-	7.07023	3	0.7517	rp	-	131832904	HMDB0126487	-	-	845.09	229.77	6716.82	11355.8	64.84	9104.66	105425	109620	103549	24158.9	23459.7	24075.1	-
T3_negative	MW0116162	[1-(4-methoxy-1-benzofuran-5-yl)ethoxy]sulfonic acid	Organic acids	Organic acids	C11H12O6S	271.025	272.036	6.2462	[M-H]-	7.17509	3	0.7515	rp	-	131835650	HMDB0129400	-	-	1817.3	385.11	83.07	40.7	351.23	26.33	37.46	3	914.06	88057.5	87196.6	88091.9	-
T3_negative	MW0128968	{[4-(6,11-dihydroxy-2,2,5-trimethyl-10-oxo-5,10-dihydro-2H-1-oxa-5-azatetraphen-12-yl)-6,11-dihydroxy-2,5-dimethyl-10-oxo-3,4,5,10-tetrahydro-2H-1-oxa-5-azatetraphen-2-yl]methoxy}sulfonic acid	Organic acids	Organic acids	C38H34N2O12S	763.177	742.183	5.7513	[M+Na-2H]-	5.96352	3	0.7505	rp	-	131838951	HMDB0135349	-	-	703.16	214.96	383.14	103.43	486.68	331.54	1149.65	582.4	863.93	25726	25841.2	25723.4	-
T3_negative	MW0113351	6-(4-{5,7-dihydroxy-3-[(3,4,5-trihydroxyoxan-2-yl)oxy]-5H-chromen-2-yl}-2-hydroxyphenoxy)-3,4,5-trihydroxyoxane-2-carboxylic acid	Organic acids	Organic acids	C26H27O16	640.13	595.13	2.8511	[M+HCOO]-	4.44792	3	0.7503	rp	-	131834300	HMDB0127912	-	-	109.19	88.08	80.54	13054.1	7281.88	9303.23	4492.62	5836.76	4871.6	231096	229049	231078	-
T3_negative	MW0128676	[3-(4-{8-[3,7-dihydroxy-2-(3-hydroxyphenyl)-3,4-dihydro-2H-1-benzopyran-4-yl]-3,5,7-trihydroxy-2-(3-hydroxyphenyl)-3,4-dihydro-2H-1-benzopyran-6-yl}-3,7-dihydroxy-3,4-dihydro-2H-1-benzopyran-2-yl)phenyl]oxidanesulfonic acid	Organic acids	Organic acids	C45H38O16S	925.203	866.188	4.1528	[M+CH3COO]-	5.77388	3	0.7496	rp	-	131838728	HMDB0135057	-	-	274.24	29.87	296.78	718.9	28.44	94.22	98.2	127.31	179.98	10480.3	9542.19	10066.5	-
T3_negative	MW0127727	({6-[5,7-dihydroxy-2-(4-hydroxyphenyl)-4-oxo-8-[3,4,5-trihydroxy-6-(hydroxymethyl)oxan-2-yl]-3,4-dihydro-2H-1-benzopyran-6-yl]-3,4,5-trihydroxyoxan-2-yl}methoxy)sulfonic acid	Organic acids	Organic acids	C27H32O18S	675.135	676.131	4.3907	[M-H]-	5.14127	3	0.7494	rp	-	131833248	HMDB0126866	-	-	537.11	115.07	295.1	125.86	722.8	92.87	389.17	327.36	414.35	4428.09	4632.29	4465.09	-
T3_negative	MW0136323	6-{3-[2,3-dioxo-3-(2,4,6-trihydroxyphenyl)propyl]phenoxy}-3,4,5-trihydroxyoxane-2-carboxylic acid	Organic acids	Organic acids	C21H20O12	509.097	464.096	3.4602	[M+HCOO]-	1.45951	3	0.7482	rp	-	131831954	HMDB0125451	-	-	491.53	300.26	64.41	975.44	461.98	599.95	116.18	184.95	279.13	20547.7	20778.7	21683.2	-
T3_negative	MW0129241	{4,5-dihydroxy-6-[5-hydroxy-7-methoxy-4-oxo-2-(2,4,5-trihydroxyphenyl)-4H-chromen-6-yl]-2-(hydroxymethyl)oxan-3-yl}oxidanesulfonic acid	Organic acids	Organic acids	C22H22O15S	557.072	558.068	6.8187	[M-H]-	19.2031	3	0.7463	rp	-	131834893	HMDB0128566	-	-	2625.88	698.11	966.06	454.28	625.27	790.82	432.03	97.75	187.56	3698.71	3694.23	3211.26	-
T3_negative	MW0161842	cephalosporin C(1-)	Organic acids	Organic acids	C16H20N3O8S-	449.082	414.097	4.7262	[M+Cl]-	14.2225	3	0.7455	rp	-	21627817	-	-	-	54626.4	42098.9	39962.6	2182.03	3456.38	5362.12	1840.6	106.51	41745.2	59342.7	59134.5	59339.3	-
T3_negative	MW0135683	6-{[2-(2,4-dihydroxyphenyl)-3-(3,7-dimethylocta-2,6-dien-1-yl)-4-oxo-4H-chromen-7-yl]oxy}-3,4,5-trihydroxyoxane-2-carboxylic acid	Organic acids	Organic acids	C31H34O11	617.171	582.21	1.2714	[M+Cl]-	0.192542	3	0.7452	rp	-	131835849	HMDB0129606	-	-	89.84	142.32	87.66	1820.22	22.1	82.88	176.64	25.59	27.28	335.97	304.87	182.6	-
T3_negative	MW0127719	({6-[5,7-dihydroxy-2-(4-hydroxyphenyl)-4-oxo-3,4-dihydro-2H-1-benzopyran-8-yl]-3,4,5-trihydroxyoxan-2-yl}methoxy)sulfonic acid	Organic acids	Organic acids	C21H22O13S	513.076	514.078	2.2191	[M-H]-	0.217282	3	0.7446	rp	-	131831371	HMDB0124780	-	-	125.16	78	19658.9	4578.03	2474.37	4945.76	23842.7	25562.5	94.09	36841.9	36712.6	36839.8	-
T3_negative	MW0113422	6-[(2-benzyl-2,3,6-trihydroxy-2,3-dihydro-1-benzofuran-4-yl)oxy]-3,4,5-trihydroxyoxane-2-carboxylic acid	Organic acids	Organic acids	C21H22O11	495.113	450.116	3.6393	[M+HCOO]-	0.145578	3	0.7441	rp	-	131837467	HMDB0133590	-	-	83.98	83.17	177.53	15740.8	13256	16462.7	1141.74	575.18	629.4	60257.2	59978.7	59925.8	-
T3_negative	MW0129322	{4-[5,7-dihydroxy-8-(3-methylbut-2-en-1-yl)-4-oxo-4H-chromen-3-yl]-2-hydroxy-6-(3-methylbut-2-en-1-yl)phenyl}oxidanesulfonic acid	Organic acids	Organic acids	C25H26O9S	561.169	502.13	3.5198	[M+CH3COO]-	4.18945	3	0.7435	rp	-	131838443	HMDB0134742	-	-	400.41	655.69	16069.8	3093.16	2800.61	4589.6	10610.2	2920.5	12301.2	943.63	916.89	802.33	-
T3_negative	MW0112182	2-Keto-3-Deoxy-D-Mannooctanoic Acid	Organic acids	Organic acids	C8H14O8	237.061	238.069	1.0855	[M-H]-	0.33125	3	0.7418	rp	-	4636210	HMDB0250768	-	-	14732.3	14792.3	16615.4	14799.6	13164.8	14764.2	24628.8	21316.6	21076.3	18593.4	18718.5	18361.1	-
T3_negative	MW0134820	6-(2,4-dihydroxyphenyl)-2-{3-[(2E)-3-(2,4-dihydroxyphenyl)prop-2-enoyl]-2,6-dihydroxyphenyl}-4-methylcyclohex-3-ene-1-carboxylic acid	Organic acids	Organic acids	C29H26O9	553.133	518.158	5.5744	[M+Cl]-	7.27657	3	0.7417	rp	-	131832802	HMDB0126378	-	-	2455.56	241.51	689.86	454.02	138.83	371.24	480.78	294.12	227.34	12617.8	13052.2	12410.1	-
T3_negative	MW0136042	6-[6-(3,4-Dihydroxy-6-methyl-5-oxooxan-2-yl)-5-hydroxy-2-(4-hydroxy-3-methoxyphenyl)-4-oxochromen-7-yl]oxy-3,4,5-trihydroxyoxane-2-carboxylic acid	Organic acids	Organic acids	C28H28O16	619.13	620.138	1.9241	[M-H]-	0.427163	3	0.7394	rp	-	131833693	HMDB0127331	-	-	68077.2	48.6	115381	151277	127640	336.8	139936	150029	152108	43016.1	43268.8	37553.3	-
T3_negative	MW0128980	{[6-(5,6-dihydroxy-7-methoxy-4-oxo-2-phenyl-4H-chromen-8-yl)-3,4,5-trihydroxyoxan-2-yl]methoxy}sulfonic acid	Organic acids	Organic acids	C22H22O13S	525.069	526.078	5.2006	[M-H]-	4.41498	3	0.7389	rp	-	131833554	HMDB0127186	-	-	354.61	330.43	84.02	45.81	21.43	363.51	1508.55	321.6	540.04	12229.3	12428.9	12418	-
T3_negative	MW0152125	L-Arabinitol 5-phosphate	Organic acids	Organic acids	C5H13O8P	277.033	232.035	1.0661	[M+HCOO]-	3.48895	3	0.7367	rp	-	16126798	-	-	C03509	11969	11960.5	12067.4	11428.3	9616.98	10408.5	30359.3	33243.2	30224.1	15127.5	15156.5	15240.4	-
T3_negative	MW0113310	6-(2,3-dihydroxyphenoxy)-3,4,5-trihydroxyoxane-2-carboxylic acid	Organic acids	Organic acids	C12H14O9	337.034	302.064	2.0131	[M+Cl]-	0.5445	3	0.7366	rp	-	85273574	HMDB0125512	-	-	34.98	103.62	31.34	213.6	138.86	90.48	106.07	139.24	164.81	690.95	675.22	674.36	-
T3_negative	MW0127658	({3,4,5-trihydroxy-6-[5-hydroxy-2-(4-hydroxyphenyl)-7-methoxy-4-oxo-4H-chromen-8-yl]oxan-2-yl}methoxy)sulfonic acid	Organic acids	Organic acids	C22H22O13S	525.069	526.078	7.2259	[M-H]-	0.53348	3	0.7365	rp	-	131833508	HMDB0127139	-	-	1271.11	1465.86	1360.34	2135.81	2181.69	2307.07	1914.9	1988.83	1639.11	12797.8	12523.2	12780.5	-
T3_negative	MW0148610	Ditrans,polycis-heptaprenyl diphosphate	Organic acids	Organic acids	C35H60O7P2	713.395	654.381	6.8781	[M+CH3COO]-	1.69477	3	0.7358	rp	-	25245483	-	-	C17436	137597	174457	107361	33285.2	38898.2	84521.1	127519	126434	97708.6	29736.2	29649	25090.1	-
T3_negative	MW0128572	[2-(methoxymethyl)-5-(3,5,6,7-tetrahydroxy-3,4-dihydro-2H-1-benzopyran-2-yl)phenyl]oxidanesulfonic acid	Organic acids	Organic acids	C17H18O10S	413.06	414.062	1.7886	[M-H]-	6.23351	3	0.735	rp	-	131834208	HMDB0127859	-	-	1078.53	667.58	4207.75	861.95	1129.96	2903.56	20.43	19.34	740.77	15213.6	15601.7	15278.6	-
T3_negative	MW0104507	2-amino-4-({1-[(carboxymethyl)-C-hydroxycarbonimidoyl]-2-({2,3,4,6-tetrahydroxy-5-[(2E)-3-(4-hydroxyphenyl)prop-2-enoyl]phenyl}sulfanyl)ethyl}-C-hydroxycarbonimidoyl)butanoic acid	Organic acids	Organic acids	C25H27N3O12S	592.123	593.131	2.3368	[M-H]-	0.388977	3	0.7349	rp	-	131833016	HMDB0126628	-	-	54.16	55.19	551.55	21.62	518.87	26.15	3804.37	113.15	4898.42	11509	11601.4	10404.7	-
T3_negative	MW0112441	3,4,5-trihydroxy-6-[(5-hydroxy-2,2-dimethyl-2H-chromen-7-yl)oxy]oxane-2-carboxylic acid	Organic acids	Organic acids	C17H20O9	367.103	368.111	4.9632	[M-H]-	0.559147	3	0.7344	rp	-	131832837	HMDB0126418	-	-	24711.5	34076.4	38069.8	85172.7	76936.8	89039.9	616813	641239	659039	92556.8	92124	92116.6	-
T3_negative	MW0129336	{5-[(E)-2-{3,5-dihydroxy-4-[(1E)-3-methylbuta-1,3-dien-1-yl]phenyl}ethenyl]-2-hydroxyphenyl}oxidanesulfonic acid	Organic acids	Organic acids	C19H18O7S	430.09	390.077	4.4496	[M-H+CH3CN]-	11.0434	3	0.7342	rp	-	131835375	HMDB0129089	-	-	3432.86	2180.4	558.47	147.46	106.11	50.53	725.5	28.59	493.63	56609.7	56816	56860.6	-
T3_negative	MW0127846	(2-{4-[2-(3,4-dihydroxyphenyl)-3,5,7-trihydroxy-3,4-dihydro-2H-1-benzopyran-8-yl]-3,5,7-trihydroxy-2-(3-hydroxyphenyl)-3,4-dihydro-2H-1-benzopyran-8-yl}-3,5-dihydroxy-6-(hydroxymethyl)oxan-4-yl)oxidanesulfonic acid	Organic acids	Organic acids	C36H36O19S	803.132	804.157	3.6444	[M-H]-	20.4456	3	0.7339	rp	-	131833213	HMDB0126831	-	-	259.05	196.25	62.98	85.65	123.06	727.57	1797.15	17.43	97.73	9610.11	9602.28	9462.47	-
T3_negative	MW0127704	({6-[3-(4-hydroxyphenyl)-3-oxopropyl]-5-methoxy-2-methyl-2H-chromen-2-yl}methoxy)sulfonic acid	Organic acids	Organic acids	C21H22O8S	493.119	434.103	1.826	[M+CH3COO]-	5.76973	3	0.7337	rp	-	131832365	HMDB0125899	-	-	1286.45	360.38	994.27	942.08	609.95	1718.81	733.07	1665.79	300.19	184545	186778	186697	-
T3_negative	MW0132582	3,4-dihydroxy-5-[3-hydroxy-4-methoxy-5-(3,4,5-trihydroxybenzoyloxy)benzoyloxy]benzoic acid	Organic acids	Organic acids	C22H16O13	504.077	488.059	4.4299	[M+NH4-2H]-	0.655599	3	0.7333	rp	-	131834663	HMDB0128323	-	-	11242.7	6701.09	4094.09	7963.8	3112.22	3210.79	2257.17	1523.76	4489.22	385139	385653	386655	-
T3_negative	MW0131737	3,4,5-Trihydroxy-6-(4-oxo-2-phenylchromen-3-yl)oxyoxane-2-carboxylic acid	Organic acids	Organic acids	C21H18O9	459.093	414.095	4.9632	[M+HCOO]-	0.826397	3	0.7326	rp	-	77170750	HMDB0134551	-	-	24090.7	3818.6	12099.4	8285.78	6535.59	7423.86	2468.66	1915.05	2396.22	1.0521e+06	1.04646e+06	1.04326e+06	-
T3_negative	MW0131748	Chrysin-7-O-glucoronide	Organic acids	Organic acids	C21H18O10	475.088	430.09	4.5089	[M+HCOO]-	3.13362	3	0.7317	rp	-	14135334	HMDB0132466	-	-	2974.52	1068.66	620.8	3504.31	486.63	8859.23	2878.38	5076.34	1290.2	468215	470254	468184	-
T3_negative	MW0128981	{[6-(5,7-dihydroxy-4-oxo-2-phenyl-3,4-dihydro-2H-1-benzopyran-8-yl)-3,4,5-trihydroxyoxan-2-yl]methoxy}sulfonic acid	Organic acids	Organic acids	C21H22O12S	497.087	498.083	7.703	[M-H]-	23.3586	3	0.731	rp	-	131831377	HMDB0124786	-	-	204.48	403.48	135.37	142.3	167.13	444.32	73.85	80.23	7.05	1879.19	2181.97	2312.96	-
T3_negative	MW0128972	4-(7-Methoxy-2-oxochromen-6-yl)butan-2-yl hydrogen sulate	Organic acids	Organic acids	C14H16O7S	363.035	328.062	2.4162	[M+Cl]-	0.81575	3	0.73	rp	-	131835273	HMDB0128985	-	-	9733.76	9490.35	14178.8	2909.04	5175.95	3540.38	10222.5	20420.5	20975.8	799.71	807.92	712.18	-
T3_negative	MW0169093	DL-Pantothenic acid	Organic acids	Organic acids	C9H17NO5	254.079	219.111	2.1994	[M+Cl]-	0.81825	3	0.73	rp	-	988	HMDB0250782	-	-	8378.51	7338.1	6681.33	6784.31	5963.17	3613.26	7319.2	5810.55	7757.5	2575.3	2536.63	2343.8	-
T3_negative	MW0011088	NCGC00384520-01_C24H30O14_2H-Pyran-4-acetic acid, 5-carboxy-2-(beta-D-glucopyranosyloxy)-3,4-dihydro-3-(2-hydroxyethylidene)-, alpha-[2-(3,4-dihydroxyphenyl)ethyl] ester, (2S,3Z,4S)-	Organic acids	Organic acids	C24H30O14	541.157	542.164	5.2006	[M-H]-	0.819125	3	0.7299	rp	-	45359932	-	-	-	114.14	152.04	111.06	20.43	55.52	46.84	85.42	104.94	98.06	1664.69	1601.89	1589.66	-
T3_negative	MW0003445	3-(3,4-dimethoxyphenyl)-N-[2-(3,4-dimethoxyphenyl)-2-(sulfooxy)ethyl]prop-2-enimidic acid	Organic acids	Organic acids	C21H25NO9S	466.126	467.125	1.8652	[M-H]-	2.19759	3	0.7283	rp	-	131839065	HMDB0135488	-	-	433.28	306.42	432.45	144.09	134.92	240.58	42.04	86.78	188.26	3798.1	3854.47	3857.61	-
T3_negative	MW0129320	{4-[5,7-dihydroxy-3-(3,4,5-trihydroxybenzoyloxy)-3,4-dihydro-2H-1-benzopyran-2-yl]-2,6-dihydroxyphenyl}oxidanesulfonic acid	Organic acids	Organic acids	C22H18O14S	559.017	538.042	3.9559	[M+Na-2H]-	4.4571	3	0.7282	rp	-	85090363	HMDB0141556	-	-	443.15	445.88	637.03	453.21	438.51	625.4	2751.55	3915.59	2172.73	6258.79	5927.77	5789.95	-
T3_negative	MW0162718	deacetoxycephalosporin C(1-)	Organic acids	Organic acids	C14H18N3O6S-	355.081	356.092	5.2619	[M-H]-	0.92225	3	0.7275	rp	-	25244072	-	-	-	412.6	166.19	625.45	78.67	133.76	62.07	2023.44	3662.11	1948.77	5279.71	5375.25	5225	-
T3_negative	MW0118593	2-hydroxy-2-[8-hydroxy-2-methyl-2-(4-methylpent-3-en-1-yl)-2H-chromen-5-yl]acetic acid	Organic acids	Organic acids	C18H22O5	317.142	318.147	6.9862	[M-H]-	7.19471	3	0.7273	rp	-	131838426	HMDB0134720	-	-	50.36	29.28	131.21	160.73	64.36	184.09	307.75	469.79	225.03	120490	123679	119306	-
T3_negative	MW0125599	3-[4-(2-Hydroxyethyl)piperazin-1-ium-1-yl]propane-1-sulfonate	Organic acids	Organic acids	C9H20N2O4S	251.113	252.114	1.4659	[M-H]-	0.94475	3	0.7269	rp	-	28147259	-	-	-	11800.4	10571	7737.75	24757.9	27904.6	26326.1	10642.2	12553.9	12488.8	1714.34	1828.44	1658.12	-
T3_negative	MW0129384	{6-[2-(3,4-dihydroxyphenyl)-5-hydroxy-7-methoxy-4-oxo-4H-chromen-8-yl]-4,5-dihydroxyoxan-3-yl}oxidanesulfonic acid	Organic acids	Organic acids	C21H20O13S	511.054	512.062	4.8453	[M-H]-	1.66717	3	0.7269	rp	-	131833615	HMDB0127251	-	-	524.98	64.51	18274.4	9304.48	33.72	12883.3	117958	194720	147014	334442	332626	333989	-
T3_negative	MW0127706	({6-[5,7-dihydroxy-2-(3-hydroxy-4-methoxyphenyl)-4-oxo-3-[3,4,5-trihydroxy-6-(hydroxymethyl)oxan-2-yl]-4H-chromen-8-yl]-3,4,5-trihydroxyoxan-2-yl}methoxy)sulfonic acid	Organic acids	Organic acids	C28H32O19S	703.134	704.126	4.6668	[M-H]-	15.8353	3	0.7265	rp	-	131833307	HMDB0126926	-	-	614.36	440.69	286.24	2115.21	23.93	1887.57	1982.63	9242.49	5201.03	1896.04	2263.51	2197.32	-
T3_negative	MW0128557	[2-(5,6-dihydroxy-7-methoxy-4-oxo-2-phenyl-4H-chromen-8-yl)-4,5-dihydroxyoxan-3-yl]oxidanesulfonic acid	Organic acids	Organic acids	C21H20O12S	495.059	496.067	6.833	[M-H]-	6.22344	3	0.7255	rp	-	131833641	HMDB0127277	-	-	4.76	277.77	201.71	342.89	501.82	404.02	744.8	1191.78	822.04	9762.95	9764.38	9469.56	-
T3_negative	MW0129312	{4-[3-(7-hydroxy-5-methoxy-2,2-dimethyl-2H-chromen-6-yl)propanoyl]phenyl}oxidanesulfonic acid	Organic acids	Organic acids	C21H22O8S	493.119	434.103	1.2616	[M+CH3COO]-	1.56572	3	0.725	rp	-	131832359	HMDB0125893	-	-	26.34	1882.02	20.75	145.9	169.44	2618.28	117.73	204.72	11.17	53620.4	53634	51556	-
T3_negative	MW0128827	Luteolin 3'-sulfate	Organic acids	Organic acids	C15H10O9S	364.996	366.005	7.0823	[M-H]-	4.98853	3	0.7248	rp	-	44258151	HMDB0133369	-	-	3538.15	10.52	747.74	943.23	896.6	46.82	14.93	275.64	16.28	19389.5	19407.2	18867	-
T3_negative	MW0128857	[5-hydroxy-7-methoxy-2,2-dimethyl-6-(3-phenylpropanoyl)-3,4-dihydro-2H-1-benzopyran-4-yl]oxidanesulfonic acid	Organic acids	Organic acids	C21H24O8S	435.108	436.119	4.9433	[M-H]-	8.63596	3	0.7244	rp	-	131832301	HMDB0125835	-	-	632.99	11558.1	11107.6	27706.5	27974.7	30747.3	198662	154954	250494	198414	198691	198526	-
T3_negative	MW0127659	({3,4,5-trihydroxy-6-[5-hydroxy-2-(4-hydroxyphenyl)-7-methoxy-4-oxo-6-[3,4,5-trihydroxy-6-(hydroxymethyl)oxan-2-yl]-4H-chromen-8-yl]oxan-2-yl}methoxy)sulfonic acid	Organic acids	Organic acids	C28H32O18S	687.135	688.131	5.0622	[M-H]-	16.0792	3	0.7238	rp	-	131833446	HMDB0127068	-	-	8450.52	13270.6	12607.8	31542.8	28184.8	35607.7	1025.72	476.24	400.79	2069.2	2057.87	2089	-
T3_negative	MW0136360	6-[4-[(E)-2-(3,5-dihydroxyphenyl)ethenyl]phenoxy]-3,4,5-trihydroxyoxane-2-carboxylic acid	Organic acids	Organic acids	C20H20O9	449.108	404.111	4.3448	[M+HCOO]-	1.90721	3	0.7236	rp	-	59638843	HMDB0128511	-	-	749.76	1032.66	1098.14	601.67	400.41	1333.14	5384.96	5207.17	4053.47	20936.4	21229.1	21245.3	-
T3_negative	MW0135617	6-[5-(5,7-dihydroxy-4-oxo-3,4-dihydro-2H-1-benzopyran-2-yl)-2-hydroxyphenoxy]-3,4,5-trihydroxyoxane-2-carboxylic acid	Organic acids	Organic acids	C21H20O12	509.081	464.096	2.772	[M+HCOO]-	1.54138	3	0.7227	rp	-	131837287	HMDB0133372	-	-	125.84	66.63	168.9	114.15	289.23	173.52	111.12	174.57	116	657.76	653.69	639.72	-
T3_negative	MW0127724	({6-[5,7-dihydroxy-2-(4-hydroxyphenyl)-4-oxo-6-[3,4,5-trihydroxy-6-(hydroxymethyl)oxan-2-yl]-3,4-dihydro-2H-1-benzopyran-8-yl]-3,4,5-trihydroxyoxan-2-yl}methoxy)sulfonic acid	Organic acids	Organic acids	C27H32O18S	675.12	676.131	4.0541	[M-H]-	6.58814	3	0.7213	rp	-	131833247	HMDB0126865	-	-	191.18	56.39	18.32	229.16	18.44	45.27	189.27	392.11	80.84	21688.3	21710.8	21920.4	-
T3_negative	MW0127991	(2-hydroxy-5-{5,6,7-trihydroxy-4-oxo-8-[3,4,5-trihydroxy-6-(hydroxymethyl)oxan-2-yl]-4H-chromen-2-yl}phenyl)oxidanesulfonic acid	Organic acids	Organic acids	C21H20O15S	543.05	544.052	4.1574	[M-H]-	7.01561	3	0.7208	rp	-	131835573	HMDB0129305	-	-	4738.07	4873.94	4842.93	5580.82	6953.74	8430.24	5117.21	5148.9	5438.76	19161.3	18775.6	18804.9	-
T3_negative	MW0136416	6-{4-[2,3-dioxo-3-(2,4,6-trihydroxyphenyl)propyl]phenoxy}-3,4,5-trihydroxyoxane-2-carboxylic acid	Organic acids	Organic acids	C21H20O12	523.108	464.096	3.7782	[M+CH3COO]-	3.49218	3	0.7208	rp	-	131831906	HMDB0125400	-	-	54.64	545.54	209.21	12.4	1599.46	148.05	93.31	159.63	2997.26	139077	137576	137256	-
T3_negative	MW0128004	(2-Oxo-1,2-diphenylethoxy)sulfonic acid	Organic acids	Organic acids	C14H12O5S	327.004	292.041	6.1754	[M+Cl]-	16.3608	3	0.7206	rp	-	20822593	HMDB0135190	-	-	66.22	87.17	79.39	270.4	58.49	6.54	631.42	239.27	210.9	5367.97	5402.37	5369.9	-
T3_negative	MW0128501	[(6-{5,7-dihydroxy-4-oxo-2-phenyl-8-[3,4,5-trihydroxy-6-(hydroxymethyl)oxan-2-yl]-4H-chromen-6-yl}-3,4,5-trihydroxyoxan-2-yl)methoxy]sulfonic acid	Organic acids	Organic acids	C27H30O17S	657.11	658.12	4.4891	[M-H]-	5.8865	3	0.7206	rp	-	131833475	HMDB0127097	-	-	1957.98	1046.03	2654.13	1093.13	97.54	275.76	189.41	57.65	693.3	13026.8	13308.6	13164	-
T3_negative	MW0136340	6-{3-[6-(3,4-dihydroxy-6-methyl-5-oxooxan-2-yl)-5,7-dihydroxy-4-oxo-4H-chromen-2-yl]phenoxy}-3,4,5-trihydroxyoxane-2-carboxylic acid	Organic acids	Organic acids	C27H26O15	589.12	590.127	3.9093	[M-H]-	0.17386	3	0.7181	rp	-	131833686	HMDB0127324	-	-	16.37	48.13	69.17	66.34	22.08	33.83	14.62	91.97	17.55	11804.6	11495.2	11779.4	-
T3_negative	MW0113074	4-Hydroxy-5-(3',4'-dihydroxyphenyl)-valeric acid-O-methyl-O-glucuronide	Organic acids	Organic acids	C18H26O12	469.118	434.142	2.3992	[M+Cl]-	1.32099	3	0.718	rp	-	124202071	HMDB0059972	-	-	92.06	263.05	138.53	51.73	248.07	413.93	1309.94	1253.43	1121.35	3384.03	3428.86	3413.1	-
T3_negative	MW0129423	{8-[2-(acetyloxy)propan-2-yl]-2-oxo-2H,8H,9H-furo[2,3-h]chromen-9-yl}oxidanesulfonic acid	Organic acids	Organic acids	C16H16O9S	424.07	384.051	3.5595	[M-H+CH3CN]-	2.00357	3	0.7163	rp	-	131835387	HMDB0129104	-	-	156066	140371	150471	274922	288435	306603	135772	145296	140159	52065.1	52286.9	51179	-
T3_negative	MW0135266	6-[(2-benzyl-2,6-dihydroxy-3-oxo-2,3-dihydro-1-benzofuran-4-yl)oxy]-3,4,5-trihydroxyoxane-2-carboxylic acid	Organic acids	Organic acids	C21H20O11	493.097	448.101	4.8256	[M+HCOO]-	1.84694	3	0.7161	rp	-	131837455	HMDB0133578	-	-	9518.29	14886.8	19928.2	38753.9	38713.1	53149.7	58080.7	6371.8	41869.8	38515.5	37683.6	37533.6	-
T3_negative	MW0131723	3,4,5-trihydroxy-6-[(3-hydroxy-4-oxo-2-phenyl-4H-chromen-5-yl)oxy]oxane-2-carboxylic acid	Organic acids	Organic acids	C21H18O10	859.168	430.09	7.2125	[2M-H]-	3.4897	3	0.7148	rp	-	131838285	HMDB0134563	-	-	271904	277885	316031	294473	243914	195918	494486	532076	498189	174913	172071	170387	-
T3_negative	MW0129276	{4-[(E)-2-{3,5-dihydroxy-4-[(1E)-3-methylbuta-1,3-dien-1-yl]phenyl}ethenyl]phenyl}oxidanesulfonic acid	Organic acids	Organic acids	C19H18O6S	409.051	374.082	2.1206	[M+Cl]-	1.47725	3	0.7144	rp	-	131835316	HMDB0129030	-	-	2157.46	2187.73	2333.19	1808.69	1706.07	1756.3	35707	35289.1	36123.2	4647.2	4646.62	4640.73	-
T3_negative	MW0129386	{6-[5,6-dihydroxy-2-(4-hydroxyphenyl)-7-methoxy-4-oxo-4H-chromen-8-yl]-4,5-dihydroxyoxan-3-yl}oxidanesulfonic acid	Organic acids	Organic acids	C21H20O13S	511.054	512.062	5.6726	[M-H]-	4.57443	3	0.7141	rp	-	131833608	HMDB0127244	-	-	171.45	1392.85	2211.59	4206.4	6973.83	3750.75	2455.42	3051.57	5044.39	47677.7	48201	47623.1	-
T3_negative	MW0132251	3,4,5-trihydroxy-6-{[7-hydroxy-6-(7-hydroxy-4-oxo-4H-chromen-3-yl)-2,2-dimethyl-3,4-dihydro-2H-1-benzopyran-5-yl]oxy}oxane-2-carboxylic acid	Organic acids	Organic acids	C26H26O12	529.114	530.142	4.9632	[M-H]-	0.990006	3	0.7138	rp	-	131832465	HMDB0125999	-	-	11040.5	14891.2	18711.8	24533.2	20699.5	13028.8	22694.2	24331.1	24668.3	35067.1	34944	35065.1	-
T3_negative	MW0135404	CID 85129621	Organic acids	Organic acids	C21H22O13	481.098	482.106	2.6534	[M-H]-	3.08429	3	0.7138	rp	-	85129621	HMDB0141558	-	-	13652.9	10218	8657.2	649.57	382.79	211.63	1456.89	257.21	2154.95	44605.1	44777.9	46049	-
T3_negative	MW0136273	6-{3,5-dihydroxy-4-[2-(2-hydroxy-4-methoxyphenyl)propanoyl]phenoxy}-3,4,5-trihydroxyoxane-2-carboxylic acid	Organic acids	Organic acids	C22H24O12	959.224	480.127	3.7385	[2M-H]-	2.6479	3	0.7129	rp	-	131837676	HMDB0133868	-	-	1030.42	41.73	159.37	2920.33	5807.75	2168.82	24485.9	24472.8	36413.8	4441.67	4108.29	3710.61	-
T3_negative	MW0135909	CID 131839522	Organic acids	Organic acids	C21H22O13	481.097	482.106	3.0017	[M-H]-	3.6931	3	0.7125	rp	-	131839522	HMDB0141559	-	-	125.34	267.25	108.14	13324.6	200.04	27514.5	244.77	265.2	215.55	212317	215446	212729	-
T3_negative	MW0129626	NCGC00385679-01_C24H28O13_Cyclopenta[c]pyran-4-carboxylic acid, 1-(beta-D-glucopyranosyloxy)-1,4a,5,7a-tetrahydro-7-[[(4-hydroxy-3-methoxybenzoyl)oxy]methyl]-	Organic acids	Organic acids	C24H28O13	559.123	524.153	7.821	[M+Cl]-	17.1541	3	0.7121	rp	-	45783017	-	-	-	98.14	56.48	112.4	65.2	64.96	124.21	26.02	124.5	100.14	1876.01	1945.48	1885.33	-
T3_negative	MW0131746	CID 131834451	Organic acids	Organic acids	C21H20O10	453.077	432.106	5.2792	[M+Na-2H]-	6.53205	3	0.7098	rp	-	131834451	HMDB0128089	-	-	3084.45	1412.3	835.81	277.8	2316.28	386.54	277.97	114.63	240.22	44627.5	45295.9	45389.7	-
T3_negative	MW0132495	3,4,5-trihydroxy-6-{4-[3-oxo-3-(2,4,6-trihydroxyphenyl)propyl]phenoxy}oxane-2-carboxylic acid	Organic acids	Organic acids	C21H22O11	471.092	450.116	4.7262	[M+Na-2H]-	1.50143	3	0.7088	rp	-	131834456	HMDB0128098	-	-	8173	7040.25	8377.31	17020.3	14924	15720.5	602640	574248	595848	138521	135264	136544	-
T3_negative	MW0104144	{4-[(2,3,4,6-tetrahydroxy-2,3-dihydro-1-benzofuran-2-yl)methyl]phenyl}oxidanesulfonic acid	Organic acids	Organic acids	C15H14O9S	369.028	370.036	3.8575	[M-H]-	3.09344	3	0.7085	rp	-	131837453	HMDB0133576	-	-	23.3	28.59	61.39	931.95	12.05	174.23	47.59	150.28	1130.71	17319.1	16872.6	16723.1	-
T3_negative	MW0128065	(2Z)-3-(6,7-dimethoxy-2H-1,3-benzodioxol-5-yl)-2-hydroxyprop-2-enoic acid	Organic acids	Organic acids	C12H12O7	535.108	268.058	3.0866	[2M-H]-	6.00319	3	0.7081	rp	-	131834980	HMDB0128681	-	-	31.72	82.19	82.84	2100.67	1788.17	2572.5	1720.49	102.51	63.27	49682.8	47492.1	49829.5	-
T3_negative	MW0112477	3,4,5-trihydroxy-6-[2-hydroxy-5-(3-oxobutyl)phenoxy]oxane-2-carboxylic acid	Organic acids	Organic acids	C16H20O9	401.108	356.111	2.988	[M+HCOO]-	0.41122	3	0.7078	rp	-	131839210	HMDB0135704	-	-	251330	238675	240073	67723.4	35359	169216	106998	112350	7413.37	73709.6	74068.6	74050.3	-
T3_negative	MW0128915	{[(3E)-4-(5-hydroxy-1-oxo-1H-isochromen-3-yl)but-3-en-2-yl]oxy}sulfonic acid	Organic acids	Organic acids	C13H12O7S	311.023	312.03	6.4436	[M-H]-	2.50551	3	0.7075	rp	-	131836256	HMDB0130051	-	-	150.8	145.58	247.32	502.21	255.93	568.97	510.34	447.95	15.75	20143.7	20127.9	20109.8	-
T3_negative	MW0127687	({6-[2-(3,4-dihydroxyphenyl)-3,5,7-trihydroxy-4-[3,5,7-trihydroxy-2-(3-hydroxyphenyl)-3,4-dihydro-2H-1-benzopyran-8-yl]-3,4-dihydro-2H-1-benzopyran-6-yl]-3,4,5-trihydroxyoxan-2-yl}methoxy)sulfonic acid	Organic acids	Organic acids	C36H36O19S	803.133	804.157	2.2784	[M-H]-	17.5962	3	0.7074	rp	-	131833167	HMDB0126785	-	-	6.64	183.7	28.56	62.67	37.06	23.25	20.15	48.23	105.89	1898.91	2119.28	2106.34	-
T3_negative	MW0131970	3,4,5-trihydroxy-6-{[11-hydroxy-2,2,5-trimethyl-10-oxo-12-(6,7,11-trihydroxy-2,2,5-trimethyl-10-oxo-3,4,5,10-tetrahydro-2H-1-oxa-5-azatetraphen-4-yl)-5,10-dihydro-2H-1-oxa-5-azatetraphen-6-yl]oxy}oxane-2-carboxylic acid	Organic acids	Organic acids	C44H42N2O15	873.222	838.259	3.0314	[M+Cl]-	1.81197	3	0.7067	rp	-	131838936	HMDB0135334	-	-	44.52	22.93	26.82	8.95	21.3	117.74	176.17	83.55	24.33	1023.18	1042.16	1038	-
T3_negative	MW0128931	{[1-(3-hydroxy-4-methoxyphenyl)-3-(2,4,6-trihydroxyphenyl)propan-2-yl]oxy}sulfonic acid	Organic acids	Organic acids	C16H18O9S	385.055	386.067	7.5831	[M-H]-	12.7265	3	0.7063	rp	-	131834186	HMDB0127836	-	-	159.75	30.46	206.89	56.71	49.71	160.54	73.47	79.32	74.22	2276.48	2316.66	2218.1	-
T3_negative	MW0135632	6-[5-carboxy-2,4-dihydroxy-3-(3,4,5-trihydroxybenzoyloxy)phenoxy]-3,4,5-trihydroxyoxane-2-carboxylic acid	Organic acids	Organic acids	C20H18O16	573.072	514.059	2.2784	[M+CH3COO]-	0.550366	3	0.7055	rp	-	131834719	HMDB0128379	-	-	67.7	1164.04	189.94	421.02	104.27	1544.62	2724.32	1440.83	1170.89	35042.6	35587.7	35161.7	-
T3_negative	MW0113342	6-(3-carboxy-5-hydroxyphenoxy)-3,4,5-trihydroxyoxane-2-carboxylic acid	Organic acids	Organic acids	C13H14O10	329.051	330.059	1.5616	[M-H]-	1.87364	3	0.7049	rp	-	131833037	HMDB0126655	-	-	220.96	81.09	197.54	79.98	148.23	229.68	167.42	46.83	106.23	79301.4	77316.6	79483.5	-
T3_negative	MW0128735	[4-(2-Phenylcyclobutyl)phenyl] hydrogen sulate	Organic acids	Organic acids	C16H16O4S	607.145	304.077	3.4404	[2M-H]-	0.905164	3	0.7046	rp	-	131838290	HMDB0134573	-	-	3904.71	36.55	159.66	1177.12	41.53	124.47	15466.2	13937.3	17920.5	101503	101761	102992	-
T3_negative	MW0112470	3,4,5-trihydroxy-6-[2-hydroxy-4-(3-oxobutyl)phenoxy]oxane-2-carboxylic acid	Organic acids	Organic acids	C16H20O9	415.124	356.111	2.3962	[M+CH3COO]-	1.63355	3	0.7045	rp	-	131839209	HMDB0135703	-	-	2579.58	793	162.61	229.54	221.56	289.58	556.23	591.6	468.64	52072.5	52215.4	52074	-
T3_negative	MW0129053	{2-[2-(acetyloxy)propan-2-yl]-6-(2-methylbut-3-en-2-yl)-7-oxo-2H,3H,7H-furo[3,2-g]chromen-3-yl}oxidanesulfonic acid	Organic acids	Organic acids	C21H24O9S	487.087	452.114	5.3188	[M+Cl]-	5.22869	3	0.7039	rp	-	131836476	HMDB0130305	-	-	2512.29	1362.72	596.53	514.31	120.19	187.21	250.5	219.16	297.13	15126.9	15378.3	13987.9	-
T3_negative	MW0128929	{[1-(2,4-dihydroxyphenyl)-3-(3-hydroxyphenyl)-1-[3,5,7-trihydroxy-2-(3-hydroxyphenyl)-3,4-dihydro-2H-1-benzopyran-8-yl]propan-2-yl]oxy}sulfonic acid	Organic acids	Organic acids	C30H28O12S	647.104	612.13	6.5623	[M+Cl]-	5.8665	3	0.7038	rp	-	131838812	HMDB0135146	-	-	172.42	3413.27	2926.23	7941.79	7262.09	7042.34	4870.84	4846.88	4560.69	22265.5	22206.2	22451.5	-
T3_negative	MW0128190	(4-{3-[2,4-dihydroxy-5-(3-methylbut-2-en-1-yl)phenyl]-2-hydroxy-3-oxopropyl}-2-(3-methylbut-2-en-1-yl)phenyl)oxidanesulfonic acid	Organic acids	Organic acids	C25H30O8S	489.16	490.166	2.7585	[M-H]-	2.84842	3	0.7032	rp	-	131837148	HMDB0133202	-	-	96.35	483.73	2260.98	287.96	529.08	476.79	2257.33	1991.33	1282.55	10993.8	10997.3	10965.7	-
T3_negative	MW0132160	3,4,5-Trihydroxy-6-[5-hydroxy-2-(4-methoxyphenyl)-4-oxochromen-7-yl]oxyoxane-2-carboxylic acid	Organic acids	Organic acids	C22H20O11	505.097	460.101	2.5544	[M+HCOO]-	6.08159	3	0.7029	rp	-	73192461	HMDB0132468	-	-	195.69	13850.5	613.03	72.99	524.28	35.51	388.12	174.43	1565.51	4717.64	4771.13	4311.34	-
T3_negative	MW0129215	{3-[5-hydroxy-8,8-dimethyl-6-(2-methylpropanoyl)-2-oxo-2H,8H-pyrano[2,3-f]chromen-4-yl]phenyl}oxidanesulfonic acid	Organic acids	Organic acids	C24H22O9S	545.086	486.099	2.2391	[M+CH3COO]-	1.10693	3	0.7021	rp	-	131832556	HMDB0126112	-	-	1561.14	1034.34	1591.03	4760.38	4486.44	5659.35	4214.89	2996.49	3789.72	1150.25	1189.56	1073.21	-
T3_negative	MW0129904	Methyl 4-(6,8-dihydroxy-3-methyl-1-oxoisochromen-7-yl)-2,4-dimethoxybutanoate	Organic acids	Organic acids	C17H20O8	351.108	352.116	3.6592	[M-H]-	2.04425	3	0.7014	rp	-	23874476	-	-	-	3542.61	2699.29	3726.75	1418.8	1367.72	866.45	716.42	11.82	765.69	19985.6	19973.4	20134.3	-
T3_negative	MW0129119	{2-[5,7-dihydroxy-2-(4-hydroxyphenyl)-4-oxo-6-[3,4,5-trihydroxy-6-(hydroxymethyl)oxan-2-yl]-4H-chromen-8-yl]-4,5-dihydroxyoxan-3-yl}oxidanesulfonic acid	Organic acids	Organic acids	C26H28O17S	703.115	644.105	5.1026	[M+CH3COO]-	4.94082	3	0.7014	rp	-	131839456	HMDB0140261	-	-	133.7	182.79	57.4	40.27	115.15	62.05	44.66	105.25	115.42	4686.11	4601.04	4759.42	-
T3_negative	MW0131567	3,4,5-trihydroxy-6-({5-hydroxy-7-methoxy-4-oxo-2-phenyl-8-[3,4,5-trihydroxy-6-(hydroxymethyl)oxan-2-yl]-4H-chromen-6-yl}oxy)oxane-2-carboxylic acid	Organic acids	Organic acids	C28H30O16	621.145	622.153	3.6393	[M-H]-	0.718724	3	0.701	rp	-	131833552	HMDB0127184	-	-	355.54	106.43	254.26	223.41	373.36	219.08	660.62	2577.67	1871.37	20347	20150.9	21213.1	-
T3_negative	MW0127633	({1-[2,4-dihydroxy-5-(3-methylbut-2-en-1-yl)phenyl]-3-[3,4-dihydroxy-5-(3-methylbut-2-en-1-yl)phenyl]-1-oxopropan-2-yl}oxy)sulfonic acid	Organic acids	Organic acids	C25H30O9S	505.152	506.161	7.124	[M-H]-	2.08116	3	0.7006	rp	-	131837188	HMDB0133249	-	-	27.21	117.16	218.18	73.17	238.18	135.64	1500.01	1081.91	951.87	453.58	616.72	617.53	-
T3_negative	MW0135264	6-[(2-benzyl-2,4-dihydroxy-3-oxo-2,3-dihydro-1-benzofuran-6-yl)oxy]-3,4,5-trihydroxyoxane-2-carboxylic acid	Organic acids	Organic acids	C21H20O11	469.08	448.101	4.647	[M+Na-2H]-	19.6555	3	0.6997	rp	-	131837456	HMDB0133579	-	-	22598.1	20150.4	21563.3	8940.22	10616.3	10835.1	6106.18	5685.19	5409.9	28434.5	28474.1	28999.5	-
T3_negative	MW0129323	{4-[5-hydroxy-8,8-dimethyl-6-(2-methylpropanoyl)-2-oxo-2H,8H-pyrano[2,3-f]chromen-4-yl]phenyl}oxidanesulfonic acid	Organic acids	Organic acids	C24H22O9S	545.114	486.099	2.5346	[M+CH3COO]-	3.69827	3	0.6997	rp	-	131832548	HMDB0126104	-	-	5230.33	7735.87	7342.06	390.72	645.15	170.71	13060.1	13961.1	15220.6	3229.48	3011.55	3168.76	-
T3_negative	MW0129356	{5-[8-(5,7-dihydroxy-4-oxo-2-phenyl-3,4-dihydro-2H-1-benzopyran-3-yl)-5,7-dihydroxy-4-oxo-3,4-dihydro-2H-1-benzopyran-2-yl]-2-hydroxyphenyl}oxidanesulfonic acid	Organic acids	Organic acids	C30H22O13S	681.1	622.078	2.2784	[M+CH3COO]-	12.762	3	0.6996	rp	-	131835514	HMDB0129233	-	-	11.11	16.2	30.86	41.12	19.52	81.21	221.22	116.48	21.29	1430.15	1554.41	1465.87	-
T3_negative	MW0128614	CID 78055824	Organic acids	Organic acids	C15H14O9S	369.028	370.036	7.821	[M-H]-	2.13225	3	0.6994	rp	-	78055824	HMDB0127729	-	-	10256.3	8958.32	1977.77	327.14	173.38	11720.3	12595.7	12502.8	8990.93	4886.31	5133.17	4732.67	-
T3_negative	MW0129217	{3-[8-(5,7-dihydroxy-4-oxo-2-phenyl-3,4-dihydro-2H-1-benzopyran-3-yl)-5,7-dihydroxy-4-oxo-3,4-dihydro-2H-1-benzopyran-2-yl]phenyl}oxidanesulfonic acid	Organic acids	Organic acids	C30H22O12S	605.085	606.083	4.0738	[M-H]-	14.1596	3	0.6994	rp	-	131835521	HMDB0129240	-	-	161.04	150.36	126.35	40.47	189.53	29.23	69.38	940.4	79.66	13993.3	13995.2	13809.5	-
T3_negative	MW0128989	{10-butanoyl-5-hydroxy-2,2-dimethyl-8-oxo-6-propyl-2H,3H,4H,8H-pyrano[3,2-g]chromen-3-yl}oxidanesulfonic acid	Organic acids	Organic acids	C21H26O9S	489.098	454.13	2.7324	[M+Cl]-	4.79402	3	0.6992	rp	-	131836307	HMDB0130102	-	-	240.19	202.52	291.71	1013.52	2006.19	11503.6	229.71	826.67	124.86	41735.3	42301.3	42717.5	-
T3_negative	MW0128205	(4-{6-[3,7-dihydroxy-2-(3-hydroxyphenyl)-3,4-dihydro-2H-1-benzopyran-4-yl]-2-(3,4-dihydroxyphenyl)-3,5,7-trihydroxy-3,4-dihydro-2H-1-benzopyran-8-yl}-7-hydroxy-2-(3-hydroxyphenyl)-3,4-dihydro-2H-1-benzopyran-3-yl)oxidanesulfonic acid	Organic acids	Organic acids	C45H38O17S	881.194	882.183	5.653	[M-H]-	23.6623	3	0.6988	rp	-	131838719	HMDB0135048	-	-	13.51	51.91	10.42	74.06	47.64	43.57	74.71	140.13	11.9	1411.69	1177.69	1293.37	-
T3_negative	MW0131557	3,4,5-trihydroxy-6-({5-hydroxy-4-oxo-2-phenyl-3,6-bis[3,4,5-trihydroxy-6-(hydroxymethyl)oxan-2-yl]-4H-chromen-7-yl}oxy)oxane-2-carboxylic acid	Organic acids	Organic acids	C33H38O20	753.191	754.196	3.2537	[M-H]-	2.17968	3	0.6984	rp	-	131833410	HMDB0127031	-	-	3411.6	3282.02	5704.8	10766.2	10812.1	8819.2	58501.2	62754.2	67705.8	2971.47	2057.57	2684.97	-
T3_negative	MW0128932	{[1-(3-hydroxyphenyl)-3-(2,4,6-trihydroxyphenyl)propan-2-yl]oxy}sulfonic acid	Organic acids	Organic acids	C15H16O8S	355.045	356.057	5.2424	[M-H]-	10.7294	3	0.6981	rp	-	131834082	HMDB0127753	-	-	276.99	71.34	43.09	71.92	85.09	269	55.02	294.26	462.5	44985.1	44678.3	44804.3	-
T3_negative	MW0135662	6-{[1,8-dihydroxy-4-(3-methylbut-2-en-1-yl)-11-(2-methylprop-1-en-1-yl)-12-oxo-11,12-dihydro-5,10-dioxatetraphen-3-yl]oxy}-3,4,5-trihydroxyoxane-2-carboxylic acid	Organic acids	Organic acids	C31H32O12	641.154	596.189	3.8178	[M+HCOO]-	0.759467	3	0.698	rp	-	134159970	HMDB0130488	-	-	215.85	27.61	23.12	1185.56	1193.64	1243.69	497.28	205.5	241.7	5800.25	5647.15	4800.48	-
T3_negative	MW0132361	3,4,5-trihydroxy-6-{2-hydroxy-4-[3-(4-methoxy-1-benzofuran-5-yl)-3-oxopropanoyl]phenoxy}oxane-2-carboxylic acid	Organic acids	Organic acids	C24H22O12	501.103	502.111	5.5156	[M-H]-	2.24313	3	0.697	rp	-	131835639	HMDB0129389	-	-	10072	18230.8	14694.7	950.66	752.16	368.13	4690.06	7165.45	213.42	101824	101738	102161	-
T3_negative	MW0131529	3,4,5-trihydroxy-6-({4-[(E)-2-{3-[6-hydroxy-3-(3-hydroxyphenyl)-2-(4-hydroxyphenyl)-2,3-dihydro-1-benzofuran-4-yl]-2-(4-hydroxyphenyl)-1-benzofuran-5-yl}ethenyl]-3-(3-hydroxyphenyl)-2-phenyl-2,3-dihydro-1-benzofuran-6-yl}oxy)oxane-2-carboxylic acid	Organic acids	Organic acids	C62H48O15	1031.28	1032.3	4.9138	[M-H]-	18.7168	3	0.6961	rp	-	131832219	HMDB0125752	-	-	414.18	521.71	954.36	1755.38	358.76	1787.12	59729.8	61136.7	66594.3	3544.62	3909.75	2358.28	-
T3_negative	MW0128213	(4-{8-[3,7-dihydroxy-2-(3-hydroxyphenyl)-3,4-dihydro-2H-1-benzopyran-4-yl]-3,5,7-trihydroxy-2-(3-hydroxyphenyl)-3,4-dihydro-2H-1-benzopyran-6-yl}-7-hydroxy-2-(3-hydroxyphenyl)-3,4-dihydro-2H-1-benzopyran-3-yl)oxidanesulfonic acid	Organic acids	Organic acids	C45H38O16S	925.195	866.188	4.4891	[M+CH3COO]-	14.7058	3	0.6959	rp	-	131838730	HMDB0135059	-	-	271.99	40.48	1133.85	1373.35	49.32	365.5	295.77	59.67	4668.94	12236	12170	11691.1	-
T3_negative	MW0131933	3,4,5-trihydroxy-6-[4-hydroxy-2-(7-hydroxy-4-oxo-4H-chromen-2-yl)-5-methoxyphenoxy]oxane-2-carboxylic acid	Organic acids	Organic acids	C22H20O12	951.184	476.096	4.0935	[2M-H]-	0.61135	3	0.6956	rp	-	131837259	HMDB0133336	-	-	14.7	40.82	501.45	360.65	212.63	13.19	34.29	17.15	182.65	15006.9	14262	14045.1	-
T3_negative	MW0134769	6-({5,7-dihydroxy-4-oxo-2-phenyl-8-[3,4,5-trihydroxy-6-(hydroxymethyl)oxan-2-yl]-4H-chromen-6-yl}oxy)-3,4,5-trihydroxyoxane-2-carboxylic acid	Organic acids	Organic acids	C27H28O16	607.12	608.138	4.6274	[M-H]-	2.76246	3	0.6954	rp	-	131833558	HMDB0127190	-	-	33610.2	36433.8	43432.1	25546.6	17552.9	40137.1	128951	99448.1	98536.4	5267.31	5503.38	5519.87	-
T3_negative	MW0128913	{[(3E)-4-(1-oxo-1H-isochromen-3-yl)but-3-en-2-yl]oxy}sulfonic acid	Organic acids	Organic acids	C13H12O6S	295.027	296.036	7.2914	[M-H]-	3.24301	3	0.6944	rp	-	131836241	HMDB0130036	-	-	388.34	704.63	1334.74	921.2	1116.93	2221.8	816.88	32.7	246.23	24607.7	24879.6	24850.2	-
T3_negative	MW0135502	6-[4-({[2-(3,4-dihydroxyphenyl)-5,7-dihydroxy-3,4-dihydro-2H-1-benzopyran-3-yl]oxy}carbonyl)-2,6-dihydroxyphenoxy]-3,4,5-trihydroxyoxane-2-carboxylic acid	Organic acids	Organic acids	C28H26O16	617.115	618.122	3.7583	[M-H]-	0.524354	3	0.6941	rp	-	131834541	HMDB0128191	-	-	1451.6	1160.51	70.89	20.45	90.43	100.37	89.88	75.08	1559.88	90035	90795	90011.3	-
T3_negative	MW0131694	3,4,5-trihydroxy-6-(5-hydroxy-2-{7-hydroxy-5-methoxy-8,8-dimethyl-2-oxo-2H,6H,7H,8H-pyrano[3,2-g]chromen-3-yl}phenoxy)oxane-2-carboxylic acid	Organic acids	Organic acids	C27H28O13	559.144	560.153	5.6923	[M-H]-	3.67292	3	0.6935	rp	-	131832061	HMDB0125582	-	-	74.15	311.39	211.66	144.36	28.12	290.31	465.41	59.78	149.24	13695.7	13709.9	13480.5	-
T3_negative	MW0104559	2-amino-4-({1-[(carboxymethyl)-C-hydroxycarbonimidoyl]-2-[(4-{3-[2-(2,4-dihydroxyphenyl)-2-oxoethyl]-4,6-dihydroxy-2-methoxyphenyl}-3-hydroxy-2-methylbutan-2-yl)sulfanyl]ethyl}-C-hydroxycarbonimidoyl)butanoic acid	Organic acids	Organic acids	C30H39N3O13S	680.217	681.22	4.3611	[M-H]-	2.40847	3	0.6933	rp	-	131831983	HMDB0125481	-	-	5042.06	8533.39	10299.9	2081.46	1904.52	2697.37	255.2	1923.79	2056.53	758.89	1293.91	1387.99	-
T3_negative	MW0104540	2-amino-4-({1-[(carboxymethyl)-C-hydroxycarbonimidoyl]-2-[(2,3-dihydroxy-1-phenylpropyl)sulfanyl]ethyl}-C-hydroxycarbonimidoyl)butanoic acid	Organic acids	Organic acids	C19H27N3O8S	516.143	457.152	2.6336	[M+CH3COO]-	3.72581	3	0.6929	rp	-	131838913	HMDB0135309	-	-	19244.7	11295.8	11858.4	64044.2	60519.7	71315	37404.8	43938.5	39920.5	19695.8	19714.6	19493.6	-
T3_negative	MW0132335	3,4,5-trihydroxy-6-{2-[(3-hydroxyphenoxy)carbonyl]phenoxy}oxane-2-carboxylic acid	Organic acids	Organic acids	C19H18O10	425.088	406.09	3.1158	[M+F]-	3.70143	3	0.6928	rp	-	131838830	HMDB0135178	-	-	1341.77	1849.13	19.55	423.42	1301.79	1719.36	222	25.08	351.68	20528.1	21247.9	20616.3	-
T3_negative	MW0128528	[2-({4,5-dihydroxy-2-[4-(7-hydroxy-4-oxo-3,4-dihydro-2H-1-benzopyran-2-yl)phenoxy]-6-(hydroxymethyl)oxan-3-yl}oxy)-4-hydroxy-4-(hydroxymethyl)oxolan-3-yl]oxidanesulfonic acid	Organic acids	Organic acids	C26H30O16S	665.092	630.125	4.746	[M+Cl]-	4.24623	3	0.6925	rp	-	131831506	HMDB0124937	-	-	975.95	767.3	182.96	359.28	211.36	186.08	679.45	738.4	620.12	37732.9	38252.2	38227.3	-
T3_negative	MW0169719	5-(7-Acetyloxy-4-methoxycarbonyl-9-methyl-11-oxo-10-oxatricyclo[6.3.2.01,7]tridec-3-en-9-yl)-2-methylpenta-2,4-dienoic acid	Organic acids	Organic acids	C23H28O8	472.202	432.178	0.9679	[M-H+CH3CN]-	9.94656	3	0.6921	rp	-	621355	HMDB0242611	-	-	90969.8	91062.8	103405	118049	126331	151715	44753.8	39348.9	35901.6	99877.2	105068	100834	-
T3_negative	MW0131523	3,4,5-trihydroxy-6-({2-methyl-3-[({7-oxo-7H-furo[3,2-g]chromen-4-yl}oxy)methyl]oxiran-2-yl}methoxy)oxane-2-carboxylic acid	Organic acids	Organic acids	C22H22O12	497.105	478.111	2.2191	[M+F]-	9.20928	3	0.6919	rp	-	131835674	HMDB0129425	-	-	19226.6	22897.7	20909.1	163654	161436	146343	43733.1	46603.6	45048	25725	26086.7	26260.6	-
T3_negative	MW0136046	6-{[6-(3,4-dihydroxy-6-methyl-5-oxooxan-2-yl)-7-hydroxy-2-(3-methoxyphenyl)-4-oxo-4H-chromen-5-yl]oxy}-3,4,5-trihydroxyoxane-2-carboxylic acid	Organic acids	Organic acids	C28H28O15	603.135	604.143	3.4801	[M-H]-	0.671327	3	0.6917	rp	-	131833699	HMDB0127337	-	-	112.33	1178.48	108.55	20.36	89.57	106.23	1091	595.05	701.41	38589.4	38035.3	38218.6	-
T3_negative	MW0131965	3,4,5-trihydroxy-6-{[(2E)-3-(4-hydroxy-3-methoxyphenyl)prop-2-enoyl]oxy}oxane-2-carboxylic acid	Organic acids	Organic acids	C16H18O10	405.059	370.09	2.7324	[M+Cl]-	2.49225	3	0.6914	rp	-	131834340	HMDB0127954	-	-	7534.97	8497.49	8731.03	12339.5	11962.1	13287.2	2573.51	2460.5	755.25	1711.81	1671.93	1914.32	-
T3_negative	MW0128833	[5-(7-hydroxy-4-oxo-4H-chromen-2-yl)-2-methoxyphenyl]oxidanesulfonic acid	Organic acids	Organic acids	C16H12O8S	363.017	364.025	7.4093	[M-H]-	3.12312	3	0.6912	rp	-	131837245	HMDB0133321	-	-	101.97	326.35	175.99	103.82	103.66	93.27	43.41	32.79	104.62	22916.7	22914.5	23027.8	-
T3_negative	MW0136043	6-{[6-(3,4-dihydroxy-6-methyl-5-oxooxan-2-yl)-5-hydroxy-2-(4-hydroxyphenyl)-4-oxo-4H-chromen-7-yl]oxy}-3,4,5-trihydroxyoxane-2-carboxylic acid	Organic acids	Organic acids	C27H26O15	635.095	590.127	2.6138	[M+HCOO]-	1.30403	3	0.6905	rp	-	131833709	HMDB0127348	-	-	664.32	351.22	372.59	3174.97	2011.44	1993.83	98.98	347.34	62.53	551.17	567.76	495.61	-
T3_negative	MW0128161	(2-Methoxy-4-prop-2-enylphenyl) 4-sulooxybenzoate	Organic acids	Organic acids	C17H16O7S	423.071	364.062	5.712	[M+CH3COO]-	11.398	3	0.6903	rp	-	131838874	HMDB0135252	-	-	481.58	199.99	153.42	105.76	124.98	58.66	101.12	26.93	100.32	2257.65	2289.75	2298.24	-
T3_negative	MW0011295	(5Z)-4-[2-[2-(3,4-dihydroxyphenyl)ethoxy]-2-oxoethyl]-5-ethylidene-6-[(2S,3R,4S,5S,6R)-3,4,5-trihydroxy-6-(hydroxymethyl)oxan-2-yl]oxy-4H-pyran-3-carboxylic acid	Organic acids	Organic acids	C24H30O13	561.137	526.169	4.3016	[M+Cl]-	2.58244	3	0.6894	rp	-	24041586	-	-	-	726.96	451.45	181.54	224.63	145.78	114.98	278849	276026	253473	99183.3	97171.4	100891	-
T3_negative	MW0113320	6-(2-carboxy-3,5-dihydroxyphenoxy)-3,4,5-trihydroxyoxane-2-carboxylic acid	Organic acids	Organic acids	C13H14O11	365.052	346.054	3.8618	[M+F]-	7.02711	3	0.6888	rp	-	131831693	HMDB0125158	-	-	14538.1	20093.2	19614.8	15286	12994.7	17062.7	33480.7	36898.4	35987.2	378195	384853	377473	-
T3_negative	MW0013784	3,4,5-trihydroxy-6-[(E)-4-phenylbut-3-en-2-yl]oxyoxane-2-carboxylic acid	Organic acids	Organic acids	C16H20O7	323.113	324.121	3.995	[M-H]-	2.84035	3	0.6886	rp	-	131837563	HMDB0133730	-	-	271.35	213.34	1007.08	3698.77	2617.53	2539.87	3913.35	3159.67	3294.01	33815.6	33746.8	33476.7	-
T3_negative	MW0132217	3,4,5-trihydroxy-6-{[7-hydroxy-2-(3-hydroxyphenyl)-4-oxo-4H-chromen-5-yl]oxy}oxane-2-carboxylic acid	Organic acids	Organic acids	C21H18O11	491.087	446.085	4.8057	[M+HCOO]-	12.7682	3	0.6884	rp	-	131837290	HMDB0133375	-	-	140.36	198.47	203.92	1354.02	1909.3	2648.69	962.7	17.55	717.01	34004.3	33481.2	34030.9	-
T3_negative	MW0128959	{[3,4,5-trihydroxy-6-(5-hydroxy-7-methoxy-4-oxo-2-phenyl-4H-chromen-8-yl)oxan-2-yl]methoxy}sulfonic acid	Organic acids	Organic acids	C22H22O12S	509.084	510.083	4.7262	[M-H]-	14.8599	3	0.6883	rp	-	131833534	HMDB0127166	-	-	680.47	546.32	650.32	898.18	722.72	947.69	16681.8	17097.4	18070	8201.66	8009.03	8193.55	-
T3_negative	MW0136249	6-[3,5-Dihydroxy-2-[3-(3,4,5-trimethoxyphenyl)propanoyl]phenoxy]-3,4,5-trihydroxyoxane-2-carboxylic acid	Organic acids	Organic acids	C24H28O13	523.143	524.153	4.1033	[M-H]-	1.56251	3	0.688	rp	-	131831464	HMDB0124886	-	-	1222.21	849.15	1179.75	807.26	392.42	1098.12	1955.31	3606.17	3078.22	16920.4	17163.5	17176.8	-
T3_negative	MW0132136	3,4,5-trihydroxy-6-{[5-hydroxy-2-(3-hydroxyphenyl)-4-oxo-6-[3,4,5-trihydroxy-6-(hydroxymethyl)oxan-2-yl]-8-(3,4,5-trihydroxyoxan-2-yl)-4H-chromen-7-yl]oxy}oxane-2-carboxylic acid	Organic acids	Organic acids	C32H36O20	739.162	740.18	5.2006	[M-H]-	2.69381	3	0.687	rp	-	131833294	HMDB0126913	-	-	1274.65	3537.21	8288.47	6290.29	6351.89	5881.9	773.39	1870.56	2091.42	1017.67	979.49	900.31	-
T3_negative	MW0128573	[2-(methoxymethyl)-5-(3,5,7-trihydroxy-3,4-dihydro-2H-1-benzopyran-2-yl)phenyl]oxidanesulfonic acid	Organic acids	Organic acids	C17H18O9S	417.053	398.067	1.8064	[M+F]-	2.56715	3	0.6867	rp	-	131834202	HMDB0127853	-	-	12733.4	140.38	112.55	90.3	151.01	217.26	3203.86	2615.52	2840.82	40444.2	40302.3	40441.9	-
T3_negative	MW0112348	3,4,5-trihydroxy-6-({2,3,6-trihydroxy-2-[(4-hydroxyphenyl)methyl]-2,3-dihydro-1-benzofuran-4-yl}oxy)oxane-2-carboxylic acid	Organic acids	Organic acids	C21H22O12	465.077	466.111	3.8773	[M-H]-	7.7526	3	0.686	rp	-	131837451	HMDB0133574	-	-	14007.5	17434.4	15770.5	23972	24195	23200.5	40799.4	38325.1	43437.8	12574.8	12200.6	12334.7	-
T3_negative	MW0134795	6-({8-[2-(acetyloxy)propan-2-yl]-2-oxo-2H,8H,9H-furo[2,3-h]chromen-9-yl}oxy)-3,4,5-trihydroxyoxane-2-carboxylic acid	Organic acids	Organic acids	C22H24O12	479.119	480.127	3.5879	[M-H]-	1.18641	3	0.6859	rp	-	131835386	HMDB0129103	-	-	504.37	5700.93	146.3	446.33	1221.6	1596.33	64482.6	66251.2	68970.4	918909	922014	914784	-
T3_negative	MW0128780	[4,5-dihydroxy-2-(5-hydroxy-7-methoxy-4-oxo-2-phenyl-4H-chromen-8-yl)oxan-3-yl]oxidanesulfonic acid	Organic acids	Organic acids	C21H20O11S	515.037	480.073	2.1795	[M+Cl]-	10.1903	3	0.6858	rp	-	131833624	HMDB0127260	-	-	11.33	84.23	557.43	2857.15	1038.02	1295.03	86.87	46.65	982.71	15326.2	15375.6	14753.2	-
T3_negative	MW0131818	3,4,5-trihydroxy-6-[2-hydroxy-3-(7-hydroxy-4-oxo-4H-chromen-2-yl)-6-methoxyphenoxy]oxane-2-carboxylic acid	Organic acids	Organic acids	C22H20O12	475.088	476.096	3.6677	[M-H]-	0.456887	3	0.6855	rp	-	131837256	HMDB0133333	-	-	2137.98	460.45	210.53	816.44	6005.44	465.39	18563	7366.72	26081.7	341218	340839	337388	-
T3_negative	MW0112437	3,4,5-trihydroxy-6-[(4-hydroxy-7-methoxy-2,2-dimethyl-3,4-dihydro-2H-1-benzopyran-5-yl)oxy]oxane-2-carboxylic acid	Organic acids	Organic acids	C18H24O10	399.129	400.137	4.4496	[M-H]-	2.62567	3	0.6849	rp	-	131832282	HMDB0125816	-	-	62869.5	88832.2	101048	283134	265796	302725	20812.1	22601.3	22383.7	84573.7	84551.4	84955.9	-
T3_negative	MW0136333	6-{3-[3-(3,5-dihydroxyphenyl)-2-oxopropanoyl]-2,4,6-trihydroxyphenoxy}-3,4,5-trihydroxyoxane-2-carboxylic acid	Organic acids	Organic acids	C21H20O14	495.077	496.085	2.4557	[M-H]-	1.99308	3	0.6848	rp	-	131831847	HMDB0125322	-	-	5515.94	8790.33	8772.12	7021.76	8244.73	7627.87	12777.8	12432.4	13093.1	440079	440497	442512	-
T3_negative	MW0131641	3,4,5-Trihydroxy-6-(2-oxo-1,2-diphenylethoxy)oxane-2-carboxylic acid	Organic acids	Organic acids	C20H20O8	447.128	388.116	5.0828	[M+CH3COO]-	6.57122	3	0.6847	rp	-	131838833	HMDB0135189	-	-	137.04	45.05	57.26	173.34	102.84	27.75	1493.73	1788.84	1711.67	8500.29	8168.9	8569.67	-
T3_negative	MW0128588	[2,6-dihydroxy-4-({[4,5,6-trihydroxy-2-(hydroxymethyl)oxan-3-yl]oxy}carbonyl)phenyl]oxidanesulfonic acid	Organic acids	Organic acids	C13H16O13S	411.002	412.031	2.101	[M-H]-	4.75479	3	0.6844	rp	-	131837111	HMDB0133153	-	-	16513.2	22272.7	35.81	36694.1	75.02	37.09	6255.58	5915.47	6427.4	52449.6	52265.6	52446.6	-
T3_negative	MW0127673	({5-[(4,5-dihydroxy-2-{[5-hydroxy-2-(4-hydroxyphenyl)-4-oxo-4H-chromen-7-yl]oxy}-6-(hydroxymethyl)oxan-3-yl)oxy]-3,4-dihydroxyoxolan-3-yl}methoxy)sulfonic acid	Organic acids	Organic acids	C26H28O17S	625.083	644.105	5.1413	[M-H2O-H]-	4.59616	3	0.6843	rp	-	131831882	HMDB0125359	-	-	2066.75	853.79	153.74	326.67	433.14	315.35	4854.96	5251.65	5719.63	22295.7	22375.2	21597.3	-
T3_negative	MW0114191	CID 72682693	Organic acids	Organic acids	C18H31NO14S	552.124	517.146	4.4496	[M+Cl]-	2.85102	3	0.6836	rp	-	72682693	HMDB0000632	-	-	545	604.07	160.37	383.47	170.01	96.38	16955.8	17049.6	14084.6	774.58	878.41	815.77	-
T3_negative	MW0135083	6-(5-{8-[2-(3,4-dihydroxyphenyl)-3,7-dihydroxy-3,4-dihydro-2H-1-benzopyran-4-yl]-3,5,7-trihydroxy-3,4-dihydro-2H-1-benzopyran-2-yl}-2-hydroxyphenoxy)-3,4,5-trihydroxyoxane-2-carboxylic acid	Organic acids	Organic acids	C36H34O17	759.158	738.18	4.4891	[M+Na-2H]-	5.72038	3	0.6833	rp	-	131838742	HMDB0135072	-	-	505.7	219.81	82.41	71.64	34.14	332.23	33.46	597.25	177.76	24697.9	24479.5	24581.2	-
T3_negative	MW0128540	[2-(3,4-dihydroxyphenyl)-4-[2-(3,4-dihydroxyphenyl)-8-[2-(3,4-dihydroxyphenyl)-3,7-dihydroxy-3,4-dihydro-2H-1-benzopyran-4-yl]-3,5,7-trihydroxy-3,4-dihydro-2H-1-benzopyran-6-yl]-7-hydroxy-3,4-dihydro-2H-1-benzopyran-3-yl]oxidanesulfonic acid	Organic acids	Organic acids	C45H38O19S	913.218	914.173	4.8057	[M-H]-	19.9962	3	0.6832	rp	-	131838669	HMDB0134996	-	-	405.13	551.42	329.76	986.58	170.51	246.68	2076.56	1869.79	6533.25	5090.8	5158.24	4437.85	-
T3_negative	MW0128706	[3,5-dihydroxy-2-(hydroxymethyl)-6-[3,5,7-trihydroxy-2-(3-hydroxyphenyl)-4-[3,5,7-trihydroxy-2-(3-hydroxyphenyl)-3,4-dihydro-2H-1-benzopyran-8-yl]-3,4-dihydro-2H-1-benzopyran-6-yl]oxan-4-yl]oxidanesulfonic acid	Organic acids	Organic acids	C36H36O18S	787.137	788.162	3.2636	[M-H]-	23.3309	3	0.683	rp	-	131833183	HMDB0126801	-	-	29.94	10.69	39.85	243.18	115.24	11.8	30.07	65.43	56.38	21219.6	21000.4	20449.3	-
T3_negative	MW0135594	6-[4-carboxy-2-hydroxy-6-(3,4,5-trihydroxybenzoyloxy)phenoxy]-3,4,5-trihydroxyoxane-2-carboxylic acid	Organic acids	Organic acids	C20H18O15	497.056	498.065	1.3791	[M-H]-	5.06748	3	0.683	rp	-	131834668	HMDB0128328	-	-	25.63	42.74	11.42	88.83	86.15	188.86	730.97	78.08	695.04	42821.7	41336	42349.9	-
T3_negative	MW0130662	2-[4-[(E)-1,2-diphenylbut-1-enyl]phenoxy]acetic acid	Organic acids	Organic acids	C24H22O3	417.176	358.157	4.5287	[M+CH3COO]-	13.345	3	0.6826	rp	-	10428482	HMDB0142451	-	-	81389.7	99614	97960.2	124641	116083	128323	14740.6	16815.7	15525.8	32572	33074.4	32268.6	-
T3_negative	MW0135800	6-{[2-(3,4-dihydroxyphenyl)-5-hydroxy-3-(3,4,5-trihydroxybenzoyloxy)-3,4-dihydro-2H-1-benzopyran-7-yl]oxy}-3,4,5-trihydroxyoxane-2-carboxylic acid	Organic acids	Organic acids	C28H26O16	617.095	618.122	4.2917	[M-H]-	1.09574	3	0.6816	rp	-	131834542	HMDB0128192	-	-	678.95	332.68	1006.23	1791.82	717.1	2066.01	256.02	36475.2	36980.8	52569.8	52385.4	52566.8	-
T3_negative	MW0134796	6-({8-[3,7-dihydroxy-2-(3-hydroxyphenyl)-3,4-dihydro-2H-1-benzopyran-4-yl]-2-(3,4-dihydroxyphenyl)-3,5-dihydroxy-3,4-dihydro-2H-1-benzopyran-7-yl}oxy)-3,4,5-trihydroxyoxane-2-carboxylic acid	Organic acids	Organic acids	C36H34O16	781.198	722.185	3.5995	[M+CH3COO]-	5.13595	3	0.6815	rp	-	131838761	HMDB0135093	-	-	379.85	342.66	189.72	140.82	63.73	317.37	674.25	280.84	397.94	18410.2	17567.5	18500.9	-
T3_negative	MW0135682	6-{[2-(2,3-dihydroxy-4-methoxyphenyl)-4-oxo-4H-chromen-7-yl]oxy}-3,4,5-trihydroxyoxane-2-carboxylic acid	Organic acids	Organic acids	C22H20O12	475.11	476.096	3.1711	[M-H]-	3.71563	3	0.6815	rp	-	131837255	HMDB0133332	-	-	36.05	6.51	22.23	265.5	238.4	243.87	628.59	1130.15	2483.68	3298.6	3193.16	3308.98	-
T3_negative	MW0132157	3,4,5-trihydroxy-6-{[5-hydroxy-2-(4-hydroxyphenyl)-7-methoxy-4-oxo-8-[3,4,5-trihydroxy-6-(hydroxymethyl)oxan-2-yl]-4H-chromen-6-yl]oxy}oxane-2-carboxylic acid	Organic acids	Organic acids	C28H30O17	637.141	638.148	3.6393	[M-H]-	5.69171	3	0.6813	rp	-	131833512	HMDB0127143	-	-	6040.35	6569.76	6566.98	3016.45	1012.41	5756.59	17240.2	17904	19665.2	15988.5	16052.5	15405.1	-
T3_negative	MW0104596	2-amino-4-({1-[(carboxymethyl)-C-hydroxycarbonimidoyl]-2-{[1-hydroxy-1-(1-oxo-1H-isochromen-3-yl)butan-2-yl]sulfanyl}ethyl}-C-hydroxycarbonimidoyl)butanoic acid	Organic acids	Organic acids	C23H29N3O9S	522.16	523.163	3.6815	[M-H]-	2.96198	3	0.6812	rp	-	131836245	HMDB0130040	-	-	840.37	1537.25	1508.76	69.19	350.22	86.66	53.42	23.97	322.49	1726.51	1763.14	1734.52	-
T3_negative	MW0113380	6-(5-{5,7-dihydroxy-3-[(3,4,5-trihydroxyoxan-2-yl)oxy]-5H-chromen-2-yl}-2-hydroxyphenoxy)-3,4,5-trihydroxyoxane-2-carboxylic acid	Organic acids	Organic acids	C26H27O16	1189.25	595.13	3.9559	[2M-H]-	2.66747	3	0.6812	rp	-	131834301	HMDB0127913	-	-	373409	500954	580593	581232	531923	494458	1.21185e+06	1.25287e+06	1.2779e+06	281031	274925	280516	-
T3_negative	MW0128600	[2-ethyl-5-(3,5,7-trihydroxy-3,4-dihydro-2H-1-benzopyran-2-yl)phenyl]oxidanesulfonic acid	Organic acids	Organic acids	C17H18O8S	382.077	382.072	3.7038	[M-]-	10.1306	3	0.681	rp	-	131834218	HMDB0127869	-	-	113.93	138.56	52.83	421.07	1303.43	567.69	172.84	99.54	141.72	6312.8	6593.23	6241.75	-
T3_negative	MW0136474	6-[4-[3-(4,5-Dihydroxy-7-methoxy-2,2-dimethyl-3,4-dihydrochromen-6-yl)-3-oxopropyl]phenoxy]-3,4,5-trihydroxyoxane-2-carboxylic acid	Organic acids	Organic acids	C27H32O12	547.176	548.189	7.8112	[M-H]-	9.80142	3	0.6808	rp	-	131832278	HMDB0125812	-	-	2680.58	3.35562e+06	3.61377e+06	5.67124e+06	8.92219e+06	245959	339090	2.93663e+06	1.51729e+06	1.12714e+06	858873	1.13416e+06	-
T3_negative	MW0135539	6-[4-(3-{3-[6-carboxy-5-(2,4-dihydroxyphenyl)-3-methylcyclohex-2-en-1-yl]-2,4-dihydroxyphenyl}-3-oxopropyl)-3-hydroxyphenoxy]-3,4,5-trihydroxyoxane-2-carboxylic acid	Organic acids	Organic acids	C35H36O15	695.218	696.205	4.746	[M-H]-	1.41946	3	0.6808	rp	-	131832854	HMDB0126435	-	-	40310	42061.4	69675.3	67815.6	58679.7	44041.2	13147.9	11978.6	19115.2	4135.48	3047.31	2741.22	-
T3_negative	MW0104465	2-{[hydroxy(6-hydroxy-7-methoxy-2H-1,3-benzodioxol-5-yl)methylidene]amino}acetic acid	Organic acids	Organic acids	C11H11NO7	537.105	269.054	6.4338	[2M-H]-	10.3754	3	0.6807	rp	-	131835031	HMDB0128732	-	-	8942.72	7313.71	14335.8	4011.36	4390.41	16696.8	56310.7	68156.8	67627	24803.3	23995	23772.3	-
T3_negative	MW0113292	6-({3-[(1E)-but-1-en-1-yl]-5-hydroxy-1-oxo-1H-isochromen-6-yl}oxy)-3,4,5-trihydroxyoxane-2-carboxylic acid	Organic acids	Organic acids	C19H20O10	453.097	408.106	3.3159	[M+HCOO]-	4.37419	3	0.6806	rp	-	131836257	HMDB0130052	-	-	2279.26	117.35	2021.89	2983.78	494.81	574.83	6886.31	12.23	10806.5	45124	46594.2	49636.8	-
T3_negative	MW0128928	{[1-(2,4-dihydroxyphenyl)-3-(3,4-dihydroxyphenyl)-1-[3,5,7-trihydroxy-2-(3-hydroxyphenyl)-3,4-dihydro-2H-1-benzopyran-8-yl]propan-2-yl]oxy}sulfonic acid	Organic acids	Organic acids	C30H28O13S	687.133	628.125	5.8503	[M+CH3COO]-	11.3637	3	0.6805	rp	-	131838793	HMDB0135127	-	-	995.51	516.49	157.46	128.76	56.65	60.28	59.91	126.2	82.78	7696.3	7761.4	7781	-
T3_negative	MW0132337	3,4,5-trihydroxy-6-{2-[(4-hydroxyphenoxy)carbonyl]phenoxy}oxane-2-carboxylic acid	Organic acids	Organic acids	C19H18O10	425.086	406.09	2.8579	[M+F]-	7.06318	3	0.6802	rp	-	131838832	HMDB0135180	-	-	2666.43	2517.45	2375.58	233.22	766.75	166.12	1062.99	341.42	808.25	35540.1	34737.2	35309.7	-
T3_negative	MW0135383	6-[2-(acetyloxy)-2-(9-{[(2E)-2-methylbut-2-enoyl]oxy}-2-oxo-2H,8H,9H-furo[2,3-h]chromen-8-yl)propoxy]-3,4,5-trihydroxyoxane-2-carboxylic acid	Organic acids	Organic acids	C27H30O14	559.151	578.164	1.3404	[M-H2O-H]-	7.99809	3	0.6789	rp	-	131835388	HMDB0129105	-	-	5160.27	4324.3	1590.14	10.18	36.89	4.66	484.15	26.69	19.55	54829	54947.3	53366.9	-
T3_negative	MW0129022	{2-[2-(3,4-dihydroxyphenyl)-5,7-dihydroxy-4-oxo-3-[3,4,5-trihydroxy-6-(hydroxymethyl)oxan-2-yl]-4H-chromen-6-yl]-3,5-dihydroxy-6-(hydroxymethyl)oxan-4-yl}oxidanesulfonic acid	Organic acids	Organic acids	C27H30O19S	689.118	690.11	5.4665	[M-H]-	17.9003	3	0.6785	rp	-	131833407	HMDB0127028	-	-	91.24	36.52	17.85	69.63	395.01	44.85	22.98	277.96	19.97	24676.7	24736.2	25173.5	-
T3_negative	MW0128678	[3-(4-methoxyphenyl)-3-oxo-1-phenylpropoxy]sulfonic acid	Organic acids	Organic acids	C16H16O6S	335.053	336.067	2.436	[M-H]-	3.1025	3	0.6782	rp	-	131839156	HMDB0135634	-	-	2664.05	1648.35	1963.66	3418.99	2889.73	2745.35	52731.1	57318.6	56415.8	25183.4	25771.3	25728.6	-
T3_negative	MW0014259	3-Oxooctadecanoic acid	Organic acids	Organic acids	C18H34O3	333.228	298.251	7.9977	[M+Cl]-	20.0524	3	0.6779	rp	-	5283005	HMDB0010736	-	-	19121.1	15201.2	8943.45	9565.81	14037.5	17585.9	19850.6	15860.4	18403.1	19902.1	20060.6	19802.7	-
T3_negative	MW0136502	6-{4-[6-(3,4-dihydroxy-6-methyl-5-oxooxan-2-yl)-5,7-dihydroxy-4-oxo-4H-chromen-2-yl]phenoxy}-3,4,5-trihydroxyoxane-2-carboxylic acid	Organic acids	Organic acids	C27H26O15	635.126	590.127	2.517	[M+HCOO]-	4.51636	3	0.6771	rp	-	131833707	HMDB0127346	-	-	187.16	106.58	179.79	94.43	197.15	125.99	617.22	162.08	127.35	13793.5	13821.8	13810.7	-
T3_negative	MW0151739	Inosine-5'-carboxylate	Organic acids	Organic acids	C11H12N4O7	352.111	312.071	2.9684	[M-H+CH3CN]-	15.0135	3	0.6768	rp	-	135398692	-	-	C03280	315.65	337.63	244.83	185.31	98.3	1510.14	1334.95	313.48	491.23	8986.37	8973.15	8896.45	-
T3_negative	MW0128570	[2-(acetyloxy)-2-[6-(2-methylbut-3-en-2-yl)-7-oxo-2H,3H,7H-furo[3,2-g]chromen-2-yl]propoxy]sulfonic acid	Organic acids	Organic acids	C21H24O9S	487.089	452.114	6.7792	[M+Cl]-	15.3447	3	0.6765	rp	-	131836472	HMDB0130301	-	-	1325.6	141.58	106.66	127.81	51.28	11.67	87.72	187.86	384.29	15984.1	16195.3	15916	-
T3_negative	MW0132549	3,4,8,9,10-pentahydroxy-6-oxo-2-[5,6,7-trihydroxy-1-oxo-3-(1,2,3,4-tetrahydroxybutyl)-1H-isochromen-8-yl]-6H-benzo[c]chromene-1-carboxylic acid	Organic acids	Organic acids	C27H20O18	667.042	632.065	0.5562	[M+Cl]-	3.22118	3	0.6756	rp	-	131836100	HMDB0129876	-	-	37504.1	46985	48082.2	26151.3	26171.4	29687.3	51570.4	60829	47623.3	48760.4	47376.9	47846.2	-
T3_negative	MW0128803	[4,5-dihydroxy-6-(hydroxymethyl)-2-[3,5,7-trihydroxy-2-(3-hydroxyphenyl)-3,4-dihydro-2H-1-benzopyran-8-yl]oxan-3-yl]oxidanesulfonic acid	Organic acids	Organic acids	C21H24O13S	515.08	516.094	4.4694	[M-H]-	13.9388	3	0.6748	rp	-	131833119	HMDB0126737	-	-	1330.38	1093.99	1003.98	756.03	821.1	1062.95	242.83	231.62	73.86	21778.9	22694.3	22736.9	-
T3_negative	MW0134887	6-(2-{8,8-dimethyl-2-oxo-2H,8H-pyrano[2,3-f]chromen-3-yl}-4-hydroxy-5-methoxyphenoxy)-3,4,5-trihydroxyoxane-2-carboxylic acid	Organic acids	Organic acids	C27H26O12	541.135	542.142	4.746	[M-H]-	1.11986	3	0.6747	rp	-	131839236	HMDB0135731	-	-	1152.9	542.77	603.77	1160.52	3051.85	12539.7	35473.1	49792.9	36328.2	33752.3	34567.5	23491.1	-
T3_negative	MW0135306	6-[(6-{[3-(3,4-dimethoxyphenyl)-7-methoxy-8-methyl-4-oxo-4H-chromen-5-yl]oxy}-3,4,5-trihydroxyoxan-2-yl)methoxy]-3,4,5-trihydroxyoxane-2-carboxylic acid	Organic acids	Organic acids	C31H36O17	679.186	680.195	4.3116	[M-H]-	3.47315	3	0.6742	rp	-	131835833	HMDB0129587	-	-	1125.21	1362.3	1944.69	5845.67	1561.26	4207.85	86801.9	86537.7	77401	15942.5	15335.2	15971.2	-
T3_negative	MW0128739	[4-(3,5,7-trihydroxy-3,4-dihydro-2H-1-benzopyran-2-yl)phenyl]oxidanesulfonic acid	Organic acids	Organic acids	C15H14O8S	394.062	354.041	2.0814	[M-H+CH3CN]-	4.71337	3	0.6736	rp	-	131836659	HMDB0132272	-	-	1374.44	177.91	78.72	249.46	165.22	134.66	2201.35	2993.83	2572.78	264461	256680	258711	-
T3_negative	MW0136041	6-{[6-(3,4-dihydroxy-6-methyl-5-oxooxan-2-yl)-5-hydroxy-2-(3-methoxyphenyl)-4-oxo-4H-chromen-7-yl]oxy}-3,4,5-trihydroxyoxane-2-carboxylic acid	Organic acids	Organic acids	C28H28O15	603.145	604.143	3.2441	[M-H]-	1.83999	3	0.6719	rp	-	131833698	HMDB0127336	-	-	397.86	1095.55	396.25	7814.54	5705.02	8165.58	2579	5557.19	7728.9	4388.45	4234.59	3406.42	-
T3_negative	MW0134797	6-({8-[3,7-dihydroxy-2-(3-hydroxyphenyl)-3,4-dihydro-2H-1-benzopyran-4-yl]-3,5-dihydroxy-2-(3-hydroxyphenyl)-3,4-dihydro-2H-1-benzopyran-7-yl}oxy)-3,4,5-trihydroxyoxane-2-carboxylic acid	Organic acids	Organic acids	C36H34O15	705.182	706.19	4.6668	[M-H]-	1.81689	3	0.6718	rp	-	131838798	HMDB0135132	-	-	460.43	707.92	721.14	138.27	452.4	499.88	953.22	644.82	875.51	18149.9	17745.4	17967.9	-
T3_negative	MW0134659	6-({1-carboxy-3,8,9,10-tetrahydroxy-6-oxo-6H-benzo[c]chromen-4-yl}oxy)-3,4,5-trihydroxyoxane-2-carboxylic acid	Organic acids	Organic acids	C20H16O15	495.04	496.049	2.2821	[M-H]-	1.62186	3	0.6715	rp	-	131833051	HMDB0126669	-	-	188.88	138.53	155.08	9.12	544.19	413.79	775.52	199.19	8.78	19498.9	18330.3	18705	-
T3_negative	MW0131647	3,4,5-trihydroxy-6-(3-{3,5,7-trihydroxy-8-[3,4,5-trihydroxy-6-(hydroxymethyl)oxan-2-yl]-3,4-dihydro-2H-1-benzopyran-2-yl}phenoxy)oxane-2-carboxylic acid	Organic acids	Organic acids	C27H32O16	611.14	612.169	5.3009	[M-H]-	14.3812	3	0.6706	rp	-	131833113	HMDB0126731	-	-	1258.61	931.29	85.75	557.8	389.6	171.24	1404.54	1105.64	1198.15	168579	169375	170106	-
T3_negative	MW0129242	{4,5-dihydroxy-6-[hydroxy({2,3,4-trihydroxy-5-[(2E)-3-(4-hydroxyphenyl)prop-2-enoyl]-6-oxo-3-[3,4,5-trihydroxy-6-(hydroxymethyl)oxan-2-yl]cyclohex-1-en-1-yl})methyl]oxan-3-yl}oxidanesulfonic acid	Organic acids	Organic acids	C27H34O19S	739.141	694.141	3.9657	[M+HCOO]-	2.22551	3	0.6706	rp	-	131834593	HMDB0128252	-	-	1514.12	2293.15	1940.55	62.86	27.46	243.52	61.13	387.19	192.03	4655.42	4608.33	4579.8	-
T3_negative	MW0130975	3-(2,4,5-Trihydroxyphenyl)propenoic acid	Organic acids	Organic acids	C9H8O5	241.036	196.037	2.2784	[M+HCOO]-	5.33301	3	0.6699	rp	-	19968651	HMDB0132521	-	-	63	57.36	162.53	35.96	150.56	53.67	29.88	14.18	46.15	39225.2	39323.5	39383.7	-
T3_negative	MW0128550	[2-(3,5-dihydroxyphenyl)-5,7-dihydroxy-4-oxo-3,4-dihydro-2H-1-benzopyran-3-yl]oxidanesulfonic acid	Organic acids	Organic acids	C15H12O10S	443.037	384.015	0.5562	[M+CH3COO]-	18.4509	3	0.6696	rp	-	131831796	HMDB0125271	-	-	27527.5	26390.4	34687.1	17210.2	18948.1	23062	44460.6	39141.7	36033.1	38329.6	37436.1	38270.7	-
T3_negative	MW0112362	3,4,5-trihydroxy-6-({4-hydroxy-6-[3-(4-hydroxyphenyl)propanoyl]-7-methoxy-2,2-dimethyl-3,4-dihydro-2H-1-benzopyran-5-yl}oxy)oxane-2-carboxylic acid	Organic acids	Organic acids	C27H32O12	547.16	548.189	6.8132	[M-H]-	12.55	3	0.6696	rp	-	131832279	HMDB0125813	-	-	1648.83	17964.8	22574	29596.8	24971.9	15717.9	27378.2	29353	29759.8	43518.1	43871.3	43882.9	-
T3_negative	MW0131825	3,4,5-trihydroxy-6-[2-hydroxy-4-(3,5,7-trihydroxy-6-methoxy-4-oxo-3,4-dihydro-2H-1-benzopyran-2-yl)phenoxy]oxane-2-carboxylic acid	Organic acids	Organic acids	C22H22O14	509.105	510.101	5.0622	[M-H]-	21.6509	3	0.6694	rp	-	131835114	HMDB0128817	-	-	1518.8	927	930.07	3146.43	1714.1	2070.51	55818.6	59971.2	60463.3	1146.43	1568.65	1414.6	-
T3_negative	MW0112629	3,4,5-Trihydroxy-6-[4-oxo-1-(5,6,7-trimethoxy-4-oxochromen-2-yl)cyclohexa-2,5-dien-1-yl]oxyoxane-2-carboxylic acid	Organic acids	Organic acids	C24H24O13	519.112	520.122	3.7385	[M-H]-	2.53951	3	0.6692	rp	-	131834904	HMDB0128593	-	-	661.58	426.61	250.5	870.48	421.29	139.15	1355.36	2392.58	1412.68	26951.9	25773.1	27439	-
T3_negative	MW0129005	{2-[(4,5-dihydroxy-2-{[5-hydroxy-2-(4-hydroxyphenyl)-4-oxo-4H-chromen-7-yl]oxy}-6-(hydroxymethyl)oxan-3-yl)oxy]-4-hydroxy-4-(hydroxymethyl)oxolan-3-yl}oxidanesulfonic acid	Organic acids	Organic acids	C26H28O17S	625.051	644.105	4.5683	[M-H2O-H]-	8.85067	3	0.6683	rp	-	131831883	HMDB0125360	-	-	168.72	129.92	9.71	846.12	3.87	388.4	2588.71	1277.06	199.61	3278.25	3278.52	3041.39	-
T3_negative	MW0113631	6-{[2-(3,4-dihydroxyphenyl)-3,7-dihydroxy-8aH-chromen-5-yl]oxy}-3,4,5-trihydroxyoxane-2-carboxylic acid	Organic acids	Organic acids	C21H19O12	925.185	463.088	3.1318	[2M-H]-	14.5799	3	0.6681	rp	-	131834327	HMDB0127939	-	-	3.95	30.74	24.4	1.27	6.85	7.19	13.22	1.26	21.48	794.42	709.78	760.04	-
T3_negative	MW0132911	3-[3,5-dihydroxy-4-(sulfooxy)benzoyloxy]-4,5-dihydroxybenzoic acid	Organic acids	Organic acids	C14H10O12S	461.002	401.989	0.5562	[M+CH3COO]-	0.506734	3	0.668	rp	-	131834671	HMDB0128331	-	-	21892	27953.7	31095.6	24579.5	24867.2	24896.2	28669.4	30956.8	27219.8	24410.5	24087.2	24540.5	-
T3_negative	MW0128563	[2-(5,7-dihydroxy-4-oxo-2-phenyl-4H-chromen-6-yl)-4-hydroxy-6-methyl-5-oxooxan-3-yl]oxidanesulfonic acid	Organic acids	Organic acids	C21H18O11S	537.06	478.057	2.7128	[M+CH3COO]-	17.5416	3	0.6677	rp	-	131833715	HMDB0127354	-	-	186.53	170.84	44.66	343.41	538.39	427.34	51.35	357.44	22.53	29619.1	29637.1	29185.6	-
T3_negative	MW0132451	3,4,5-trihydroxy-6-{3-hydroxy-5-[(E)-2-(2-hydroxy-4-{[3,4,5-trihydroxy-6-(hydroxymethyl)oxan-2-yl]oxy}phenyl)ethenyl]phenoxy}oxane-2-carboxylic acid	Organic acids	Organic acids	C26H30O15	581.15	582.159	3.7385	[M-H]-	1.67357	3	0.666	rp	-	131837862	HMDB0134116	-	-	337.32	287.78	340.25	1943.44	1312.14	1025.41	99776.4	105013	129965	90236.9	87175.9	89945.6	-
T3_negative	MW0132101	3,4,5-Trihydroxy-6-[4-hydroxy-2-oxo-3-(3-oxo-1-phenylbutyl)chromen-7-yl]oxyoxane-2-carboxylic acid	Organic acids	Organic acids	C25H24O11	535.099	500.132	4.8453	[M+Cl]-	3.72263	3	0.6651	rp	-	92023684	HMDB0141001	-	-	982.54	844.35	9773.29	1144.4	1571.69	4162.75	95674	98304.6	98046.8	1851.94	2097.4	2151.76	-
T3_negative	MW0135825	6-{[2-(3,4-dihydroxyphenyl)-7-hydroxy-4-oxo-8-(3,4,5-trihydroxyoxan-2-yl)-4H-chromen-5-yl]oxy}-3,4,5-trihydroxyoxane-2-carboxylic acid	Organic acids	Organic acids	C26H26O16	593.121	594.122	3.168	[M-H]-	14.691	3	0.6649	rp	-	131833652	HMDB0127288	-	-	1026.85	2302.39	2676.63	2265.25	493.48	3684.55	30.21	2117.29	238.5	58257	58788.5	57135.8	-
T3_negative	MW0128497	[(6-{5,7-dihydroxy-4-oxo-2-phenyl-6-[3,4,5-trihydroxy-6-(hydroxymethyl)oxan-2-yl]-3,4-dihydro-2H-1-benzopyran-8-yl}-3,4,5-trihydroxyoxan-2-yl)methoxy]sulfonic acid	Organic acids	Organic acids	C27H32O17S	719.156	660.136	2.7128	[M+CH3COO]-	15.7871	3	0.6641	rp	-	131833257	HMDB0126875	-	-	91.31	128.17	1120.71	287.97	57.98	362.45	9468.03	12748	10782.5	818.99	831.8	800.42	-
T3_negative	MW0136011	6-{[5,6-dihydroxy-3-(4-methoxyphenyl)-4-oxo-4H-chromen-7-yl]oxy}-3,4,5-trihydroxyoxane-2-carboxylic acid	Organic acids	Organic acids	C22H20O12	535.085	476.096	3.5995	[M+CH3COO]-	0.789558	3	0.664	rp	-	131836182	HMDB0129969	-	-	272.81	250.12	136.67	69.23	95.47	70.93	110	13.28	45.57	2621.37	2632.25	2658	-
T3_negative	MW0135806	6-{[2-(3,4-dihydroxyphenyl)-5-hydroxy-4-oxo-6-[3,4,5-trihydroxy-6-(hydroxymethyl)oxan-2-yl]-8-(3,4,5-trihydroxyoxan-2-yl)-4H-chromen-7-yl]oxy}-3,4,5-trihydroxyoxane-2-carboxylic acid	Organic acids	Organic acids	C32H36O21	755.169	756.175	2.7128	[M-H]-	0.0927422	3	0.6639	rp	-	131833270	HMDB0126888	-	-	379.59	500.46	186.63	1041.39	1688.77	1843.91	407.14	1190.54	611.69	13848.4	13744	13906.1	-
T3_negative	MW0131774	CID 131836667	Organic acids	Organic acids	C21H18O10	465.066	430.09	5.1018	[M+Cl]-	16.9393	3	0.6638	rp	-	131836667	HMDB0132467	-	-	334.58	1151.63	118.17	216.19	336.25	49.52	1375.48	1312.44	936.54	8523.12	8715.87	8366.7	-
T3_negative	MW0113635	6-{[2-(3,4-dihydroxyphenyl)-7-hydroxy-3-{[3,4,5-trihydroxy-6-(hydroxymethyl)oxan-2-yl]oxy}-8aH-chromen-5-yl]oxy}-3,4,5-trihydroxyoxane-2-carboxylic acid	Organic acids	Organic acids	C27H29O17	625.136	625.14	5.2792	[M-]-	2.87438	3	0.6635	rp	-	131834321	HMDB0127933	-	-	474.97	43.57	63.07	349.95	272.69	524.18	771.59	409.04	448.54	10521.2	10532.8	10269.3	-
T3_negative	MW0132519	3,4,5-trihydroxy-6-{5-hydroxy-2-[1-oxo-1-(2,4,6-trihydroxyphenyl)propan-2-yl]phenoxy}oxane-2-carboxylic acid	Organic acids	Organic acids	C21H22O12	482.126	466.111	3.6046	[M+NH4-2H]-	10.0113	3	0.6635	rp	-	131837687	HMDB0133879	-	-	98.09	342.45	235.69	124.33	234.65	140.45	597419	600578	648162	83241.4	69377.3	91773.8	-
T3_negative	MW0128771	[4-(7-Hydroxy-8-methoxy-4-oxo-2,3-dihydrochromen-2-yl)phenyl] hydrogen sulate	Organic acids	Organic acids	C16H14O8S	365.022	366.041	7.4093	[M-H]-	2.72705	3	0.6632	rp	-	131837226	HMDB0133292	-	-	61.18	201.03	413.52	72.42	77.5	88.03	44.95	53.22	11.45	1916.32	1793.19	1895.94	-
T3_negative	MW0128764	[4-(5,7-dihydroxy-6-methoxy-4-oxo-3,4-dihydro-2H-1-benzopyran-2-yl)phenyl]oxidanesulfonic acid	Organic acids	Organic acids	C16H14O9S	381.027	382.036	5.1809	[M-H]-	0.990071	3	0.6627	rp	-	131834910	HMDB0128600	-	-	28.64	6.72	5.74	631.34	1.69	2.46	404.77	388.24	11.82	30196.5	29808.5	30364	-
T3_negative	MW0128904	{[(2E)-4-{3-[6-(2,4-dihydroxyphenyl)-2-{4-[(E)-2-(2,4-dihydroxyphenyl)ethenyl]-2,6-dihydroxyphenyl}-4-methylcyclohex-3-ene-1-carbonyl]-2,6-dihydroxyphenyl}-2-methylbut-2-en-1-yl]oxy}sulfonic acid	Organic acids	Organic acids	C39H38O13S	745.178	746.203	6.1175	[M-H]-	20.9483	3	0.6626	rp	-	131832732	HMDB0126306	-	-	170.33	33.11	63.53	123.3	99.73	20.75	31.24	72.56	54.71	3697.79	3146.48	3510.89	-
T3_negative	MW0134935	6-(3-{8-[2-(3,4-dihydroxyphenyl)-3,7-dihydroxy-3,4-dihydro-2H-1-benzopyran-4-yl]-3,5,7-trihydroxy-3,4-dihydro-2H-1-benzopyran-2-yl}phenoxy)-3,4,5-trihydroxyoxane-2-carboxylic acid	Organic acids	Organic acids	C36H34O16	721.145	722.185	5.2989	[M-H]-	0.391064	3	0.6617	rp	-	131838772	HMDB0135105	-	-	1501.28	360.85	270.03	317.09	509.54	387.18	5749.81	7408.8	7604.41	1030.75	990.71	1054.23	-
T3_negative	MW0112484	3,4,5-trihydroxy-6-[2-hydroxy-6-methoxy-4-(3-oxobutyl)phenoxy]oxane-2-carboxylic acid	Organic acids	Organic acids	C17H22O10	385.113	386.121	3.8575	[M-H]-	3.01467	3	0.6606	rp	-	131839213	HMDB0135707	-	-	44740.2	62707	64327.2	107048	67049.7	108706	15720.3	13917.4	10467.9	61681.5	57084.2	57512.9	-
T3_negative	MW0132161	3,4,5-trihydroxy-6-{[5-hydroxy-2-(4-methoxyphenyl)-4-oxo-6-[3,4,5-trihydroxy-6-(hydroxymethyl)oxan-2-yl]-4H-chromen-7-yl]oxy}oxane-2-carboxylic acid	Organic acids	Organic acids	C28H30O16	621.144	622.153	4.746	[M-H]-	1.83435	3	0.6587	rp	-	131833483	HMDB0127108	-	-	238.41	992.05	316.81	864.73	191.15	917.56	502.65	202.96	395.58	5415.15	5786.99	5804.64	-
T3_negative	MW0112438	3,4,5-trihydroxy-6-[(4-hydroxybutanoyl)oxy]oxane-2-carboxylic acid	Organic acids	Organic acids	C10H16O9	279.072	280.079	1.3024	[M-H]-	0.673862	3	0.6582	rp	-	131836337	HMDB0130133	-	-	42.71	79.01	3313.97	811	103.03	42.5	197.6	140.1	245.37	40149.8	38449.4	39653.5	-
T3_negative	MW0135943	6-{[3,7-dihydroxy-2-(3-hydroxy-2,2-dimethyl-3,4-dihydro-2H-1-benzopyran-6-yl)-4-oxo-4H-chromen-5-yl]oxy}-3,4,5-trihydroxyoxane-2-carboxylic acid	Organic acids	Organic acids	C26H26O13	545.15	546.137	3.8178	[M-H]-	1.63492	3	0.6577	rp	-	131832479	HMDB0126013	-	-	1258.53	1984.83	1593.81	15880	11435.4	14548.8	1675.71	394.75	500.86	987.2	1034.6	939.38	-
T3_negative	MW0132405	3,4,5-trihydroxy-6-{3,4,5-trihydroxy-2-[3-(4-methoxyphenyl)propanoyl]phenoxy}oxane-2-carboxylic acid	Organic acids	Organic acids	C22H24O12	479.11	480.127	3.8773	[M-H]-	0.116516	3	0.6573	rp	-	131836391	HMDB0130204	-	-	2019.08	737.27	627.21	302.8	404.35	168.78	54899.7	53585.3	56679.2	203095	218727	219086	-
T3_negative	MW0129187	{3-[2-(2,5-dihydroxy-3-methoxyphenyl)ethyl]phenyl}oxidanesulfonic acid	Organic acids	Organic acids	C15H16O7S	339.053	340.062	7.5663	[M-H]-	3.61224	3	0.6573	rp	-	131836174	HMDB0129955	-	-	49.35	47.41	441.7	151.69	27.04	55.57	120.01	139.97	76.86	7263.73	7241.37	7464.72	-
T3_negative	MW0113345	6-(3-ethenyl-5-hydroxyphenoxy)-3,4,5-trihydroxyoxane-2-carboxylic acid	Organic acids	Organic acids	C14H16O8	623.15	312.084	2.7128	[2M-H]-	0.736717	3	0.6563	rp	-	131834406	HMDB0128031	-	-	98.53	77.99	95.2	444.8	245.31	215.65	343.99	498.69	48.99	755.69	847.61	925.09	-
T3_negative	MW0132344	3,4,5-trihydroxy-6-{2-[5-hydroxy-8,8-dimethyl-6-(2-methylpropanoyl)-2-oxo-2H,8H-pyrano[2,3-f]chromen-4-yl]phenoxy}oxane-2-carboxylic acid	Organic acids	Organic acids	C30H30O12	581.165	582.174	5.0424	[M-H]-	1.01324	3	0.656	rp	-	131832543	HMDB0126099	-	-	587.16	4712.82	208.07	2461.96	1095.99	197.58	3826.29	2719.13	6395.38	75494.4	72436.6	75904.8	-
T3_negative	MW0127700	({6-[2-(3,4-dihydroxyphenyl)-5-hydroxy-4-oxo-8-[3,4,5-trihydroxy-6-(hydroxymethyl)oxan-2-yl]-7-[(3,4,5-trihydroxy-6-methyloxan-2-yl)oxy]-4H-chromen-6-yl]-3,4,5-trihydroxyoxan-2-yl}methoxy)sulfonic acid	Organic acids	Organic acids	C33H40O23S	835.159	836.168	3.2244	[M-H]-	1.96548	3	0.6557	rp	-	131833359	HMDB0126980	-	-	76.15	4.22	38.32	5.7	87.33	65.96	8.22	13.04	5.02	2193.01	2082.29	2121.61	-
T3_negative	MW0104587	2-amino-4-({1-[(carboxymethyl)-C-hydroxycarbonimidoyl]-2-{[1-(6,7-dimethoxy-2H-1,3-benzodioxol-5-yl)-2,3-dihydroxypropyl]sulfanyl}ethyl}-C-hydroxycarbonimidoyl)butanoic acid	Organic acids	Organic acids	C22H31N3O12S	542.144	561.163	3.2829	[M-H2O-H]-	0.871074	3	0.6556	rp	-	131835015	HMDB0128716	-	-	89.99	26.72	47.87	2202.81	167.63	1740.88	673.82	297.07	141.78	21262.9	21523.5	21290.8	-
T3_negative	MW0130608	2-{2,6-dihydroxy-3-[3-(2,4,5-trihydroxyphenyl)propanoyl]phenyl}-6-(2,4-dihydroxyphenyl)-4-methylcyclohex-3-ene-1-carboxylic acid	Organic acids	Organic acids	C29H28O10	535.163	536.168	2.0814	[M-H]-	4.19143	3	0.6555	rp	-	131832906	HMDB0126490	-	-	4398.44	5166	5043.9	6497.2	8240.05	5683.24	2210.97	7728.26	2105.79	1644.4	1476.88	972.96	-
T3_negative	MW0140573	(2R)-trihomocitric acid	Organic acids	Organic acids	C9H14O7	279.072	234.074	0.8895	[M+HCOO]-	1.05296	3	0.6551	rp	-	24892804	-	-	-	33.28	12763.9	4101.51	5967.1	4182.38	93.74	1573.08	23.65	96.5	88826.3	92719.1	90840.7	-
T3_negative	MW0105006	1,3,4-Trihydroxy-5-oxocyclohexane-1-carboxylic acid	Organic acids	Organic acids	C7H10O6	230.058	190.048	5.3979	[M-H+CH3CN]-	20.0279	3	0.6548	rp	-	630	HMDB0012710	-	-	193.57	316.39	82.16	46.55	16.25	73.6	106.52	158.25	36.68	30864.4	30765.5	30849.4	-
T3_negative	MW0135646	6-[6-carboxy-3,4-dihydroxy-2-(3,4,5-trihydroxybenzoyloxy)phenoxy]-3,4,5-trihydroxyoxane-2-carboxylic acid	Organic acids	Organic acids	C20H18O16	495.041	514.059	2.9421	[M-H2O-H]-	0.0477721	3	0.6545	rp	-	131834715	HMDB0128375	-	-	79.19	56.36	8.42	22.43	10.37	107.92	930.22	697.02	988.64	12497.3	11863.5	12351.2	-
T3_negative	MW0134936	6-(3-{8-[3,7-dihydroxy-2-(3-hydroxyphenyl)-3,4-dihydro-2H-1-benzopyran-4-yl]-3,5,7-trihydroxy-3,4-dihydro-2H-1-benzopyran-2-yl}phenoxy)-3,4,5-trihydroxyoxane-2-carboxylic acid	Organic acids	Organic acids	C36H34O15	741.147	706.19	4.9433	[M+Cl]-	16.2142	3	0.6543	rp	-	131838801	HMDB0135135	-	-	523.43	354.36	160.51	75.03	147.62	345.86	1555.82	1706.84	138.61	8828.64	8393.69	8473.88	-
T3_negative	MW0136553	6-{5-[2,3-dioxo-3-(2,4,6-trihydroxyphenyl)propyl]-2-hydroxyphenoxy}-3,4,5-trihydroxyoxane-2-carboxylic acid	Organic acids	Organic acids	C21H20O13	479.08	480.09	3.8773	[M-H]-	2.59931	3	0.6539	rp	-	131831944	HMDB0125441	-	-	7562.83	7951.53	8721.96	12025.1	4726.91	6543.2	897.63	1567.15	2226.76	2809.68	3128.63	3111.08	-
T3_negative	MW0128595	[2,6-dihydroxy-4-(3,5,7-trihydroxy-3,4-dihydro-2H-1-benzopyran-2-yl)phenyl]oxidanesulfonic acid	Organic acids	Organic acids	C15H14O10S	445.036	386.031	0.5562	[M+CH3COO]-	19.1182	3	0.6532	rp	-	131839523	HMDB0141560	-	-	18603	20217	20423.9	13028.6	13720.8	13934.3	27442.2	22104.2	20478.2	21950.7	21285.2	21191	-
T3_negative	MW0135910	6-[3,5-Dihydroxy-2-(3-hydroxy-2,2-dimethyl-3,4-dihydrochromen-6-yl)-4-oxochromen-7-yl]oxy-3,4,5-trihydroxyoxane-2-carboxylic acid	Organic acids	Organic acids	C26H26O13	1091.25	546.137	4.2323	[2M-H]-	2.49918	3	0.6532	rp	-	131832478	HMDB0126012	-	-	175.37	77.74	4.54	25.24	663.67	1204.11	10633.8	8630.35	8892.1	3774.44	4083.88	3907.27	-
T3_negative	MW0112595	3,4,5-Trihydroxy-6-[3-(4-hydroxy-3-methoxyphenyl)propanoyloxy]oxane-2-carboxylic acid	Organic acids	Organic acids	C16H20O10	371.098	372.106	2.3992	[M-H]-	2.77256	3	0.6529	rp	-	131834361	HMDB0127982	-	-	1784.48	2298.61	358.21	519.04	134.63	238.87	4116.28	846.29	793.74	112255	112443	112427	-
T3_negative	MW0131709	CID 131839423	Organic acids	Organic acids	C15H14O9	675.108	338.064	2.8511	[2M-H]-	16.6773	3	0.6524	rp	-	131839423	HMDB0137928	-	-	325.18	455.37	40.61	93.94	5.3	53.56	46.76	2279.03	1780.93	122744	121217	121768	-
T3_negative	MW0112383	3,4,5-Trihydroxy-6-(3,4,5-trihydroxycyclohexene-1-carbonyl)oxyoxane-2-carboxylic acid	Organic acids	Organic acids	C13H18O11	371.061	350.085	1.8848	[M+Na-2H]-	4.23455	3	0.6523	rp	-	131836362	HMDB0130161	-	-	204.74	324.79	269.47	179.82	105.85	75.63	209.17	485.86	487.69	6441.26	6528.17	5826.19	-
T3_negative	MW0134918	6-(3-{4-[2-(3,4-dihydroxyphenyl)-3,5,7-trihydroxy-3,4-dihydro-2H-1-benzopyran-8-yl]-3,7-dihydroxy-3,4-dihydro-2H-1-benzopyran-2-yl}phenoxy)-3,4,5-trihydroxyoxane-2-carboxylic acid	Organic acids	Organic acids	C36H34O16	721.161	722.185	4.9235	[M-H]-	0.250704	3	0.6521	rp	-	131838762	HMDB0135094	-	-	601.28	359.17	155.87	740.5	246.2	214.88	7206.35	11422.4	12249.2	1102.33	820.9	998.49	-
T3_negative	MW0136013	6-{[5,7-dihydroxy-2-(3-hydroxy-2,2-dimethyl-3,4-dihydro-2H-1-benzopyran-6-yl)-4-oxo-4H-chromen-3-yl]oxy}-3,4,5-trihydroxyoxane-2-carboxylic acid	Organic acids	Organic acids	C26H26O13	545.13	546.137	4.0587	[M-H]-	0.0301956	3	0.652	rp	-	131832480	HMDB0126014	-	-	2475.07	500.56	3820.35	460.26	67.88	645.67	2033.86	433.73	365.81	515834	513981	515529	-
T3_negative	MW0131844	3,4,5-trihydroxy-6-[2-hydroxy-6-(7-hydroxy-4-oxo-4H-chromen-2-yl)-3-methoxyphenoxy]oxane-2-carboxylic acid	Organic acids	Organic acids	C22H20O12	475.089	476.096	4.0935	[M-H]-	0.684557	3	0.6514	rp	-	131837254	HMDB0133331	-	-	7007.09	2990.64	1575.69	860.15	2173.89	825.73	20729	14093.4	30679.7	2.39302e+06	2.35894e+06	2.3606e+06	-
T3_negative	MW0113391	6-Acetyloxy-3,4,5-trihydroxyoxane-2-carboxylic acid	Organic acids	Organic acids	C8H12O8	471.098	236.053	0.9875	[2M-H]-	1.66125	3	0.6513	rp	-	20578455	HMDB0124934	-	-	878.4	707.97	340.34	210.09	125.29	95.37	135.81	169.54	23.83	12789.4	13835.7	13433.9	-
T3_negative	MW0132175	3,4,5-trihydroxy-6-{[5-hydroxy-6-(7-hydroxy-4-oxo-4H-chromen-3-yl)-2,2-dimethyl-3,4-dihydro-2H-1-benzopyran-7-yl]oxy}oxane-2-carboxylic acid	Organic acids	Organic acids	C26H26O12	1059.26	530.142	3.0671	[2M-H]-	11.2283	3	0.651	rp	-	131832464	HMDB0125998	-	-	137744	195596	221235	191556	208418	260407	468953	479471	558988	98396.9	94055.4	99053.1	-
T3_negative	MW0136047	6-[6-(3,4-Dihydroxy-6-methyl-5-oxooxan-2-yl)-7-hydroxy-2-(4-hydroxy-3-methoxyphenyl)-4-oxochromen-5-yl]oxy-3,4,5-trihydroxyoxane-2-carboxylic acid	Organic acids	Organic acids	C28H28O16	619.13	620.138	2.5191	[M-H]-	1.71778	3	0.651	rp	-	131833694	HMDB0127332	-	-	182.3	80.86	26.21	24.12	30.21	90.02	219.48	698.02	438.94	12891.9	12405.2	12892.3	-
T3_negative	MW0104593	2-amino-4-({1-[(carboxymethyl)-C-hydroxycarbonimidoyl]-2-{[1,3-dihydroxy-2-methyl-4-({7-oxo-7H-furo[3,2-g]chromen-4-yl}oxy)butan-2-yl]sulfanyl}ethyl}-C-hydroxycarbonimidoyl)butanoic acid	Organic acids	Organic acids	C26H31N3O12S	609.16	609.163	5.2792	[M-]-	6.37782	3	0.6507	rp	-	131835676	HMDB0129427	-	-	626.76	267.06	303.99	349.32	109.43	911.23	938.26	4276.74	621.52	83666.3	82926.9	84095.9	-
T3_negative	MW0151729	Indole-3-glycerol phosphate	Organic acids	Organic acids	C11H14NO6P	573.103	287.056	3.1649	[2M-H]-	3.84894	3	0.65	rp	-	444150	HMDB0303952	-	C03506	160.64	100.21	9.81	420.65	49	21.78	14.91	352.53	358.6	25476	24072.7	25127.7	ko00400,ko00402,ko00999,ko01100,ko01110,ko01230
T3_negative	MW0136413	6-{4-[2,3-dioxo-3-(2,4,6-trihydroxyphenyl)propyl]-2,6-dihydroxyphenoxy}-3,4,5-trihydroxyoxane-2-carboxylic acid	Organic acids	Organic acids	C21H20O14	512.103	496.085	2.7589	[M+NH4-2H]-	4.97125	3	0.6497	rp	-	131831789	HMDB0125264	-	-	66.85	79.19	81.75	456.03	64.91	165.62	277.8	230.35	186.26	11092.7	11067.6	10937.6	-
T3_negative	MW0130597	2-[(E)-3-(3,4-dihydroxyphenyl)prop-2-enoyl]oxy-3-(4-hydroxy-3-sulooxyphenyl)propanoic acid	Organic acids	Organic acids	C18H16O11S	459.043	440.041	0.9875	[M+F]-	7.8311	3	0.6493	rp	-	131831527	HMDB0124966	-	-	10634.7	12583.6	13746.9	7871.19	21657.2	16736.2	15345.9	13830	15050.1	9819.51	9644.09	9823.66	-
T3_negative	MW0129281	{4-[1-Oxo-1-(2,4,6-trihydroxyphenyl)propan-2-yl]phenyl}oxidanesulfonic acid	Organic acids	Organic acids	C15H14O8S	394.062	354.041	1.8376	[M-H+CH3CN]-	5.8918	3	0.649	rp	-	131836196	HMDB0129986	-	-	7.13	125.2	66.7	114.48	143.39	195.32	128.66	82.41	4148.15	22749.6	23824.6	23962.3	-
T3_negative	MW0128958	{[3,4,5-trihydroxy-6-(5,6,7-trihydroxy-4-oxo-2-phenyl-4H-chromen-8-yl)oxan-2-yl]methoxy}sulfonic acid	Organic acids	Organic acids	C21H20O13S	571.087	512.062	7.2717	[M+CH3COO]-	17.6798	3	0.6488	rp	-	131833561	HMDB0127193	-	-	106.39	86.07	146.8	110.91	158.84	496.57	808.06	270.82	842.47	11401.1	11557.1	11449	-
T3_negative	MW0136344	6-{4-[(1E)-3-{[5-({4,5-dihydroxy-2-[4-(7-hydroxy-4-oxo-3,4-dihydro-2H-1-benzopyran-2-yl)phenoxy]-6-(hydroxymethyl)oxan-3-yl}oxy)-3,4-dihydroxyoxolan-3-yl]methoxy}-3-oxoprop-1-en-1-yl]phenoxy}-3,4,5-trihydroxyoxane-2-carboxylic acid	Organic acids	Organic acids	C41H44O21	917.237	872.237	3.5297	[M+HCOO]-	0.66262	3	0.6487	rp	-	131838613	HMDB0134927	-	-	205.29	520.66	228.05	197.55	765.02	563.32	4864.31	7297.44	5768.77	40279.6	40222.5	39325.4	-
T3_negative	MW0133109	3-hydroxy-4-methoxy-5-[2,4,5-trihydroxy-3-(3,4,5-trihydroxybenzoyloxy)benzoyloxy]benzoic acid	Organic acids	Organic acids	C22H16O14	541.007	504.054	4.412	[M+K-2H]-	3.20958	3	0.6473	rp	-	131834699	HMDB0128359	-	-	99.56	204.47	22.48	304.55	162.28	411.36	1357.36	2946.08	2646.66	3834.27	3816.29	3956.7	-
T3_negative	MW0112623	3,4,5-Trihydroxy-6-[4-hydroxy-5-(3-hydroxyphenyl)pentanoyl]oxyoxane-2-carboxylic acid	Organic acids	Organic acids	C17H22O10	445.134	386.121	3.9364	[M+CH3COO]-	3.87969	3	0.6472	rp	-	131834084	HMDB0127755	-	-	12.91	16.82	8.72	21.89	24.56	30.62	232.21	129.43	378.9	4077.14	4125.66	4012.16	-
T3_negative	MW0135009	6-(4-{5,7-dihydroxy-4-oxo-6-[3,4,5-trihydroxy-6-(hydroxymethyl)oxan-2-yl]-4H-chromen-2-yl}-2-methoxyphenoxy)-3,4,5-trihydroxyoxane-2-carboxylic acid	Organic acids	Organic acids	C28H30O17	619.13	638.148	4.9467	[M-H2O-H]-	1.49606	3	0.6472	rp	-	131833719	HMDB0127361	-	-	9933.54	12602.2	16136.3	17724.3	14259.2	19957.9	106630	110892	126844	26520.6	25537.7	25675.1	-
T3_negative	MW0134721	6-({3-[2-(3,4-dihydroxyphenyl)-5,7-dihydroxy-4-oxo-3,4-dihydro-2H-1-benzopyran-8-yl]-5-hydroxy-4-oxo-2-phenyl-3,4-dihydro-2H-1-benzopyran-7-yl}oxy)-3,4,5-trihydroxyoxane-2-carboxylic acid	Organic acids	Organic acids	C36H30O16	737.139	718.153	3.5198	[M+F]-	8.29268	3	0.6468	rp	-	131835512	HMDB0129231	-	-	56415.9	82793.5	81207.4	13237.5	11708.2	12595.8	11875.2	9052.21	14755.4	7362.29	8067.93	4768.23	-
T3_negative	MW0135808	6-{[2-(3,4-dihydroxyphenyl)-5-hydroxy-4-oxo-8-(3,4,5-trihydroxyoxan-2-yl)-4H-chromen-7-yl]oxy}-3,4,5-trihydroxyoxane-2-carboxylic acid	Organic acids	Organic acids	C26H26O16	615.1	594.122	3.5198	[M+Na-2H]-	7.65146	3	0.6463	rp	-	131833653	HMDB0127289	-	-	89.67	76.84	99.95	87.04	37.52	84.04	665.17	39.62	947.36	43317.6	43263.8	44065.4	-
T3_negative	MW0136038	6-{[6-(3,4-dihydroxy-6-methyl-5-oxooxan-2-yl)-2-(3,4-dihydroxyphenyl)-5-hydroxy-4-oxo-4H-chromen-7-yl]oxy}-3,4,5-trihydroxyoxane-2-carboxylic acid	Organic acids	Organic acids	C27H26O16	605.11	606.122	5.291	[M-H]-	7.88335	3	0.6461	rp	-	131833682	HMDB0127319	-	-	67.33	27.64	56.09	35.38	21.77	27	86.08	82.96	62.9	1893.09	1974.72	1801.97	-
T3_negative	MW0131560	3,4,5-Trihydroxy-6-[5-hydroxy-4-oxo-2-phenyl-6-[3,4,5-trihydroxy-6-(hydroxymethyl)oxan-2-yl]chromen-7-yl]oxyoxane-2-carboxylic acid	Organic acids	Organic acids	C27H28O15	591.133	592.143	3.679	[M-H]-	4.58354	3	0.6444	rp	-	131833495	HMDB0127121	-	-	252.67	72.14	62.02	59.19	204.98	43.63	1806.77	278.07	1375.25	24938.7	24121	24465.6	-
T3_negative	MW0135875	6-{[3-(3,4-dimethoxyphenyl)-7-methoxy-8-methyl-4-oxo-4H-chromen-5-yl]oxy}-3,4,5-trihydroxyoxane-2-carboxylic acid	Organic acids	Organic acids	C25H26O12	517.131	518.142	5.1018	[M-H]-	7.65031	3	0.6439	rp	-	131835834	HMDB0129588	-	-	14290.3	23104.2	16928.8	41415.6	29449.1	46423.6	110613	212799	219085	34129.8	34227.2	34601.4	-
T3_negative	MW0135587	6-[4,5-dihydroxy-2-(3,5,6,7-tetrahydroxy-4-oxo-3,4-dihydro-2H-1-benzopyran-2-yl)phenoxy]-3,4,5-trihydroxyoxane-2-carboxylic acid	Organic acids	Organic acids	C21H20O15	511.075	512.08	2.2191	[M-H]-	4.33741	3	0.6421	rp	-	131835740	HMDB0129493	-	-	366.36	366.66	255.15	19454.3	15056.4	24550.9	3268.19	2642.9	2737.87	6335.89	5989.51	6005.61	-
T3_negative	MW0135658	6-{[(2E)-3-(2,4-dihydroxyphenyl)prop-2-enoyl]oxy}-3,4,5-trihydroxyoxane-2-carboxylic acid	Organic acids	Organic acids	C15H16O10	711.149	356.074	3.1258	[2M-H]-	5.24915	3	0.642	rp	-	131832828	HMDB0126409	-	-	3156.81	3283.39	9486.27	1862.98	755.17	11167.9	391.64	497.34	484.97	11797.7	12858.5	12758.2	-
T3_negative	MW0132115	3,4,5-trihydroxy-6-{[5,6,8-trihydroxy-2-(4-methoxyphenyl)-4-oxo-3,4-dihydro-2H-1-benzopyran-7-yl]oxy}oxane-2-carboxylic acid	Organic acids	Organic acids	C22H22O13	529.072	494.106	4.2719	[M+Cl]-	1.82857	3	0.6415	rp	-	131836404	HMDB0130218	-	-	171.32	100.34	9.7	43.57	125.42	8.29	464.78	695.83	355.06	20036.7	19864.1	20055.8	-
T3_negative	MW0132089	3,4,5-trihydroxy-6-{[3-hydroxy-8-(hydroxymethyl)-2-(4-hydroxyphenyl)-8-methyl-4-oxo-4H,8H-pyrano[2,3-f]chromen-5-yl]oxy}oxane-2-carboxylic acid	Organic acids	Organic acids	C26H24O13	543.108	544.122	4.1231	[M-H]-	4.94561	3	0.6405	rp	-	131833767	HMDB0127412	-	-	370.45	92.18	147.46	361.79	615.7	716.42	343.49	106.83	741.83	2964.49	3104.79	2436.14	-
T3_negative	MW0136243	6-{3,5-dihydroxy-2-[2-(2-hydroxy-4-methoxyphenyl)propanoyl]phenoxy}-3,4,5-trihydroxyoxane-2-carboxylic acid	Organic acids	Organic acids	C22H24O12	515.096	480.127	3.6193	[M+Cl]-	0.0511559	3	0.6399	rp	-	131837675	HMDB0133867	-	-	805.54	478.63	354.87	252.58	85.41	131.66	12848	8420.79	6518.99	45137.2	44348.3	45189.5	-
T3_negative	MW0131809	3,4,5-trihydroxy-6-[2,3,6-trihydroxy-4-(3,5,7-trihydroxy-4-oxo-3,4-dihydro-2H-1-benzopyran-2-yl)phenoxy]oxane-2-carboxylic acid	Organic acids	Organic acids	C21H20O15	511.053	512.08	2.4162	[M-H]-	6.33256	3	0.6394	rp	-	131831860	HMDB0125335	-	-	592.98	1070.14	2059.72	2073.68	2383.64	899.77	57.24	32.41	36980.8	52569.8	52385.4	52566.8	-
T3_negative	MW0168472	2-(N-Morpholino)ethanesulfonic acid	Organic acids	Organic acids	C6H13NO4S	389.111	195.056	2.2978	[2M-H]-	13.5135	3	0.6393	rp	-	78165	HMDB0246678	-	-	122.76	1955.92	2248.75	2131.58	2823.14	3343.94	159.08	835	864.83	33562.8	33212.4	33068.7	-
T3_negative	MW0112615	3,4,5-trihydroxy-6-{[3-hydroxy-2-(hydroxymethyl)-2-methylpropanoyl]oxy}oxane-2-carboxylic acid	Organic acids	Organic acids	C11H18O10	309.087	310.09	6.0877	[M-H]-	5.00775	3	0.6392	rp	-	131833986	HMDB0127650	-	-	258.45	48.56	51.83	553.94	14.37	592.4	4681.47	4038.54	3421.6	530.71	546.43	548.9	-
T3_negative	MW0131603	3,4,5-trihydroxy-6-({7-hydroxy-4-oxo-2-phenyl-8-[3,4,5-trihydroxy-6-(hydroxymethyl)oxan-2-yl]-3,4-dihydro-2H-1-benzopyran-5-yl}oxy)oxane-2-carboxylic acid	Organic acids	Organic acids	C27H30O15	639.157	594.159	3.4999	[M+HCOO]-	2.77698	3	0.6392	rp	-	131831375	HMDB0124784	-	-	506.97	24.99	351.77	150.39	292.39	632.06	3969.97	13484.2	7221.29	26190.3	26146.3	25563	-
T3_negative	MW0131707	3,4,5-Trihydroxy-6-[2-[9-(3-methylbut-2-enoyloxy)-2-oxo-8,9-dihydrouro[2,3-h]chromen-8-yl]propan-2-yloxy]oxane-2-carboxylic acid	Organic acids	Organic acids	C25H28O12	519.161	520.158	3.5622	[M-H]-	1.76592	3	0.6391	rp	-	131835211	HMDB0128919	-	-	4296.6	270.7	4591.3	6588.85	3673.97	5482.08	48204.1	45042.9	40010.7	5928.26	5800.96	5938.38	-
T3_negative	MW0111559	[5-(5,7-dihydroxy-3-{[3,4,5-trihydroxy-6-(hydroxymethyl)oxan-2-yl]oxy}-5H-chromen-2-yl)-2-hydroxyphenyl]oxidanesulfonic acid	Organic acids	Organic acids	C21H21O14S	545.092	529.065	4.2917	[M+NH4-2H]-	14.7912	3	0.6384	rp	-	131834322	HMDB0127934	-	-	5870.3	1728.29	3828.58	12838.9	9500.96	27091.1	24770.2	23733.4	21100.6	17431.3	13975.5	16608.2	-
T3_negative	MW0129122	{2-[5,7-dihydroxy-2-(4-hydroxyphenyl)-4-oxo-8-[3,4,5-trihydroxy-6-(hydroxymethyl)oxan-2-yl]-3,4-dihydro-2H-1-benzopyran-6-yl]-3,5-dihydroxy-6-(hydroxymethyl)oxan-4-yl}oxidanesulfonic acid	Organic acids	Organic acids	C27H32O18S	675.16	676.131	4.5683	[M-H]-	16.9725	3	0.6381	rp	-	131833253	HMDB0126871	-	-	7286.83	12777.7	12432.7	20330.7	14764.8	19536.5	108513	125101	124984	28725	29200.4	29228.7	-
T3_negative	MW0135828	6-{[2-(3,4-dihydroxyphenyl)-7-methoxy-4-oxo-6-[3,4,5-trihydroxy-6-(hydroxymethyl)oxan-2-yl]-4H-chromen-5-yl]oxy}-3,4,5-trihydroxyoxane-2-carboxylic acid	Organic acids	Organic acids	C28H30O17	637.124	638.148	4.0146	[M-H]-	1.22672	3	0.6371	rp	-	131834878	HMDB0128551	-	-	33947.5	71409.6	55448.7	46934.2	41027.7	51609.6	43401.2	44311.1	40638.9	5992.79	4013.54	5494.39	-
T3_negative	MW0135792	6-[2-(3,4-Dihydroxyphenyl)-4-oxo-6,8-bis[3,4,5-trihydroxy-6-(hydroxymethyl)oxan-2-yl]-7-(3,4,5-trihydroxy-6-methyloxan-2-yl)oxychromen-5-yl]oxy-3,4,5-trihydroxyoxane-2-carboxylic acid	Organic acids	Organic acids	C39H48O26	931.233	932.243	5.3386	[M-H]-	5.7383	3	0.6369	rp	-	131833356	HMDB0126977	-	-	317.56	110.19	239.82	49.06	79.86	66.56	285.42	56.67	85.76	39203.1	39678.1	39657.6	-
T3_negative	MW0127708	({6-[5,7-dihydroxy-2-(3-hydroxy-4-methoxyphenyl)-4-oxo-8-[3,4,5-trihydroxy-6-(hydroxymethyl)oxan-2-yl]-4H-chromen-3-yl]-3,4,5-trihydroxyoxan-2-yl}methoxy)sulfonic acid	Organic acids	Organic acids	C28H32O19S	749.136	704.126	2.5148	[M+HCOO]-	19.4533	3	0.6358	rp	-	131833308	HMDB0126927	-	-	167.22	75.73	17.24	154.08	204.87	9.97	263.07	22.02	459.54	8164.98	7358.23	7858.12	-
T3_negative	MW0135832	6-{[2-(3,4-dihydroxyphenyl)-8-[1-(2,4-dihydroxyphenyl)-3-(3,4-dihydroxyphenyl)-2-hydroxypropyl]-3,5-dihydroxy-3,4-dihydro-2H-1-benzopyran-7-yl]oxy}-3,4,5-trihydroxyoxane-2-carboxylic acid	Organic acids	Organic acids	C36H36O17	739.2	740.195	2.1795	[M-H]-	0.106549	3	0.6344	rp	-	131838748	HMDB0135078	-	-	175.05	255.25	413.92	2167.6	3017.64	2917.86	6317.34	599.03	521.42	477.74	440.37	457.41	-
T3_negative	MW0136342	6-{3-[8-(5,7-dihydroxy-4-oxo-2-phenyl-3,4-dihydro-2H-1-benzopyran-3-yl)-5,7-dihydroxy-4-oxo-3,4-dihydro-2H-1-benzopyran-2-yl]phenoxy}-3,4,5-trihydroxyoxane-2-carboxylic acid	Organic acids	Organic acids	C36H30O15	701.136	702.159	4.3314	[M-H]-	0.518376	3	0.6342	rp	-	131835517	HMDB0129236	-	-	2135.56	2894.96	4002.39	7523.39	7436.48	10183.8	13869.3	14249.6	19370	4664.98	4903.97	4831.91	-
T3_negative	MW0131934	3,4,5-trihydroxy-6-[4-hydroxy-2-(methoxymethyl)-5-(3,5,7-trihydroxy-3,4-dihydro-2H-1-benzopyran-2-yl)phenoxy]oxane-2-carboxylic acid	Organic acids	Organic acids	C23H26O13	509.123	510.137	6.4042	[M-H]-	11.0515	3	0.6341	rp	-	131834205	HMDB0127856	-	-	677.52	326.83	128.21	100.87	50.06	58.93	32.09	29.59	20.76	13144	13286.4	13149.4	-
T3_negative	MW0113444	6-[(6-carboxy-3,4,5-trihydroxyoxan-2-yl)oxy]-1-oxo-1H-isochromene-3-carboxylic acid	Organic acids	Organic acids	C16H14O11	401.048	382.054	1.2622	[M+F]-	11.7756	3	0.6339	rp	-	131834947	HMDB0128643	-	-	107.22	89.84	141.96	27.38	198.71	126.08	2181.24	2380.42	1898.32	5909.23	5787.17	5555.56	-
T3_negative	MW0136253	6-{3,5-dihydroxy-2-[3-(3-hydroxy-5-methoxyphenyl)-2-oxopropanoyl]-4-methoxyphenoxy}-3,4,5-trihydroxyoxane-2-carboxylic acid	Organic acids	Organic acids	C23H24O14	523.102	524.117	6.4042	[M-H]-	9.8257	3	0.6337	rp	-	131835149	HMDB0128852	-	-	401	357.22	218.79	152.54	94.86	96.29	97.98	60.67	48.34	9420.55	9981.66	9763.9	-
T3_negative	MW0136552	6-{5-[2,3-dioxo-3-(2,4,6-trihydroxyphenyl)propyl]-2,3-dihydroxyphenoxy}-3,4,5-trihydroxyoxane-2-carboxylic acid	Organic acids	Organic acids	C21H20O14	496.08	496.085	2.9684	[M-]-	7.58378	3	0.6329	rp	-	131831788	HMDB0125263	-	-	75.99	307.09	59.2	326.79	258.92	41.68	27.57	921.48	11.06	27662	28059.8	27032.7	-
T3_negative	MW0108293	3-Hydroxybutane-1,2,3-tricarboxylic acid	Organic acids	Organic acids	C7H10O7	232.083	206.043	2.6138	[M-]-	6.51469	3	0.6324	rp	-	513	HMDB0006471	-	C04593	48438.7	39063.8	38166.6	51652.4	48655.9	68016.8	9394.76	8879.77	7223.27	67615.8	67588.1	67425.9	ko00640,ko01100
T3_negative	MW0135843	6-{[2-(3,5-dihydroxyphenyl)-3,5,7-trihydroxy-4-oxo-4H-chromen-6-yl]oxy}-3,4,5-trihydroxyoxane-2-carboxylic acid	Organic acids	Organic acids	C21H18O14	493.061	494.07	2.5346	[M-H]-	2.77461	3	0.6316	rp	-	131831821	HMDB0125296	-	-	78.34	117	73.04	515.23	92.35	157.65	715.96	70.98	1151.58	18049.3	17936.2	17917.7	-
T3_negative	MW0132023	3,4,5-Trihydroxy-6-[3-(7-hydroxy-5-methoxy-2,2-dimethyl-3,4-dihydrochromen-6-yl)-4-oxochromen-7-yl]oxyoxane-2-carboxylic acid	Organic acids	Organic acids	C27H28O12	565.111	544.158	4.9632	[M+Na-2H]-	18.5691	3	0.6314	rp	-	131832458	HMDB0125992	-	-	10203.7	12488.3	12816.4	23794.2	23351.5	23643.8	115778	122457	116971	36527.3	50355.2	49443.1	-
T3_negative	MW0112637	3,4,5-trihydroxy-6-{[7-hydroxy-2-(3-hydroxyphenyl)-3-[(3,4,5-trihydroxyoxan-2-yl)oxy]-8aH-chromen-5-yl]oxy}oxane-2-carboxylic acid	Organic acids	Organic acids	C26H27O15	595.129	579.135	4.8659	[M+NH4-2H]-	5.54396	3	0.6313	rp	-	131834311	HMDB0127923	-	-	309.06	150.85	612.58	376.77	37.69	608.8	101.48	102.81	113.56	10557.2	9194.82	10070.2	-
T3_negative	MW0127717	({6-[5,7-dihydroxy-2-(3-methoxyphenyl)-4-oxo-4H-chromen-6-yl]-3,4,5-trihydroxyoxan-2-yl}methoxy)sulfonic acid	Organic acids	Organic acids	C22H22O13S	585.103	526.078	7.3209	[M+CH3COO]-	20.194	3	0.6311	rp	-	131833733	HMDB0127377	-	-	3207.78	3547.68	4458.88	5277.94	5793.38	9011.41	130.76	1799.33	72.59	72524	73259.5	74043	-
T3_negative	MW0136478	6-{4-[5,6-dihydroxy-7-methoxy-4-oxo-8-(3,4,5-trihydroxyoxan-2-yl)-4H-chromen-2-yl]phenoxy}-3,4,5-trihydroxyoxane-2-carboxylic acid	Organic acids	Organic acids	C27H28O16	1215.27	608.138	4.8256	[2M-H]-	2.71499	3	0.6298	rp	-	131833604	HMDB0127240	-	-	6743.24	7081.57	6892.48	4205.04	2554.48	3233	19210.4	25207	24267.6	14631.5	15063.9	15187.2	-
T3_negative	MW0132897	3-[3,4-dihydroxy-5-(2,3,4,5-tetrahydroxybenzoyloxy)benzoyloxy]-4,5-dihydroxybenzoic acid	Organic acids	Organic acids	C21H14O14	526.986	490.038	8.7898	[M+K-2H]-	5.19526	3	0.6296	rp	-	131834648	HMDB0128308	-	-	37414.5	35588.7	28045.8	26267.6	31593.8	44529.3	40512.3	39399.4	41673	33023.8	33305.1	33384.1	-
T3_negative	MW0013810	3,4,5-trihydroxy-6-{[5-(4-methoxyphenyl)-3-oxopentyl]oxy}oxane-2-carboxylic acid	Organic acids	Organic acids	C18H24O9	443.157	384.142	5.1232	[M+CH3COO]-	2.18411	3	0.6287	rp	-	131836982	HMDB0133003	-	-	3767.86	40.34	110.5	524.25	276.97	3731.56	20282.6	17832.3	11562.9	78711.2	78177.5	78374.6	-
T3_negative	MW0134676	6-({2,6-dihydroxy-2-[(3-hydroxyphenyl)methyl]-3-oxo-2,3-dihydro-1-benzofuran-4-yl}oxy)-3,4,5-trihydroxyoxane-2-carboxylic acid	Organic acids	Organic acids	C21H20O12	927.236	464.096	4.8773	[2M-H]-	19.351	3	0.6284	rp	-	131837464	HMDB0133587	-	-	252.67	69.8	187.94	372.08	345.28	61.15	2127.68	6921.6	1502.07	67879.9	68126	67988.5	-
T3_negative	MW0112645	3,4,5-trihydroxy-6-[2-hydroxy-4-[(E)-3-oxo-3-[(3,4,5,6-tetrahydroxyoxan-2-yl)methoxy]prop-1-enyl]phenoxy]oxane-2-carboxylic acid	Organic acids	Organic acids	C21H26O15	499.106	518.127	2.559	[M-H2O-H]-	1.91322	3	0.6277	rp	-	131831714	HMDB0125184	-	-	907.25	2905.56	2893.33	1778	1946.48	1166.81	25212.9	24274	24225.7	39476.2	40226.9	39877.4	-
T3_negative	MW0132257	3,4,5-trihydroxy-6-{[7-methoxy-4-oxo-2-phenyl-8-(3,4,5-trihydroxyoxan-2-yl)-4H-chromen-5-yl]oxy}oxane-2-carboxylic acid	Organic acids	Organic acids	C27H28O14	635.161	576.148	3.8575	[M+CH3COO]-	2.96119	3	0.6275	rp	-	131833623	HMDB0127259	-	-	17111.5	11892.2	11431.7	31846.3	34951	34011.3	347581	355555	387581	154759	154311	153612	-
T3_negative	MW0113323	6-(2-carboxy-5-hydroxyphenoxy)-3,4,5-trihydroxyoxane-2-carboxylic acid	Organic acids	Organic acids	C13H14O10	329.051	330.059	1.2813	[M-H]-	0.270477	3	0.627	rp	-	131832863	HMDB0126445	-	-	50.62	111.09	133.59	154.04	110.28	175.87	72.84	848.35	693.71	33261.2	34780.9	34919.8	-
T3_negative	MW0112686	3,4,5-trihydroxy-6-{4-[3-(5-methoxy-2,2-dimethyl-2H-chromen-6-yl)oxirane-2-carbonyl]phenoxy}oxane-2-carboxylic acid	Organic acids	Organic acids	C27H28O11	549.121	528.163	2.9684	[M+Na-2H]-	12.1519	3	0.6268	rp	-	131832345	HMDB0125879	-	-	236.37	419.5	277.33	2525.51	1972.31	1718.96	573.05	1865.75	533.78	6460.26	6732.73	6579.51	-
T3_negative	MW0131996	3,4,5-trihydroxy-6-{[2-(3-hydroxy-4-methoxyphenyl)-4-oxo-4H-chromen-7-yl]oxy}oxane-2-carboxylic acid	Organic acids	Organic acids	C22H20O11	919.199	460.101	4.9632	[2M-H]-	9.05279	3	0.6264	rp	-	131837243	HMDB0133319	-	-	256.84	2023.06	896.94	834.14	132.83	394453	101629	618403	176.32	377452	371481	365258	-
T3_negative	MW0135834	6-{[2-(3,4-dihydroxyphenyl)-8-[2-(3,4-dihydroxyphenyl)-3,5,7-trihydroxy-8-[3,4,5-trihydroxy-6-(hydroxymethyl)oxan-2-yl]-3,4-dihydro-2H-1-benzopyran-4-yl]-3,5-dihydroxy-3,4-dihydro-2H-1-benzopyran-7-yl]oxy}-3,4,5-trihydroxyoxane-2-carboxylic acid	Organic acids	Organic acids	C42H44O23	975.256	916.227	2.89	[M+CH3COO]-	16.3108	3	0.6264	rp	-	131833193	HMDB0126811	-	-	225.77	6.42	30.44	8.88	20.29	38.81	727.87	290	325.87	13117.8	13021.4	13136.8	-
T3_negative	MW0134951	6-(4,5-dihydroxy-2-{5-hydroxy-7-methoxy-4-oxo-6-[3,4,5-trihydroxy-6-(hydroxymethyl)oxan-2-yl]-4H-chromen-2-yl}phenoxy)-3,4,5-trihydroxyoxane-2-carboxylic acid	Organic acids	Organic acids	C28H30O18	653.15	654.143	5.653	[M-H]-	21.5564	3	0.6263	rp	-	131834886	HMDB0128559	-	-	742.88	968.82	356.19	622.03	1475.21	405.28	1205.48	935.76	962.92	32898.8	33026.7	33030.2	-
T3_negative	MW0132254	3,4,5-trihydroxy-6-{[7-methoxy-2-oxo-6-(3-oxobutyl)-2H-chromen-5-yl]oxy}oxane-2-carboxylic acid	Organic acids	Organic acids	C20H22O11	483.128	438.116	5.0028	[M+HCOO]-	1.43618	3	0.6262	rp	-	131835267	HMDB0128979	-	-	2763.31	12365.1	14198.8	26378.4	27939.8	31976.4	165770	172219	171445	10283.6	7539.88	8508.35	-
T3_negative	MW0135084	6-(5-{8-[3,7-dihydroxy-2-(3-hydroxyphenyl)-3,4-dihydro-2H-1-benzopyran-4-yl]-3,5,7-trihydroxy-3,4-dihydro-2H-1-benzopyran-2-yl}-2-hydroxyphenoxy)-3,4,5-trihydroxyoxane-2-carboxylic acid	Organic acids	Organic acids	C36H34O16	721.176	722.185	3.4999	[M-H]-	2.09656	3	0.6258	rp	-	131838764	HMDB0135096	-	-	108.49	338.95	503.69	299.05	597.46	418.27	657.94	399.74	1489.78	12149.2	11760.1	11546	-
T3_negative	MW0128630	[2-methoxy-5-(3,5,7-trihydroxy-3,4-dihydro-2H-chromen-2-yl)phenyl] hydrogen sulfate	Organic acids	Organic acids	C16H16O9S	429.042	384.051	1.0858	[M+HCOO]-	14.175	3	0.6254	rp	-	71251626	HMDB0127829	-	-	2218.25	2548.77	67.69	960.8	728.19	672.4	4218.55	3941.85	5082.14	37587.8	33946.8	30989.7	-
T3_negative	MW0136159	6-{2-[2-(2,5-dihydroxy-4-methoxyphenyl)propanoyl]-3,5-dihydroxyphenoxy}-3,4,5-trihydroxyoxane-2-carboxylic acid	Organic acids	Organic acids	C22H24O13	531.093	496.122	1.8456	[M+Cl]-	0.390617	3	0.6254	rp	-	131837701	HMDB0133896	-	-	58.13	653.03	1020.08	521.96	2138.17	2642.43	53.23	151.37	154.16	6123.08	6143.9	6028.26	-
T3_negative	MW0128974	{[5-({4,5-dihydroxy-2-[4-(7-hydroxy-4-oxo-3,4-dihydro-2H-1-benzopyran-2-yl)phenoxy]-6-(hydroxymethyl)oxan-3-yl}oxy)-3,4-dihydroxyoxolan-3-yl]methoxy}sulfonic acid	Organic acids	Organic acids	C26H30O16S	649.12	630.125	6.256	[M+F]-	5.14424	3	0.6254	rp	-	131831505	HMDB0124936	-	-	176.19	32.15	376.8	120.03	144.83	236.53	13.4	60.38	130.03	3545.1	3669.3	3507.25	-
T3_negative	MW0135443	6-[2-ethyl-5-(3,5,7-trihydroxy-3,4-dihydro-2H-1-benzopyran-2-yl)phenoxy]-3,4,5-trihydroxyoxane-2-carboxylic acid	Organic acids	Organic acids	C23H26O11	523.144	478.147	3.6094	[M+HCOO]-	1.80573	3	0.6252	rp	-	131834217	HMDB0127868	-	-	71.71	36.12	37.74	72.23	25.66	50.51	26.73	77.31	27.53	4292.54	4273.43	4386.65	-
T3_negative	MW0131786	3,4,5-trihydroxy-6-[1-(6-hydroxy-2H-1,3-benzodioxol-5-yl)-3-(4-methoxy-1-benzofuran-5-yl)-1,3-dioxopropan-2-yl]oxane-2-carboxylic acid	Organic acids	Organic acids	C25H22O13	529.096	530.106	7.0745	[M-H]-	8.17276	3	0.6252	rp	-	131835633	HMDB0129383	-	-	429.85	78.2	73.4	219.92	94.02	171.74	196.86	235.61	164.66	4163.57	4148.52	4031.79	-
T3_negative	MW0162144	oxidized Watasenia luciferin(2-)	Organic acids	Organic acids	C25H19N3O9S2-2	568.053	569.056	0.5562	[M-H]-	5.74762	3	0.6251	rp	-	25200810	-	-	-	5951.33	7796.68	8415.84	5414.7	5850	3427	8869.61	9141.18	7432.68	5402.03	5733.47	5715.29	-
T3_negative	MW0136322	6-{3-[2,3-dioxo-3-(2,4,6-trihydroxyphenyl)propyl]-5-hydroxyphenoxy}-3,4,5-trihydroxyoxane-2-carboxylic acid	Organic acids	Organic acids	C21H20O13	499.083	480.09	4.8676	[M+F]-	12.2085	3	0.6247	rp	-	131831806	HMDB0125281	-	-	1179.84	367.48	138.45	401.4	400.02	213.3	1363.92	1369	1402.86	15652.1	16214.1	15730.8	-
T3_negative	MW0136262	6-{3,5-dihydroxy-2-[3-(4-hydroxy-3-methoxyphenyl)-2-oxopropanoyl]-4-methoxyphenoxy}-3,4,5-trihydroxyoxane-2-carboxylic acid	Organic acids	Organic acids	C23H24O14	523.109	524.117	4.2522	[M-H]-	1.67832	3	0.6234	rp	-	131835082	HMDB0128785	-	-	38.95	6.34	13.26	5.97	6.47	13.46	15.57	41.8	7.63	2921.62	2913.74	2834.69	-
T3_negative	MW0135276	6-[(3-{[3,4-dihydroxy-5-(hydroxymethyl)oxolan-2-yl]oxy}-2-(3,4-dihydroxyphenyl)-5-hydroxy-4-oxo-4H-chromen-7-yl)oxy]-3,4,5-trihydroxyoxane-2-carboxylic acid	Organic acids	Organic acids	C26H26O17	591.093	610.117	1.826	[M-H2O-H]-	9.55725	3	0.6232	rp	-	131836773	HMDB0132727	-	-	30.99	87.83	18.45	34.98	15.38	123.96	85.23	14.54	166.13	21097.7	20132.5	21610.7	-
T3_negative	MW0140694	[3-(3,4-Methylenedioxyphenyl)-2-(mercaptomethyl)-1-oxoprolyl]alanine	Organic acids	Organic acids	C16H20N2O6S	735.156	368.104	4.159	[2M-H]-	13.1778	3	0.6228	rp	-	5462236	-	-	C01314	1192.2	2044.72	2602.57	2553.7	2862.75	3510.46	5139.14	6894.52	7044.01	24048.2	23756.9	23810.6	-
T3_negative	MW0134782	6-({6-[(3,3-dimethyloxiran-2-yl)methyl]-8-methoxy-2-oxo-2H-chromen-7-yl}oxy)-3,4,5-trihydroxyoxane-2-carboxylic acid	Organic acids	Organic acids	C21H24O11	473.12	452.132	3.4007	[M+Na-2H]-	4.74538	3	0.6222	rp	-	131834958	HMDB0128654	-	-	544.17	348.9	349.78	5664.13	6242.72	5512.41	29215.3	41183.2	35761.6	22945.5	22264.1	19977.5	-
T3_negative	MW0014950	6-[(2Z)-2-carboxy-2-(phenylmethylidene)ethoxy]-3,4,5-trihydroxyoxane-2-carboxylic acid	Organic acids	Organic acids	C16H18O9	389.063	354.095	3.2636	[M+Cl]-	0.939838	3	0.622	rp	-	131837512	HMDB0133659	-	-	319969	444116	501532	1.08424e+06	1.10711e+06	1.06936e+06	605863	755068	663438	33274.4	45179.3	49595.7	-
T3_negative	MW0128529	[2-({4,5-dihydroxy-2-[4-(7-hydroxy-4-oxo-3,4-dihydro-2H-1-benzopyran-2-yl)phenoxy]-6-(hydroxymethyl)oxan-3-yl}oxy)-4-hydroxy-4-[(1H-indole-3-carbonyloxy)methyl]oxolan-3-yl]oxidanesulfonic acid	Organic acids	Organic acids	C35H35NO17S	772.197	773.163	6.0083	[M-H]-	6.32307	3	0.622	rp	-	131838618	HMDB0134936	-	-	291.5	85.83	26.81	12.34	8.36	186.11	33.65	15.04	66.2	25217.6	25176.9	25175.2	-
T3_negative	MW0134794	6-({8-[2-(3,4-dihydroxyphenyl)-3,7-dihydroxy-3,4-dihydro-2H-1-benzopyran-4-yl]-3,5-dihydroxy-2-(3-hydroxyphenyl)-3,4-dihydro-2H-1-benzopyran-7-yl}oxy)-3,4,5-trihydroxyoxane-2-carboxylic acid	Organic acids	Organic acids	C36H34O16	767.183	722.185	4.647	[M+HCOO]-	1.36302	3	0.6219	rp	-	131838768	HMDB0135101	-	-	24514.4	32569.3	41216.7	204220	179731	179995	279382	292917	296948	94145.6	98562.7	94875.4	-
T3_negative	MW0112552	3,4,5-trihydroxy-6-[6-hydroxy-2,3-dimethoxy-4-(3-oxopropyl)phenoxy]oxane-2-carboxylic acid	Organic acids	Organic acids	C17H22O11	401.108	402.116	4.1528	[M-H]-	3.52513	3	0.6209	rp	-	131835003	HMDB0128704	-	-	179.8	846.27	84.21	1268.63	3015.69	1569.84	7372.78	17735	17383	49838.1	50050.9	46203.7	-
T3_negative	MW0131834	(2S,3S,4S,5R)-3,4,5-Trihydroxy-6-[2-hydroxy-5-(3,5,7-trihydroxy-3,4-dihydro-2H-chromen-2-yl)phenoxy]oxane-2-carboxylic acid	Organic acids	Organic acids	C21H22O12	465.12	466.111	2.8316	[M-H]-	0.146661	3	0.6206	rp	-	78055814	HMDB0257717	-	-	5551.87	6119.56	3866.58	6581.97	4867.61	8357.48	462.04	700.88	517.15	488.69	542.82	562.94	-
T3_negative	MW0135923	6-{[3,5-dihydroxy-2-(3-methoxyphenyl)-3,4-dihydro-2H-1-benzopyran-7-yl]oxy}-3,4,5-trihydroxyoxane-2-carboxylic acid	Organic acids	Organic acids	C22H24O11	927.256	464.132	3.7782	[2M-H]-	1.77732	3	0.6199	rp	-	131834099	HMDB0127775	-	-	37.38	155.79	67.28	510.31	545.09	668.8	1735.64	994.71	756.68	24921.4	25087.9	24424	-
T3_negative	MW0131884	3,4,5-Trihydroxy-6-[3-hydroxy-2-(7-hydroxy-4-oxo-2,3-dihydrochromen-2-yl)-5-methoxy-4-(3-methylbut-2-enyl)phenoxy]oxane-2-carboxylic acid	Organic acids	Organic acids	C27H30O12	545.163	546.174	5.2792	[M-H]-	5.4386	3	0.6196	rp	-	131831385	HMDB0124794	-	-	6113.9	5825.71	9959.91	49750.2	68140.6	69749.5	247866	284107	275434	38219.4	36802.2	38402.5	-
T3_negative	MW0136328	6-{3-[3-(3,4-dihydroxy-2-methoxyphenyl)propanoyl]phenoxy}-3,4,5-trihydroxyoxane-2-carboxylic acid	Organic acids	Organic acids	C22H24O11	463.123	464.132	2.3172	[M-H]-	2.7361	3	0.6193	rp	-	131832522	HMDB0126076	-	-	748.16	4280.29	4865.96	274.02	521.77	2810.78	2995.62	124.89	778.65	23198.4	22822.5	22572.7	-
T3_negative	MW0131611	3,4,5-trihydroxy-6-({7-methoxy-4-oxo-6-[3,4,5-trihydroxy-6-(hydroxymethyl)oxan-2-yl]-2-(2,4,5-trihydroxyphenyl)-4H-chromen-5-yl}oxy)oxane-2-carboxylic acid	Organic acids	Organic acids	C28H30O18	673.14	654.143	4.4496	[M+F]-	0.285421	3	0.6193	rp	-	131834887	HMDB0128560	-	-	127.55	257.16	132.56	389.7	173.21	36.06	169.58	29.69	290.13	12620.2	13072.3	13108.3	-
T3_negative	MW0128494	[(6-{4-[2-(3,4-dihydroxyphenyl)-3,5,7-trihydroxy-3,4-dihydro-2H-1-benzopyran-8-yl]-3,5,7-trihydroxy-2-(3-hydroxyphenyl)-3,4-dihydro-2H-1-benzopyran-6-yl}-3,4,5-trihydroxyoxan-2-yl)methoxy]sulfonic acid	Organic acids	Organic acids	C36H36O19S	803.141	804.157	3.0866	[M-H]-	22.7607	3	0.6187	rp	-	131833153	HMDB0126771	-	-	16107.8	16722.9	19418.9	12679.1	15242.7	16503.5	12775.2	28350.9	24887.8	6345.25	5965.57	6206.83	-
T3_negative	MW0113718	6-{4-[(1E)-3-[(3-carboxy-5,6-dihydroxycyclohex-3-en-1-yl)oxy]-3-oxoprop-1-en-1-yl]-2-hydroxyphenoxy}-3,4,5-trihydroxyoxane-2-carboxylic acid	Organic acids	Organic acids	C22H24O14	533.093	512.117	3.5795	[M+Na-2H]-	5.31367	3	0.6182	rp	-	131836352	HMDB0130151	-	-	54.09	258.89	243.02	5.71	4.75	432.62	3359.42	2905.65	1686.09	11462.5	11777.2	11681	-
T3_negative	MW0113542	6-[4-(carboxymethyl)-2,3-dihydroxy-5-methoxy-6-(3-methylbut-2-en-1-yl)phenoxy]-3,4,5-trihydroxyoxane-2-carboxylic acid	Organic acids	Organic acids	C20H26O12	915.234	458.142	5.6137	[2M-H]-	2.32935	3	0.6177	rp	-	131832000	HMDB0125498	-	-	47.67	10.18	350.34	63.25	154.88	32.25	132.89	224.1	321.33	5444.63	5108.29	5393.16	-
T3_negative	MW0113429	6-[(3-carboxy-5,6-dihydroxycyclohex-3-en-1-yl)oxy]-3,4,5-trihydroxyoxane-2-carboxylic acid	Organic acids	Organic acids	C13H18O11	369.082	350.085	1.8064	[M+F]-	3.79207	3	0.6176	rp	-	131836359	HMDB0130158	-	-	6282.73	9020.95	8569.18	4605.2	2405.06	4175.67	51745.8	52279.6	54587.8	2941.42	2932.33	2777.9	-
T3_negative	MW0135392	6-[2,3-Dihydroxy-5-({[2,3,5-trihydroxy-6-(hydroxymethyl)oxan-4-yl]oxy}carbonyl)phenoxy]-3,4,5-trihydroxyoxane-2-carboxylic acid	Organic acids	Organic acids	C19H24O16	489.087	508.106	2.0935	[M-H2O-H]-	2.95751	3	0.6174	rp	-	131837106	HMDB0133148	-	-	663.07	1617.67	1714.1	2092.61	1987.03	106.16	1448.17	1185.84	54.97	46029.6	46498.2	46514.3	-
T3_negative	MW0104506	2-amino-4-({1-[(carboxymethyl)-C-hydroxycarbonimidoyl]-2-({1-hydroxy-3-[2-(2-hydroxypropan-2-yl)-7-oxo-2H,3H,7H-furo[3,2-g]chromen-6-yl]-3-methylbutan-2-yl}sulfanyl)ethyl}-C-hydroxycarbonimidoyl)butanoic acid	Organic acids	Organic acids	C29H39N3O11S	672.173	637.231	0.9483	[M+Cl]-	29.0798	3	0.6168	rp	-	131836488	HMDB0130317	-	-	6060.68	253.69	4785.45	1935.07	116.26	6533.93	251.96	4092.89	53.4	5343.35	5338.04	5225.95	-
T3_negative	MW0132142	3,4,5-trihydroxy-6-{[5-hydroxy-2-(4-hydroxy-3-methoxyphenyl)-4-oxo-6-[3,4,5-trihydroxy-6-(hydroxymethyl)oxan-2-yl]-4H-chromen-7-yl]oxy}oxane-2-carboxylic acid	Organic acids	Organic acids	C28H30O17	657.13	638.148	4.9433	[M+F]-	1.59302	3	0.6167	rp	-	131833717	HMDB0127359	-	-	3032.89	3573.7	3495.92	1656.52	934.5	1283.05	27078.5	29031.6	29434	41841.7	41694.9	41839.3	-
T3_negative	MW0132419	3,4,5-trihydroxy-6-{3-[(E)-2-(4-hydroxyphenyl)ethenyl]-5-{[3,4,5-trihydroxy-6-(hydroxymethyl)oxan-2-yl]oxy}phenoxy}oxane-2-carboxylic acid	Organic acids	Organic acids	C26H30O14	611.149	566.164	3.5396	[M+HCOO]-	2.2114	3	0.6158	rp	-	131834840	HMDB0128508	-	-	23658	60700	30500.1	8940.14	12405	9471.44	17359.9	19164.3	11857.8	4161.24	3373.19	4262.9	-
T3_negative	MW0136302	6-{3-[(E)-2-(2,4-dihydroxyphenyl)ethenyl]-5-hydroxyphenoxy}-3,4,5-trihydroxyoxane-2-carboxylic acid	Organic acids	Organic acids	C20H20O10	839.208	420.106	4.746	[2M-H]-	3.16087	3	0.6156	rp	-	131834857	HMDB0128529	-	-	671.4	789.91	3651.92	3751.85	981.56	1282.1	27636.5	53262.1	68502.3	46804.6	47023.8	46686.2	-
T3_negative	MW0134787	6-(8,8-Dimethyl-2-oxo-4-phenylpyrano[2,3-h]chromen-5-yl)oxy-3,4,5-trihydroxyoxane-2-carboxylic acid	Organic acids	Organic acids	C26H24O10	495.131	496.137	1.8064	[M-H]-	7.34977	3	0.6156	rp	-	131832540	HMDB0126096	-	-	608.66	587.18	288.91	178.21	295.02	608.07	428.63	492.15	601.56	25825.5	26041.3	25832.6	-
T3_negative	MW0134905	6-(3-{3,7-dihydroxy-4-[3,5,7-trihydroxy-2-(3-hydroxyphenyl)-3,4-dihydro-2H-1-benzopyran-8-yl]-3,4-dihydro-2H-1-benzopyran-2-yl}phenoxy)-3,4,5-trihydroxyoxane-2-carboxylic acid	Organic acids	Organic acids	C36H34O15	751.187	706.19	4.983	[M+HCOO]-	1.80846	3	0.6156	rp	-	131838799	HMDB0135133	-	-	143.6	365.08	350.66	181.24	132.38	60.32	1611.54	763.94	1022.82	10605.5	10787.2	11236.8	-
T3_negative	MW0136045	6-{[6-(3,4-dihydroxy-6-methyl-5-oxooxan-2-yl)-7-hydroxy-2-(3-hydroxyphenyl)-4-oxo-4H-chromen-5-yl]oxy}-3,4,5-trihydroxyoxane-2-carboxylic acid	Organic acids	Organic acids	C27H26O15	589.117	590.127	4.8256	[M-H]-	0.0845849	3	0.6153	rp	-	131833687	HMDB0127325	-	-	369.57	782.72	294.96	199.74	371.15	368.22	28126.8	20096.9	28801.8	9877.57	10000.4	9712.22	-
T3_negative	MW0136108	6-{[8-(5,7-dihydroxy-4-oxo-2-phenyl-3,4-dihydro-2H-1-benzopyran-3-yl)-2-(3,4-dihydroxyphenyl)-7-hydroxy-4-oxo-3,4-dihydro-2H-1-benzopyran-5-yl]oxy}-3,4,5-trihydroxyoxane-2-carboxylic acid	Organic acids	Organic acids	C36H30O16	758.145	718.153	6.0877	[M-H+CH3CN]-	3.68994	3	0.6148	rp	-	131835508	HMDB0129227	-	-	1268.57	595.38	120.97	139.86	29.01	14.44	17.21	95.31	77.22	37183.1	38366.6	37766.8	-
T3_negative	MW0136533	6-[5-[(E)-2-(3,5-dihydroxyphenyl)ethenyl]-2-methoxyphenoxy]-3,4,5-trihydroxyoxane-2-carboxylic acid	Organic acids	Organic acids	C21H22O10	493.134	434.121	3.3669	[M+CH3COO]-	2.53933	3	0.6147	rp	-	131838302	HMDB0134586	-	-	199.57	246.05	263.52	145.2	153.6	137.4	1993.36	2360.17	2230.5	119597	121451	121470	-
T3_negative	MW0134748	6-({4-[2-(3,4-dihydroxyphenyl)-3,5,7-trihydroxy-3,4-dihydro-2H-1-benzopyran-8-yl]-3,7-dihydroxy-2-(3-hydroxyphenyl)-6-[3,4,5-trihydroxy-6-(hydroxymethyl)oxan-2-yl]-3,4-dihydro-2H-1-benzopyran-5-yl}oxy)-3,4,5-trihydroxyoxane-2-carboxylic acid	Organic acids	Organic acids	C42H44O22	899.208	900.232	2.3368	[M-H]-	15.5885	3	0.6145	rp	-	131833149	HMDB0126767	-	-	5.09	27.4	37.41	191.58	16.01	7.27	27.77	114.77	223.47	13172.3	13472	12868.7	-
T3_negative	MW0135232	6-[(2-{[3-(3,4-dimethoxyphenyl)-7-methoxy-8-methyl-4-oxo-4H-chromen-5-yl]oxy}-3,5-dihydroxy-6-(hydroxymethyl)oxan-4-yl)oxy]-3,4,5-trihydroxyoxane-2-carboxylic acid	Organic acids	Organic acids	C31H36O17	696.186	680.195	3.1256	[M+NH4-2H]-	5.05706	3	0.6143	rp	-	131835831	HMDB0129585	-	-	12078.4	7948.39	10910.3	49346.5	45862.6	52957.3	213207	216143	235665	52354.8	53019.7	53052.1	-
T3_negative	MW0132510	3,4,5-trihydroxy-6-{4-hydroxy-3-[2-(3-hydroxy-5-methoxyphenyl)ethyl]phenoxy}oxane-2-carboxylic acid	Organic acids	Organic acids	C21H24O10	471.106	436.137	3.6518	[M+Cl]-	3.27803	3	0.6142	rp	-	131836167	HMDB0129948	-	-	15.62	110.92	64.74	453.3	360.61	163.85	12829.5	13029.1	14305.5	29176.6	30485.7	30715.7	-
T3_negative	MW0112403	3,4,5-Trihydroxy-6-[(1-oxoisochromen-3-yl)methoxy]oxane-2-carboxylic acid	Organic acids	Organic acids	C16H16O9	387.057	352.079	4.3016	[M+Cl]-	6.4195	3	0.6127	rp	-	131834930	HMDB0128626	-	-	33.88	18.5	24.46	34.45	8.38	20.92	2.5	2.95	10.94	791.89	782.55	785.56	-
T3_negative	MW0132578	3,4-dihydroxy-5-[2,4,5-trihydroxy-3-(3,4,5-trihydroxybenzoyloxy)benzoyloxy]benzoic acid	Organic acids	Organic acids	C21H14O14	549.062	490.038	3.3473	[M+CH3COO]-	17.6996	3	0.6124	rp	-	131834647	HMDB0128307	-	-	88.69	311.09	39.26	25.4	248.86	89.45	851.19	401.52	506.6	7264.4	7514.13	6935.54	-
T3_negative	MW0132147	3,4,5-trihydroxy-6-{[5-hydroxy-2-(4-hydroxyphenyl)-4-oxo-6,8-bis[3,4,5-trihydroxy-6-(hydroxymethyl)oxan-2-yl]-4H-chromen-7-yl]oxy}oxane-2-carboxylic acid	Organic acids	Organic acids	C33H38O21	769.177	770.191	6.1175	[M-H]-	9.76158	3	0.6121	rp	-	131833455	HMDB0127077	-	-	61.27	22.09	29.16	516.72	7.19	52.79	4.04	607.87	22.06	7116.71	6605.32	6256.36	-
T3_negative	MW0136107	6-{[8-(5,7-dihydroxy-4-oxo-2-phenyl-3,4-dihydro-2H-1-benzopyran-3-yl)-2-(3,4-dihydroxyphenyl)-5-hydroxy-4-oxo-3,4-dihydro-2H-1-benzopyran-7-yl]oxy}-3,4,5-trihydroxyoxane-2-carboxylic acid	Organic acids	Organic acids	C36H30O16	699.136	718.153	6.2462	[M-H2O-H]-	4.24081	3	0.6121	rp	-	131835513	HMDB0129232	-	-	49.57	42.12	23.26	74.33	3.69	52.01	33.37	20.94	9.48	2888.69	3070.7	2927.29	-
T3_negative	MW0113304	6-({6-[(acetyloxy)methyl]-2,4,5-trihydroxyoxan-3-yl}oxy)-3,4,5-trihydroxyoxane-2-carboxylic acid	Organic acids	Organic acids	C14H22O13	457.127	398.106	0.615	[M+CH3COO]-	15.2388	3	0.6119	rp	-	131831759	HMDB0125230	-	-	50.4	246.01	241.2	298.08	302.48	701.9	85.66	239.96	233.93	33202.9	33186.8	33565.8	-
T3_negative	MW0135810	6-{[2-(3,4-dihydroxyphenyl)-5-hydroxy-6-{4-hydroxy-6-methyl-5-oxo-3-[(3,4,5-trihydroxy-6-methyloxan-2-yl)oxy]oxan-2-yl}-4-oxo-4H-chromen-7-yl]oxy}-3,4,5-trihydroxyoxane-2-carboxylic acid	Organic acids	Organic acids	C33H36O20	751.166	752.18	6.7792	[M-H]-	11.8918	3	0.6113	rp	-	131833676	HMDB0127313	-	-	1337.95	365.28	701.9	566.21	745.35	569.88	167.33	416.64	266.76	6832.69	7115.26	7041.79	-
T3_negative	MW0132347	3,4,5-trihydroxy-6-{2-hydroxy-3-[2-(2-hydroxyphenyl)ethyl]-5-methoxyphenoxy}oxane-2-carboxylic acid	Organic acids	Organic acids	C21H24O10	435.128	436.137	3.2441	[M-H]-	5.3191	3	0.6108	rp	-	131839268	HMDB0135770	-	-	1330.79	163.79	440.12	3554.18	4623.26	2166.62	40011.3	44508	40887	4625.51	4486.97	3921.84	-
T3_negative	MW0129080	{2-[5,7-dihydroxy-2-(3-hydroxyphenyl)-4-oxo-6-[3,4,5-trihydroxy-6-(hydroxymethyl)oxan-2-yl]-4H-chromen-3-yl]-3,5-dihydroxy-6-(hydroxymethyl)oxan-4-yl}oxidanesulfonic acid	Organic acids	Organic acids	C27H30O18S	673.092	674.115	2.2243	[M-H]-	22.8739	3	0.6108	rp	-	131833427	HMDB0127048	-	-	13.73	4.86	2.7	5.1	5.93	27.67	25.97	13.23	21.12	784.36	783.9	752.55	-
T3_negative	MW0112681	3,4,5-trihydroxy-6-{4-[(2,3,4,6-tetrahydroxy-2,3-dihydro-1-benzofuran-2-yl)methyl]phenoxy}oxane-2-carboxylic acid	Organic acids	Organic acids	C21H22O12	931.233	466.111	3.1354	[2M-H]-	17.2809	3	0.6092	rp	-	131837450	HMDB0133573	-	-	22.77	26.97	4677.73	5417.1	8.71	2.82	16.63	9.67	2473.05	42239.4	42590.2	42465.5	-
T3_negative	FDATN01448	Tramiprosate	Organic acids	Organic acids	C3H9NO3S	277.05	139.03	5.496	[2M-H]-	6.91923	3	0.6089	rp	-	1646	HMDB0253211	-	C03349	1304.28	434.46	104.18	301.36	133.76	143.48	55.75	67.83	711.21	32385.2	32355.2	32355.3	-
T3_negative	MW0014958	6-[2,4-dihydroxy-1-(1-oxo-1H-isochromen-3-yl)butoxy]-3,4,5-trihydroxyoxane-2-carboxylic acid	Organic acids	Organic acids	C19H22O11	851.188	426.116	3.1688	[2M-H]-	7.81858	3	0.6088	rp	-	131836291	HMDB0130086	-	-	54.49	45.99	30.89	5.71	12.71	1.51	76.62	12.56	48.65	1063.34	1055.01	1003.93	-
T3_negative	MW0134708	6-({3,5-dihydroxy-2-[3-hydroxy-4-(methoxymethyl)phenyl]-3,4-dihydro-2H-1-benzopyran-7-yl}oxy)-3,4,5-trihydroxyoxane-2-carboxylic acid	Organic acids	Organic acids	C23H26O12	493.128	494.142	6.1076	[M-H]-	12.7046	3	0.6083	rp	-	131834200	HMDB0127851	-	-	1036.76	379.52	180.13	98.45	83.53	139.92	2.89	96.95	49.68	31991.7	31815.1	31708.5	-
T3_negative	MW0132210	3,4,5-trihydroxy-6-{[7-hydroxy-2-(3-hydroxy-4-methoxyphenyl)-4-oxo-3,8-bis[3,4,5-trihydroxy-6-(hydroxymethyl)oxan-2-yl]-4H-chromen-5-yl]oxy}oxane-2-carboxylic acid	Organic acids	Organic acids	C34H40O22	799.204	800.201	7.0485	[M-H]-	13.2129	3	0.608	rp	-	131833303	HMDB0126922	-	-	4.16	3.63	6.18	2.68	6.05	4.18	18.17	13.27	21.23	885.92	907.25	883.68	-
T3_negative	MW0131522	3,4,5-trihydroxy-6-({2-hydroxy-2-[(4-hydroxyphenyl)methyl]-3-oxo-6-{[3,4,5-trihydroxy-6-(hydroxymethyl)oxan-2-yl]oxy}-2,3-dihydro-1-benzofuran-4-yl}oxy)oxane-2-carboxylic acid	Organic acids	Organic acids	C27H30O17	625.121	626.148	4.9433	[M-H]-	1.83981	3	0.6077	rp	-	131837428	HMDB0133551	-	-	2266.61	3520.23	1380.76	2740.94	3391.57	1328.79	5755.9	7794.45	7029.22	13995.6	14033.8	13614.2	-
T3_negative	MW0132390	3,4,5-trihydroxy-6-{3,4,5-trihydroxy-2-[1-hydroxy-3-(4-hydroxyphenyl)prop-2-en-1-yl]phenoxy}oxane-2-carboxylic acid	Organic acids	Organic acids	C21H22O12	931.197	466.111	4.3728	[2M-H]-	20.7931	3	0.6075	rp	-	131838526	HMDB0134828	-	-	49.16	86.01	63.81	13.77	30.39	21.21	102.07	247.55	20.71	18647.7	18846.6	17290.6	-
T3_negative	MW0127864	(2-{5,7-dihydroxy-4-oxo-6-[3,4,5-trihydroxy-6-(hydroxymethyl)oxan-2-yl]-2-(2,4,5-trihydroxyphenyl)-4H-chromen-8-yl}-4,5-dihydroxyoxan-3-yl)oxidanesulfonic acid	Organic acids	Organic acids	C26H28O19S	675.105	676.095	1.3604	[M-H]-	20.9685	3	0.6069	rp	-	131833285	HMDB0126904	-	-	6.59	15.33	17.6	2.66	13.02	10.79	22.3	10.62	23.63	4662.31	4385.93	4629.19	-
T3_negative	MW0132261	3,4,5-trihydroxy-6-{[8-(2-hydroxypropan-2-yl)-2-oxo-4-(prop-2-en-1-yl)-2H,8H,9H-furo[2,3-h]chromen-5-yl]oxy}oxane-2-carboxylic acid	Organic acids	Organic acids	C23H26O11	477.117	478.147	7.7586	[M-H]-	13.9342	3	0.6056	rp	-	131836348	HMDB0130146	-	-	126.04	107.44	120.8	135.51	122.8	181.02	195.24	125.71	138.7	1619.98	1663.43	1685.2	-
T3_negative	MW0132159	3,4,5-trihydroxy-6-{[5-hydroxy-2-(4-methoxyphenyl)-4-oxo-3,6-bis[3,4,5-trihydroxy-6-(hydroxymethyl)oxan-2-yl]-4H-chromen-7-yl]oxy}oxane-2-carboxylic acid	Organic acids	Organic acids	C34H40O21	783.173	784.206	5.8306	[M-H]-	14.9468	3	0.6055	rp	-	131833433	HMDB0127054	-	-	12.07	4.87	50.13	6.12	68.64	257.57	16.43	9.26	4.69	1036.4	927.38	966.07	-
T3_negative	MW0124217	Garcilivin A	Organic acids	Organic acids	C36H28O10	655.13	620.168	2.5247	[M+Cl]-	6.84867	3	0.605	rp	-	10348920	HMDB0038936	-	-	13313.9	15118.7	13710	8465.03	7262.83	8047.86	4951.44	1370.97	3081.73	4732.71	4889.88	4602.12	-
T3_negative	MW0134722	6-({3-[2-(3,4-dihydroxyphenyl)-5,7-dihydroxy-4-oxo-3,4-dihydro-2H-1-benzopyran-8-yl]-7-hydroxy-2-(4-hydroxyphenyl)-4-oxo-3,4-dihydro-2H-1-benzopyran-5-yl}oxy)-3,4,5-trihydroxyoxane-2-carboxylic acid	Organic acids	Organic acids	C36H30O17	793.159	734.148	4.5287	[M+CH3COO]-	9.09724	3	0.6041	rp	-	131835496	HMDB0129215	-	-	1559.21	2563.22	2851.55	1017.72	1533.17	1929.53	534.14	48.01	69.87	11529.8	11579	11831.2	-
T3_negative	MW0127731	({6-[5,7-dihydroxy-2-(4-methoxyphenyl)-4-oxo-6-[3,4,5-trihydroxy-6-(hydroxymethyl)oxan-2-yl]-4H-chromen-3-yl]-3,4,5-trihydroxyoxan-2-yl}methoxy)sulfonic acid	Organic acids	Organic acids	C28H32O18S	687.106	688.131	2.5742	[M-H]-	23.8969	3	0.604	rp	-	131833435	HMDB0127056	-	-	156.84	129.84	58.74	74.75	171.38	115.67	106.51	19.91	146.8	893.15	886.63	878.04	-
T3_negative	MW0136080	6-{[6-butanoyl-8-(2-hydroxypropan-2-yl)-2-oxo-4-propyl-2H,8H,9H-furo[2,3-h]chromen-5-yl]oxy}-3,4,5-trihydroxyoxane-2-carboxylic acid	Organic acids	Organic acids	C27H34O12	549.185	550.205	7.8283	[M-H]-	14.2901	3	0.6036	rp	-	131836331	HMDB0130126	-	-	62329.4	676675	1.06502e+06	1.55378e+06	1.50779e+06	122791	52645	544646	775.41	256657	248206	273826	-
T3_negative	MW0135003	6-(4-{5,7-dihydroxy-4-oxo-6,8-bis[3,4,5-trihydroxy-6-(hydroxymethyl)oxan-2-yl]-3,4-dihydro-2H-1-benzopyran-2-yl}phenoxy)-3,4,5-trihydroxyoxane-2-carboxylic acid	Organic acids	Organic acids	C33H40O21	807.179	772.206	4.746	[M+Cl]-	4.19392	3	0.6029	rp	-	131833244	HMDB0126862	-	-	2107.09	1906.2	91.1	155.26	189.15	237.91	11863.1	11930.9	16657.9	62861.8	62934.2	63985.5	-
T3_negative	MW0113649	6-{[3-(3,4-dihydroxyphenyl)-2-{[(2E)-3-(3,4-dihydroxyphenyl)prop-2-enoyl]oxy}propanoyl]oxy}-3,4,5-trihydroxyoxane-2-carboxylic acid	Organic acids	Organic acids	C24H24O14	571.108	536.117	4.7659	[M+Cl]-	10.7785	3	0.6008	rp	-	131831525	HMDB0124964	-	-	1276.67	576.46	130.47	1974.56	1739.84	2530.83	23388.1	21485.3	10163.1	11626.7	12741.7	12559.8	-
T3_negative	MW0129140	{2-hydroxy-4-[2-(2-hydroxyphenyl)ethyl]-6-methoxyphenyl}oxidanesulfonic acid	Organic acids	Organic acids	C15H16O7S	375.025	340.062	1.2033	[M+Cl]-	15.68	3	0.6002	rp	-	131839266	HMDB0135767	-	-	19080.5	17898.1	19872.3	4389.51	4795.3	4892.98	10231	8701.29	8152.8	27704.7	26876.6	25023.1	-
T3_negative	MW0113339	6-(3-{5,7-dihydroxy-3-[(3,4,5-trihydroxyoxan-2-yl)oxy]-5H-chromen-2-yl}phenoxy)-3,4,5-trihydroxyoxane-2-carboxylic acid	Organic acids	Organic acids	C26H27O15	560.107	579.135	3.0475	[M-H2O-H]-	18.7647	3	0.5998	rp	-	131834309	HMDB0127921	-	-	11023.4	11967	11814.4	20989.5	20805.9	22453.3	57520.1	60081.7	55533.3	21743.3	21950.9	22433.2	-
T3_negative	MW0127734	[6-[5,7-Dihydroxy-4-oxo-8-(3,4,5-trihydroxyoxan-2-yl)-2-(2,4,5-trihydroxyphenyl)chromen-6-yl]-3,4,5-trihydroxyoxan-2-yl]methyl hydrogen sulate	Organic acids	Organic acids	C26H28O19S	675.079	676.095	7.7505	[M-H]-	17.9211	3	0.5992	rp	-	131833284	HMDB0126903	-	-	19.47	37.61	12.82	9.94	8.98	9.97	16.89	13.89	16.84	565.12	562.12	549.51	-
T3_negative	MW0135595	6-[4-carboxy-3,6-dihydroxy-2-(3,4,5-trihydroxybenzoyloxy)phenoxy]-3,4,5-trihydroxyoxane-2-carboxylic acid	Organic acids	Organic acids	C20H18O16	549.033	514.059	5.2202	[M+Cl]-	5.93452	3	0.5991	rp	-	131834718	HMDB0128378	-	-	703.87	350.07	51.32	133.93	24.53	115.76	331.35	428.33	406.96	5993.57	6031.48	6075.03	-
T3_negative	MW0134968	6-(4-{3-[2-(3,4-dihydroxyphenyl)-5-hydroxy-4-oxo-7-{[3,4,5-trihydroxy-6-(hydroxymethyl)oxan-2-yl]oxy}-3,4-dihydro-2H-1-benzopyran-8-yl]-5,7-dihydroxy-4-oxo-3,4-dihydro-2H-1-benzopyran-2-yl}phenoxy)-3,4,5-trihydroxyoxane-2-carboxylic acid	Organic acids	Organic acids	C42H40O22	895.222	896.201	3.0866	[M-H]-	13.8403	3	0.5982	rp	-	131835487	HMDB0129206	-	-	20282.2	16935.5	18207.5	12481.6	11039.5	7887.2	3937.63	5950.35	945.49	2261.64	2100.88	1384.28	-
T3_negative	MW0136166	6-{2-[3-(3,4-dihydroxy-5-methoxyphenyl)-2-oxopropanoyl]-3,5-dihydroxy-4-methoxyphenoxy}-3,4,5-trihydroxyoxane-2-carboxylic acid	Organic acids	Organic acids	C23H24O15	539.121	540.111	5.5744	[M-H]-	14.972	3	0.5976	rp	-	131835142	HMDB0128845	-	-	826.81	1576.66	2295.99	382.29	3507.12	4519.75	644.41	395.96	1961.62	8371.82	7955.34	8280.8	-
T3_negative	MW0128655	[3-(3-hydroxy-3-phenylpropanoyl)phenyl]oxidanesulfonic acid	Organic acids	Organic acids	C15H14O6S	362.072	322.051	1.9241	[M-H+CH3CN]-	7.05703	3	0.5968	rp	-	131839040	HMDB0135454	-	-	5088.47	5554.65	6191.76	1878.11	3132.71	267.59	22578.5	19925	24790.5	12598.7	13444.4	12183.6	-
T3_negative	MW0136392	6-[4-[(E)-2-[4-[6-carboxy-5-(2,4-dihydroxyphenyl)-3-methylcyclohex-2-en-1-yl]-3,5-dihydroxyphenyl]ethenyl]-3-hydroxyphenoxy]-3,4,5-trihydroxyoxane-2-carboxylic acid	Organic acids	Organic acids	C34H34O14	665.172	666.195	3.9168	[M-H]-	21.7203	3	0.5964	rp	-	131832706	HMDB0126273	-	-	4457.65	4301.44	5094.41	4184.33	3621.51	6018.76	130234	129501	146284	21756.7	21223.2	21885.9	-
T3_negative	MW0135583	6-[4-(6-carboxy-5-{3-[(2E)-3-(2,4-dihydroxyphenyl)prop-2-enoyl]-2,6-dihydroxyphenyl}-3-methylcyclohex-3-en-1-yl)-3-hydroxyphenoxy]-3,4,5-trihydroxyoxane-2-carboxylic acid	Organic acids	Organic acids	C35H34O15	731.131	694.19	2.9747	[M+K-2H]-	8.48844	3	0.5947	rp	-	131832833	HMDB0126414	-	-	413	47.94	640.83	78.05	186.09	110.27	291.74	148.63	213.54	19204.9	18593.1	19390.5	-
T3_negative	MW0136279	6-{3,5-dihydroxy-4-[3-(3,4,5-trimethoxyphenyl)propanoyl]phenoxy}-3,4,5-trihydroxyoxane-2-carboxylic acid	Organic acids	Organic acids	C24H28O13	523.139	524.153	7.1486	[M-H]-	16.2706	3	0.594	rp	-	131831465	HMDB0124887	-	-	1830.14	932.52	721.17	173.9	194.09	21.52	230.52	83.91	49.46	66119.6	66307.7	66014.8	-
T3_negative	MW0129202	{3-[3-(3,4-dihydroxy-2-methoxyphenyl)propanoyl]phenyl}oxidanesulfonic acid	Organic acids	Organic acids	C16H16O8S	367.043	368.057	1.826	[M-H]-	17.2791	3	0.5932	rp	-	131832524	HMDB0126078	-	-	2997.77	1989.28	1104.78	422.14	784.13	783.76	19.69	1451.44	1949.97	19346.7	19596.3	19939.6	-
T3_negative	MW0135920	6-{[3,5-dihydroxy-2-(3-hydroxyphenyl)-8-[3,4,5-trihydroxy-6-(hydroxymethyl)oxan-2-yl]-3,4-dihydro-2H-1-benzopyran-7-yl]oxy}-3,4,5-trihydroxyoxane-2-carboxylic acid	Organic acids	Organic acids	C27H32O16	611.204	612.169	5.161	[M-H]-	23.851	3	0.5929	rp	-	131833114	HMDB0126732	-	-	2361.74	2707.34	4229.88	869.69	1203.28	1387.56	6979.34	1415.48	832.45	16870.1	16645	16795.7	-
T3_negative	MW0140695	[3-(3,4-Methylenedioxyphenyl)-2-(mercaptomethyl)-1-oxoprolyl]glycine	Organic acids	Organic acids	C15H18N2O6S	353.087	354.089	4.6077	[M-H]-	15.1094	3	0.5924	rp	-	439482	-	-	C01313	844904	1.01219e+06	1.05718e+06	1.33722e+06	1.13154e+06	1.37691e+06	2.57314e+06	2.54719e+06	2.42305e+06	859266	860081	857231	-
T3_negative	MW0104471	20-COOH-leukotriene E4	Organic acids	Organic acids	C23H35NO7S	468.207	469.213	2.5346	[M-H]-	7.6227	3	0.5915	rp	-	53481508	HMDB0012634	-	-	955.97	580.96	685.28	4292.85	4613.9	5288.85	385.9	76.19	225.08	503.34	477.41	485.16	-
T3_negative	MW0134793	6-({8-[2-(3,4-dihydroxyphenyl)-3,5,7-trihydroxy-8-[3,4,5-trihydroxy-6-(hydroxymethyl)oxan-2-yl]-3,4-dihydro-2H-1-benzopyran-4-yl]-3,5-dihydroxy-2-(3-hydroxyphenyl)-3,4-dihydro-2H-1-benzopyran-7-yl}oxy)-3,4,5-trihydroxyoxane-2-carboxylic acid	Organic acids	Organic acids	C42H44O22	945.248	900.232	3.8841	[M+HCOO]-	21.1006	3	0.5897	rp	-	131833221	HMDB0126839	-	-	11.21	1.7	0.44	2.77	11.62	2.95	3.25	99.48	12.31	2892.4	2892.13	2879.44	-
T3_negative	MW0131679	3,4,5-trihydroxy-6-(4-{5-hydroxy-7-methoxy-4-oxo-6,8-bis[3,4,5-trihydroxy-6-(hydroxymethyl)oxan-2-yl]-4H-chromen-2-yl}phenoxy)oxane-2-carboxylic acid	Organic acids	Organic acids	C34H40O21	783.2	784.206	4.3116	[M-H]-	17.6624	3	0.5895	rp	-	131833444	HMDB0127066	-	-	192.53	50.43	21.29	447.41	499.45	637.18	1164.22	726.53	425.33	3724.05	2993.67	3717.58	-
T3_negative	MW0129291	{4-[2,3-dioxo-3-(2,4,6-trihydroxy-3-methoxyphenyl)propyl]-2-methoxyphenyl}oxidanesulfonic acid	Organic acids	Organic acids	C17H16O11S	427.038	428.041	0.5562	[M-H]-	7.78482	3	0.5888	rp	-	131835084	HMDB0128787	-	-	3047.12	5539.61	6089.86	4157.36	3547.85	4005.36	8010.71	6077.11	6140.9	4221.59	4385.01	4367.47	-
T3_negative	MW0013695	3-(2,4,5-trihydroxy-3-methoxyphenyl)prop-2-enoic acid	Organic acids	Organic acids	C10H10O6	242.058	226.048	6.2067	[M+NH4-2H]-	22.8906	3	0.5878	rp	-	131832064	HMDB0125586	-	-	65365.9	68807.4	70050.3	53553.7	57653.8	64774.9	61047.1	45029.3	59076.2	23570.7	23614.3	21891.2	-
T3_negative	MW0136110	6-[[8-(5,7-Dihydroxy-4-oxo-2-phenyl-2,3-dihydrochromen-3-yl)-7-hydroxy-2-(3-hydroxyphenyl)-4-oxo-2,3-dihydrochromen-5-yl]oxy]-3,4,5-trihydroxyoxane-2-carboxylic acid	Organic acids	Organic acids	C36H30O15	701.135	702.159	4.0146	[M-H]-	20.6169	3	0.5874	rp	-	131835516	HMDB0129235	-	-	74.79	102.83	202.16	79.9	78.37	68.54	740.59	78.76	776.34	5859.12	5867.79	5978.16	-
T3_negative	MW0113428	6-[(3-carboxy-5,6-dihydroxycyclohex-2-en-1-yl)oxy]-3,4,5-trihydroxyoxane-2-carboxylic acid	Organic acids	Organic acids	C13H18O11	699.133	350.085	4.8453	[2M-H]-	5.37999	3	0.5851	rp	-	131836361	HMDB0130160	-	-	2683.39	4178.36	3137.06	10752.1	7829.6	9678.98	337.61	916.93	1397.75	1076.94	1054.89	965.54	-
T3_negative	MW0129351	{5-[5,7-dihydroxy-3-(3,4,5-trihydroxybenzoyloxy)-3,4-dihydro-2H-1-benzopyran-2-yl]-2-hydroxyphenyl}oxidanesulfonic acid	Organic acids	Organic acids	C22H18O13S	581.05	522.047	3.2441	[M+CH3COO]-	19.3407	3	0.5825	rp	-	131834543	HMDB0128193	-	-	255.75	154.7	149.57	43.98	28.8	28.26	264.77	14.57	715.68	18442.1	18333.7	18330.7	-
T3_negative	MW0135827	6-{[2-(3,4-dihydroxyphenyl)-7-hydroxy-6-{4-hydroxy-6-methyl-5-oxo-3-[(3,4,5-trihydroxy-6-methyloxan-2-yl)oxy]oxan-2-yl}-4-oxo-4H-chromen-5-yl]oxy}-3,4,5-trihydroxyoxane-2-carboxylic acid	Organic acids	Organic acids	C33H36O20	751.208	752.18	3.8575	[M-H]-	19.5947	3	0.5819	rp	-	131833675	HMDB0127312	-	-	9849.41	7745.03	3923.89	10778.3	7814.71	9148.85	51664	55243.3	53903	3535.9	3533.9	3589.89	-
T3_negative	MW0136501	6-[4-[6-(3,4-Dihydroxy-6-methyl-5-oxooxan-2-yl)-5,7-dihydroxy-4-oxochromen-2-yl]-2-methoxyphenoxy]-3,4,5-trihydroxyoxane-2-carboxylic acid	Organic acids	Organic acids	C28H28O16	619.144	620.138	5.9291	[M-H]-	23.2943	3	0.5818	rp	-	131833695	HMDB0127333	-	-	130.21	204.88	82.3	82.44	157.33	174.04	67.17	98.79	47.1	7694.45	7813.01	7777.79	-
T3_negative	MW0135250	6-[(2-{4-[6-carboxy-5-(2,4-dihydroxyphenyl)-3-methylcyclohex-2-en-1-yl]-3,5-dihydroxyphenyl}-7-(3-methylbut-2-en-1-yl)-1-benzofuran-6-yl)oxy]-3,4,5-trihydroxyoxane-2-carboxylic acid	Organic acids	Organic acids	C39H40O14	731.194	732.242	2.6336	[M-H]-	22.981	3	0.58	rp	-	131832614	HMDB0126173	-	-	63.21	79.47	103.87	101.29	180.37	127.72	3635.16	3329.56	4003.45	225.32	221.85	168.96	-
T3_negative	MW0132102	3,4,5-Trihydroxy-6-[4-hydroxy-2-oxo-3-(3-oxo-1-phenylbutyl)chromen-8-yl]oxyoxane-2-carboxylic acid	Organic acids	Organic acids	C25H24O11	500.139	500.132	3.4999	[M-]-	15.1793	3	0.5796	rp	-	92023683	HMDB0141006	-	-	13.75	64.14	249.25	125.05	624.84	101.53	971.22	5361.89	5896.65	32722.3	32731.5	32516	-
T3_negative	MW0136151	6-{2-[(E)-2-{4-[6-carboxy-5-(2,4-dihydroxyphenyl)-3-methylcyclohex-2-en-1-yl]-3,5-dihydroxyphenyl}ethenyl]-5-hydroxyphenoxy}-3,4,5-trihydroxyoxane-2-carboxylic acid	Organic acids	Organic acids	C34H34O14	665.172	666.195	4.2917	[M-H]-	22.6171	3	0.5791	rp	-	131832707	HMDB0126274	-	-	48.82	33.37	1808.57	103.3	82.74	126.69	64911	63159.9	61472.1	8369.16	5275.99	8691.72	-
T3_negative	MW0113666	6-{[3,5-dihydroxy-2-(4-hydroxy-3-methoxyphenyl)-5H-chromen-7-yl]oxy}-3,4,5-trihydroxyoxane-2-carboxylic acid	Organic acids	Organic acids	C22H21O12	522.088	477.103	5.0622	[M+HCOO]-	21.5579	3	0.579	rp	-	131834473	HMDB0128120	-	-	626.26	227	63.67	54.51	49.62	712.03	301.74	14.3	42.45	7604.2	7699.77	7275.53	-
T3_negative	MW0141801	1D-myo-inositol 2-acetamido-2-deoxy-alpha-D-glucopyranoside 3-phosphate	Organic acids	Organic acids	C14H26NO14P	462.097	463.109	2.3963	[M-H]-	8.43919	3	0.5779	rp	-	25271610	-	-	C19761	1690.78	1303.95	1305.23	513.45	507.46	2030.39	591.62	330.03	192.66	2474.91	2631.49	2508.72	-
T3_negative	MW0132271	3,4,5-Trihydroxy-6-[8-hydroxy-6-(3-methylbut-2-enyl)-2-oxochromen-7-yl]oxyoxane-2-carboxylic acid	Organic acids	Organic acids	C20H22O10	843.251	422.121	5.2596	[2M-H]-	18.8795	3	0.5765	rp	-	131834959	HMDB0128655	-	-	74.78	99.4	127.84	48.91	54.66	79.07	92.08	32.54	20.5	16307.3	15865.1	16486.4	-
T3_negative	MW0134866	6-(2-{5,7-dihydroxy-4-oxo-6-[3,4,5-trihydroxy-6-(hydroxymethyl)oxan-2-yl]-8-(3,4,5-trihydroxyoxan-2-yl)-4H-chromen-2-yl}-4,5-dihydroxyphenoxy)-3,4,5-trihydroxyoxane-2-carboxylic acid	Organic acids	Organic acids	C32H36O22	771.135	772.17	2.6336	[M-H]-	22.339	3	0.5763	rp	-	131833279	HMDB0126898	-	-	4954.47	2974.17	3398.36	945.23	694.98	925.4	743.69	634.48	509.7	1121.38	1186.09	938.03	-
T3_negative	MW0128738	[4-(3,5,7-trihydroxy-3,4-dihydro-2H-1-benzopyran-2-yl)-2-{[3,4,5-trihydroxy-6-(hydroxymethyl)oxan-2-yl]oxy}phenyl]oxidanesulfonic acid	Organic acids	Organic acids	C21H24O14S	591.116	532.089	3.1649	[M+CH3COO]-	16.1256	3	0.5762	rp	-	131834058	HMDB0127726	-	-	2678.11	3600.87	2915.21	4095.25	4355.37	3352.55	97.04	43	160.06	10330	10682.1	10044.1	-
T3_negative	MW0128767	[4-(5-Hydroxy-7-methoxy-8-methyl-4-oxochromen-3-yl)-2-methoxyphenyl] hydrogen sulate	Organic acids	Organic acids	C18H16O9S	407.045	408.051	2.7226	[M-H]-	8.58453	3	0.5755	rp	-	131835836	HMDB0129590	-	-	3297.63	3596.34	4039.32	6086.72	6466.05	7233.58	32884.6	497.35	669.31	50813.3	50635	50810.4	-
T3_negative	MW0013756	3,4,5-trihydroxy-6-(2-methyl-3-oxo-1-phenylbutoxy)oxane-2-carboxylic acid	Organic acids	Organic acids	C17H22O8	353.124	354.132	2.693	[M-H]-	8.8305	3	0.5715	rp	-	131837540	HMDB0133699	-	-	150.01	42.83	290.54	160.85	14.08	19.21	1948.38	1343.94	1345.81	2857.17	2916.88	3023.43	-
T3_negative	MW0129070	{2-[5,7-dihydroxy-2-(3-hydroxyphenyl)-4-oxo-3-[3,4,5-trihydroxy-6-(hydroxymethyl)oxan-2-yl]-4H-chromen-6-yl]-3,5-dihydroxy-6-(hydroxymethyl)oxan-4-yl}oxidanesulfonic acid	Organic acids	Organic acids	C27H30O18S	673.123	674.115	6.1471	[M-H]-	23.8928	3	0.5711	rp	-	131833430	HMDB0127051	-	-	144.87	67.61	43.69	25.72	29.31	21.72	2.92	3.52	1.31	7333.87	7530.4	7607.6	-
T3_negative	MW0135934	6-{[3,5-dihydroxy-2-(hydroxymethyl)-6-{[2-(2-hydroxypropan-2-yl)-7-oxo-2H,3H,7H-furo[3,2-g]chromen-9-yl]oxy}oxan-4-yl]oxy}-3,4,5-trihydroxyoxane-2-carboxylic acid	Organic acids	Organic acids	C26H32O16	599.143	600.169	3.6293	[M-H]-	15.1072	3	0.5696	rp	-	131836931	HMDB0132928	-	-	376.3	1841.65	386.95	22.19	1515.02	645.89	132.46	485.29	341.46	7158.1	7499.78	7282.3	-
T3_negative	MW0132438	3,4,5-trihydroxy-6-{3-hydroxy-4-[(E)-2-(5-hydroxy-2,2-dimethyl-2H-chromen-7-yl)ethenyl]phenoxy}oxane-2-carboxylic acid	Organic acids	Organic acids	C25H26O10	485.145	486.153	5.5547	[M-H]-	9.05633	3	0.5679	rp	-	131837910	HMDB0134169	-	-	339.69	782.59	719.83	478.76	312.31	393.88	19.26	386.45	57.87	1765.73	1941.32	1839.39	-
T3_negative	MW0149127	Farnesyl triphosphate	Organic acids	Organic acids	C15H29O10P3	497.056	462.097	2.3001	[M+Cl]-	22.6635	3	0.5672	rp	-	5280571	-	-	C03115	44.03	358.23	10.4	145.19	106.6	103.32	226.89	289.15	159.79	13034	13176.4	13025.3	-
T3_negative	MW0135621	6-[5-(5,7-dihydroxy-4-oxo-3-{[3,4,5-trihydroxy-6-(hydroxymethyl)oxan-2-yl]oxy}-4H-chromen-2-yl)-2,3-dihydroxyphenoxy]-3,4,5-trihydroxyoxane-2-carboxylic acid	Organic acids	Organic acids	C27H28O19	655.105	656.122	4.9235	[M-H]-	21.6735	3	0.5659	rp	-	131831761	HMDB0125236	-	-	2804.44	5423.27	5112.93	4232.91	1868.88	2636.59	562.1	517.01	552.11	1187.32	1007.18	1031.7	-
T3_negative	MW0136113	6-{1-carboxy-2-[(6-{[5,7-dihydroxy-2-(4-hydroxyphenyl)-4-oxo-4H-chromen-3-yl]oxy}-3,4,5-trihydroxyoxan-2-yl)methoxy]-2-oxoethyl}-3,4,5-trihydroxyoxane-2-carboxylic acid	Organic acids	Organic acids	C30H30O20	769.187	710.133	3.057	[M+CH3COO]-	15.7971	3	0.5658	rp	-	131833828	HMDB0127476	-	-	25.79	70.78	77.69	191.94	467.03	67.19	321.58	140.51	22.91	3141.72	3077.35	3142.23	-
T3_negative	MW0134697	6-({2-[4-ethyl-3-(sulfooxy)phenyl]-3,5-dihydroxy-3,4-dihydro-2H-1-benzopyran-7-yl}oxy)-3,4,5-trihydroxyoxane-2-carboxylic acid	Organic acids	Organic acids	C23H26O14S	557.108	558.104	5.6726	[M-H]-	21.4731	3	0.5642	rp	-	131834256	HMDB0127889	-	-	37.05	47.17	38	13	7	6.43	31.68	32.68	23.71	711.45	709.36	750.41	-
T3_negative	MW0113633	6-{[2-(3,4-dihydroxyphenyl)-5-hydroxy-3-{[3,4,5-trihydroxy-6-(hydroxymethyl)oxan-2-yl]oxy}-5H-chromen-7-yl]oxy}-3,4,5-trihydroxyoxane-2-carboxylic acid	Organic acids	Organic acids	C27H29O17	625.155	625.14	5.0424	[M-]-	22.9015	3	0.5628	rp	-	131834320	HMDB0127932	-	-	2704.94	1163.5	927.6	1345.96	447.92	735.14	14377	10582.6	22442.9	78849.2	78513.1	77794.4	-
T3_negative	MW0140572	(2R)-dihomocitric acid	Organic acids	Organic acids	C8H12O7	439.105	220.058	4.9632	[2M-H]-	12.6684	3	0.5614	rp	-	24892801	-	-	-	7526.56	7682.65	8538.36	1086.24	3365.37	146.27	61147.4	54067.1	60767.1	13377.7	13148.1	13060.1	-
T3_negative	MW0134999	6-(4-{5,7-dihydroxy-4-oxo-3,6-bis[3,4,5-trihydroxy-6-(hydroxymethyl)oxan-2-yl]-4H-chromen-2-yl}-2-hydroxyphenoxy)-3,4,5-trihydroxyoxane-2-carboxylic acid	Organic acids	Organic acids	C33H38O22	785.189	786.186	3.5695	[M-H]-	9.57373	3	0.5598	rp	-	131833398	HMDB0127019	-	-	67.4	184.26	63.46	842	846.69	185.42	3149.01	178.97	346.65	2121.38	2069.31	2120.56	-
T3_negative	MW0147511	cis-Dihomoaconitic acid	Organic acids	Organic acids	C8H10O6	223.02	202.048	8.7701	[M+Na-2H]-	6.69724	3	0.5592	rp	-	25244890	-	-	C20581	293310	294064	268895	254677	284546	337920	311888	313632	317549	274028	272001	272851	ko01100,ko01210
T3_negative	MW0130402	2,4,5-trihydroxy-3-[3-hydroxy-4-methoxy-5-(3,4,5-trihydroxybenzoyloxy)benzoyloxy]benzoic acid	Organic acids	Organic acids	C22H16O14	549.06	504.054	3.8377	[M+HCOO]-	17.3728	3	0.5587	rp	-	131834685	HMDB0128345	-	-	28.03	629.78	777.86	882.9	1226.31	741.18	1224.74	1445.55	1299.23	12251.2	11688.1	11294.7	-
T3_negative	MW0115984	Pinolidoxin	Organic acids	Organic acids	C18H26O6	373.15	338.173	4.6668	[M+Cl]-	20.1771	3	0.5579	rp	-	5281169	HMDB0301836	-	C08503	224872	213639	213781	116506	117188	121333	1708.75	567.05	2228.75	43685	43962.7	43923.2	-
T3_negative	MW0136551	6-{5-[2,3-dioxo-3-(2,4,6-trihydroxyphenyl)propyl]-2,3,4-trihydroxyphenoxy}-3,4,5-trihydroxyoxane-2-carboxylic acid	Organic acids	Organic acids	C21H20O15	493.071	512.08	2.9684	[M-H2O-H]-	19.5867	3	0.5567	rp	-	131831868	HMDB0125343	-	-	92.29	144.6	144.21	434.19	542.71	22.82	7.5	65.23	531.69	8482.47	8303.37	8317.62	-
T3_negative	MW0131639	3,4,5-trihydroxy-6-(2-hydroxy-5-{5-hydroxy-7-methoxy-4-oxo-8-[3,4,5-trihydroxy-6-(hydroxymethyl)oxan-2-yl]-4H-chromen-2-yl}phenoxy)oxane-2-carboxylic acid	Organic acids	Organic acids	C28H30O17	637.153	638.148	5.6333	[M-H]-	21.8375	3	0.5561	rp	-	131833519	HMDB0127150	-	-	253.51	116.25	71	1470.96	584.05	2096.29	172.13	135.77	513.72	11365.8	12096.5	12024.7	-
T3_negative	MW0136289	6-{3,5-dihydroxy-4-[3-(4-hydroxy-3-methoxyphenyl)-2-oxopropanoyl]-2-methoxyphenoxy}-3,4,5-trihydroxyoxane-2-carboxylic acid	Organic acids	Organic acids	C23H24O14	523.102	524.117	6.7666	[M-H]-	15.5194	3	0.5559	rp	-	131835081	HMDB0128784	-	-	576.54	272.17	65.06	34.26	33.28	24.21	3.66	7.4	3.37	4460.37	4534.3	4390.05	-
T3_negative	MW0132248	3,4,5-trihydroxy-6-{[7-hydroxy-4-oxo-2-phenyl-8-(3,4,5-trihydroxyoxan-2-yl)-4H-chromen-5-yl]oxy}oxane-2-carboxylic acid	Organic acids	Organic acids	C26H26O14	561.139	562.132	7.5858	[M-H]-	24.7179	3	0.5538	rp	-	131833627	HMDB0127263	-	-	23.16	45.84	84.72	85.57	117.83	16.51	10.77	669.75	364.99	7624.06	7752.08	7744.87	-
T3_negative	MW0136078	6-{[6,7-dihydroxy-4-oxo-2-phenyl-8-(3,4,5-trihydroxyoxan-2-yl)-4H-chromen-5-yl]oxy}-3,4,5-trihydroxyoxane-2-carboxylic acid	Organic acids	Organic acids	C26H26O15	623.131	578.127	5.2792	[M+HCOO]-	21.7614	3	0.5518	rp	-	131833645	HMDB0127281	-	-	1014.14	166.5	2635.23	910.09	1875.15	163.98	1688.1	4955.58	5340.65	187145	186510	186531	-
T3_negative	MW0140419	SM-17466	Organic acids	Organic acids	C20H21N4O5S2+	460.095	461.095	7.0745	[M-H]-	10.1143	3	0.5515	rp	-	9890450	-	-	C12018	1161.27	312.68	21.22	249.24	13.43	44.57	126.07	16.28	22.63	4234.83	4187.55	3944.52	-
T3_negative	MW0136415	6-{4-[2,3-dioxo-3-(2,4,6-trihydroxyphenyl)propyl]-2-methoxyphenoxy}-3,4,5-trihydroxyoxane-2-carboxylic acid	Organic acids	Organic acids	C22H22O13	534.123	494.106	4.6866	[M-H+CH3CN]-	23.227	3	0.5504	rp	-	131832984	HMDB0126588	-	-	139.2	136.1	156.03	143.53	299.14	95.06	219.85	90.55	55.84	2111.07	2089.31	1993.28	-
T3_negative	MW0136040	6-{[6-(3,4-dihydroxy-6-methyl-5-oxooxan-2-yl)-5-hydroxy-2-(3-hydroxyphenyl)-4-oxo-4H-chromen-7-yl]oxy}-3,4,5-trihydroxyoxane-2-carboxylic acid	Organic acids	Organic acids	C27H26O15	589.121	590.127	4.5782	[M-H]-	10.4562	3	0.5464	rp	-	131833688	HMDB0127326	-	-	293.47	425.9	875.94	607.57	380.34	308.42	4514.41	4884.27	2658.54	17525	17541.4	17198.1	-
T3_negative	MW0136325	6-{3-[3-(2,4-dihydroxyphenyl)-3-[2-(3,4-dihydroxyphenyl)-3,5,7-trihydroxy-3,4-dihydro-2H-1-benzopyran-8-yl]-2-hydroxypropyl]phenoxy}-3,4,5-trihydroxyoxane-2-carboxylic acid	Organic acids	Organic acids	C36H36O16	723.178	724.2	3.0671	[M-H]-	21.1845	3	0.5446	rp	-	131838777	HMDB0135111	-	-	260963	317478	352081	445468	425425	439084	954394	897536	893232	330653	322268	331378	-
T3_negative	MW0113367	6-(4-Ethenyl-5-hydroxy-2-methoxyphenoxy)-3,4,5-trihydroxyoxane-2-carboxylic acid	Organic acids	Organic acids	C15H18O9	394.098	342.095	2.3763	[M+Cl+NH3]-	17.4746	3	0.5413	rp	-	131834414	HMDB0128039	-	-	19.7	381.62	155.91	528.59	155.24	341.13	215.44	136.06	5017.5	3419.85	3387.39	3344.97	-
T3_negative	MW0112496	3,4,5-trihydroxy-6-[3-(3,5,7-trihydroxy-5H-chromen-2-yl)phenoxy]oxane-2-carboxylic acid	Organic acids	Organic acids	C21H19O11	893.162	447.093	2.9033	[2M-H]-	19.0648	3	0.5353	rp	-	131834330	HMDB0127942	-	-	16.71	12.79	35.1	10.32	84.48	59.54	104.62	569.36	52.21	12427.2	12950.1	12306.8	-
T3_negative	MW0126449	Riboflavin cyclic-4',5'-phosphate	Organic acids	Organic acids	C17H19N4O8P	437.089	438.094	7.3799	[M-H]-	11.2972	3	0.5342	rp	-	11026517	HMDB0059614	-	C16071	55.96	23.63	37.8	87.44	110.8	10.65	16.11	40.28	37.46	578.7	592.74	577.04	-
T3_negative	MW0142513	2-O-alpha-mannosyl-D-glycerate	Organic acids	Organic acids	C9H16O9	305.023	268.079	8.7701	[M+K-2H]-	12.4302	3	0.5339	rp	-	5460194	-	-	-	730235	721090	659644	601134	703701	864555	800637	781193	793392	682146	676970	678672	-
T3_negative	MW0109082	Perindoprilat glucuronide	Organic acids	Organic acids	C23H36N2O11	515.22	516.232	0.7728	[M-H]-	11.4489	3	0.5321	rp	-	179962	HMDB0060863	-	-	521.37	678.89	749.63	7808.74	13425	9647.84	602.37	784.5	937.56	109786	114970	107922	-
T3_negative	MW0134732	6-({3-[5,7-dihydroxy-2-(3-hydroxyphenyl)-4-oxo-3,4-dihydro-2H-1-benzopyran-8-yl]-5-hydroxy-4-oxo-2-phenyl-3,4-dihydro-2H-1-benzopyran-7-yl}oxy)-3,4,5-trihydroxyoxane-2-carboxylic acid	Organic acids	Organic acids	C36H30O15	683.131	702.159	1.399	[M-H2O-H]-	18.8162	3	0.5275	rp	-	131835519	HMDB0129238	-	-	126.71	38.78	73.06	145.96	100.72	224.92	55.16	48.55	79.27	6375.03	6221.03	6249.43	-
T3_negative	MW0113661	6-{[3,5-dihydroxy-2-(1-hydroxy-3-methoxy-4-oxocyclohexyl)-6-methoxy-4-oxo-4H-chromen-7-yl]oxy}-3,4,5-trihydroxyoxane-2-carboxylic acid	Organic acids	Organic acids	C23H26O15	594.11	542.127	5.712	[M+Cl+NH3]-	20.7912	3	0.5264	rp	-	131835157	HMDB0128860	-	-	2490.99	111.49	715.92	820.73	601.88	459.51	998.72	2968.26	1566.68	148600	148130	149090	-
T3_negative	MW0113670	6-{[3,7-dihydroxy-2-(1-hydroxy-3-methoxy-4-oxocyclohexyl)-6-methoxy-4-oxo-4H-chromen-5-yl]oxy}-3,4,5-trihydroxyoxane-2-carboxylic acid	Organic acids	Organic acids	C23H26O15	601.133	542.127	2.6534	[M+CH3COO]-	19.4984	3	0.524	rp	-	131835156	HMDB0128859	-	-	9514.74	10213	8619.3	977.88	5918.26	1561.3	14772.9	21549.6	18827.9	6689.08	8037.6	8535.34	-
T3_negative	MW0113630	6-{[2-(3,4-dihydroxyphenyl)-3,5-dihydroxy-5H-chromen-7-yl]oxy}-3,4,5-trihydroxyoxane-2-carboxylic acid	Organic acids	Organic acids	C21H19O12	503.098	463.088	6.7001	[M-H+CH3CN]-	18.3472	3	0.5234	rp	-	131834326	HMDB0127938	-	-	143.1	159.74	132.53	111.03	127.8	130.5	1567.49	2362.13	2169.26	10815.4	10800.3	10837.7	-
T3_negative	MW0134723	6-({3-[2-(3,4-dihydroxyphenyl)-5,7-dihydroxy-4-oxo-3,4-dihydro-2H-1-benzopyran-8-yl]-7-hydroxy-4-oxo-2-phenyl-3,4-dihydro-2H-1-benzopyran-5-yl}oxy)-3,4,5-trihydroxyoxane-2-carboxylic acid	Organic acids	Organic acids	C36H30O16	717.16	718.153	3.8425	[M-H]-	21.3463	3	0.5206	rp	-	131835511	HMDB0129230	-	-	34.13	141.92	12.72	52.96	85.73	41.2	352.9	1183.79	354.27	7073.45	7048.62	6979.05	-
T3_negative	MW0128830	[5-[5,7-Dihydroxy-6-[4-hydroxy-6-methyl-5-oxo-3-(3,4,5-trihydroxy-6-methyloxan-2-yl)oxyoxan-2-yl]-4-oxochromen-2-yl]-2-hydroxyphenyl] hydrogen sulate	Organic acids	Organic acids	C27H28O17S	655.081	656.105	0.6335	[M-H]-	24.0332	3	0.5177	rp	-	131833677	HMDB0127314	-	-	73.04	16.56	134.44	156.38	89.6	117.52	362.29	382.25	382.94	4859.25	4818.43	4860.66	-
T3_negative	MW0131568	3,4,5-trihydroxy-6-({5-hydroxy-8,8-dimethyl-4-oxo-2-phenyl-4H,8H-pyrano[2,3-f]chromen-3-yl}oxy)oxane-2-carboxylic acid	Organic acids	Organic acids	C26H24O11	511.112	512.132	3.7782	[M-H]-	22.962	3	0.5167	rp	-	131833770	HMDB0127415	-	-	11.83	3262.16	2840.88	7563.6	5504.58	5663.13	727.43	1139.25	309.66	19376.3	18860.4	18795.6	-
T3_negative	MW0134685	6-({2-[2,3-dihydroxy-4-(methoxymethyl)phenyl]-3,5-dihydroxy-3,4-dihydro-2H-1-benzopyran-7-yl}oxy)-3,4,5-trihydroxyoxane-2-carboxylic acid	Organic acids	Organic acids	C23H26O13	509.141	510.137	7.8995	[M-H]-	23.5094	3	0.5148	rp	-	131834210	HMDB0127861	-	-	1400.49	1001.51	546.36	98.73	220.68	203.16	115.41	149.82	62.53	42580.8	44111.9	43954.1	-
T3_negative	MW0134689	6-({2-[4,6-dihydroxy-2-methoxy-3-(3-methylbut-2-en-1-yl)phenyl]-4-hydroxy-3-oxo-2,3-dihydro-1-benzofuran-6-yl}oxy)-3,4,5-trihydroxyoxane-2-carboxylic acid	Organic acids	Organic acids	C26H28O13	569.089	548.153	3.7385	[M+Na-2H]-	21.0275	3	0.5106	rp	-	131832449	HMDB0125983	-	-	50.88	75.27	4.95	44.72	25.38	16.94	10.68	12.23	139.16	1359.75	1366.51	1409.73	-
T3_negative	MW0131752	3,4,5-trihydroxy-6-[(5-hydroxy-6-{4-hydroxy-6-methyl-5-oxo-3-[(3,4,5-trihydroxy-6-methyloxan-2-yl)oxy]oxan-2-yl}-2-(4-hydroxyphenyl)-4-oxo-4H-chromen-7-yl)oxy]oxane-2-carboxylic acid	Organic acids	Organic acids	C33H36O19	735.191	736.185	6.0568	[M-H]-	22.3944	3	0.5087	rp	-	131833705	HMDB0127344	-	-	76.41	66.25	57.88	36.33	30.62	39.81	75.08	106.49	15.64	3067.45	3092.3	2923.19	-
T3_negative	MW0134749	6-({4-[2-(3,4-dihydroxyphenyl)-3,5,7-trihydroxy-3,4-dihydro-2H-1-benzopyran-8-yl]-3,7-dihydroxy-2-(3-hydroxyphenyl)-8-[3,4,5-trihydroxy-6-(hydroxymethyl)oxan-2-yl]-3,4-dihydro-2H-1-benzopyran-5-yl}oxy)-3,4,5-trihydroxyoxane-2-carboxylic acid	Organic acids	Organic acids	C42H44O22	935.183	900.232	6.0283	[M+Cl]-	21.2176	3	0.5084	rp	-	131833205	HMDB0126823	-	-	19.77	6.15	11.65	2.83	13.11	12.85	10.75	12.82	6.13	381.48	372.16	372.96	-
T3_negative	MW0132146	3,4,5-trihydroxy-6-{[5-hydroxy-2-(4-hydroxyphenyl)-4-oxo-6,8-bis[3,4,5-trihydroxy-6-(hydroxymethyl)oxan-2-yl]-3,4-dihydro-2H-1-benzopyran-7-yl]oxy}oxane-2-carboxylic acid	Organic acids	Organic acids	C33H40O21	817.152	772.206	3.8178	[M+HCOO]-	21.5314	3	0.5057	rp	-	131833243	HMDB0126861	-	-	25.57	304.3	84.32	363.79	46.15	55.52	922.56	1273.53	26.61	14880.2	14433	13968.8	-
T3_negative	MW0131607	3,4,5-trihydroxy-6-({7-hydroxy-4-oxo-6-[3,4,5-trihydroxy-6-(hydroxymethyl)oxan-2-yl]-8-(3,4,5-trihydroxyoxan-2-yl)-2-(2,4,5-trihydroxyphenyl)-4H-chromen-5-yl}oxy)oxane-2-carboxylic acid	Organic acids	Organic acids	C32H36O22	771.142	772.17	3.2697	[M-H]-	24.9127	3	0.5051	rp	-	131833282	HMDB0126901	-	-	27.69	93.44	20.98	107.59	51.17	29.76	44.89	67.16	267.46	13045.7	12635.9	13136.6	-
T3_negative	MW0136225	6-[2-[6-carboxy-5-(2,4-dihydroxyphenyl)-3-methylcyclohex-2-en-1-yl]-5-[(E)-2-(2,4-dihydroxyphenyl)ethenyl]-3-hydroxyphenoxy]-3,4,5-trihydroxyoxane-2-carboxylic acid	Organic acids	Organic acids	C34H34O14	665.17	666.195	4.6274	[M-H]-	22.2215	3	0.5044	rp	-	131832705	HMDB0126272	-	-	2186.76	964.85	2330.03	292.98	223.48	199.89	2690.4	5777.53	5422.79	47039.8	44974.1	46648.2	-
T3_negative	MW0131650	3,4,5-trihydroxy-6-(3-{5,6,7-trihydroxy-4-oxo-8-[3,4,5-trihydroxy-6-(hydroxymethyl)oxan-2-yl]-4H-chromen-2-yl}phenoxy)oxane-2-carboxylic acid	Organic acids	Organic acids	C27H28O17	623.12	624.133	6.3449	[M-H]-	24.7195	3	0.5034	rp	-	131835590	HMDB0129322	-	-	263.23	67.86	169.38	737.46	33.35	84.18	4075.17	3695.09	3228.82	521.79	573.82	566.02	-
T3_negative	MW0131629	3,4,5-trihydroxy-6-(2-hydroxy-5-{3,5,6,7-tetrahydroxy-8-[3,4,5-trihydroxy-6-(hydroxymethyl)oxan-2-yl]-3,4-dihydro-2H-1-benzopyran-2-yl}phenoxy)oxane-2-carboxylic acid	Organic acids	Organic acids	C27H32O18	679.115	644.159	2.5346	[M+Cl]-	13.7615	3	0.5013	rp	-	131833097	HMDB0126715	-	-	59.93	111.24	74.51	112.41	89.68	140.2	287.34	209.16	104.79	3690.53	3921.34	3872.67	-
T3_negative	MW0112319	3-(4-deoxy-alpha-L-threo-hex-4-enopyranosyluronic acid)-2-acetamido-2-deoxy-D-glucose	Organic acids	Organic acids	C14H21NO11	378.113	379.111	5.5449	[M-H]-	13.8483	3	0.5002	rp	-	440484	HMDB0060071	-	C04794	20.62	20824.2	26167	119.58	28946.6	18219.7	3694.06	5637.98	3856.76	49038.5	48866.5	49035.7	-
T3_positive	MW0107933	L-Oxalylalbizziine	Amino acids and derivatives	Amino acids and derivatives	C6H9N3O6	220.053	219.049	1.3322	[M+H]+	0.33775	3	0.7416	rp	99694-81-2	14632981	HMDB0039164	-	-	37.52	1014.6	2085.13	238.44	286.54	203.56	16368.1	17793	19007.8	14372	14274.3	14374.4	-
T3_positive	MEDN0031	Pyroglutamic acid	Amino acids and derivatives	Amino acids and derivatives	C5H7NO3	130.05	129.043	0.8657	[M+H]+	4.75569	3	0.9457	rp	98-79-3	7405	HMDB0000267	-	C01879	49861.7	50359.5	57161.1	48513.7	52715.9	56953.9	81356.8	77827	73145.5	722469	722939	710474	ko00480,ko01100
T3_positive	MEDP0525	N-Acetyl-L-alanine	Amino acids and derivatives	Amino acids and derivatives	C5H9NO3	200.047	131.058	2.5582	[M+Na+HCOOH]+	16.4009	3	0.7996	rp	97-69-8	88064	HMDB0000766	5733	-	1.58919e+06	1.65571e+06	1.7517e+06	1.78625e+06	1.70276e+06	1.65869e+06	1.58098e+06	1.60263e+06	1.55986e+06	1.44505e+06	1.45499e+06	1.45471e+06	-
T3_positive	MEDP1359	Asterina 330	Amino acids and derivatives	Amino acids and derivatives	C12H20N2O6	311.127	288.132	3.5614	[M+Na]+	2.84125	3	0.6838	rp	84563-31-5	13194807	-	-	-	27443.7	23329.2	27996.4	16894.6	14450.8	13257.9	19441.5	18927	22091	4018.41	4145.83	4413.27	-
T3_positive	MW0157291	Sulfazecin	Amino acids and derivatives	Amino acids and derivatives	C12H20N4O9S	397.112	396.095	2.9633	[M+H]+	24.7522	3	0.645	rp	77912-79-9	9908721	-	-	C20927	36230.2	114.04	1051.43	261.35	43628.1	54350.7	94.53	38.84	58.1	1.40622e+06	1.40382e+06	1.39464e+06	ko00261
T3_positive	MW0108445	N-(4-Hydroxycinnamoyl)tyrosine	Amino acids and derivatives	Amino acids and derivatives	C18H17NO5	350.094	327.111	1.8284	[M+Na]+	11.6818	3	0.5288	rp	77201-66-2	24891365	HMDB0039502	-	-	473.84	2253.65	2737.44	5552.01	4946.52	9540.23	5481.62	5838.82	6018.64	1134.42	1098.11	1107.15	-
T3_positive	MW0108050	Lys-Gly	Amino acids and derivatives	Amino acids and derivatives	C8H17N3O3	445.229	203.127	2.3419	[2M+K]+	23.4407	3	0.5904	rp	7563-03-3	7022320	HMDB0028951	23747	-	194669	192000	210817	184702	205432	200540	63886.2	58147	79413.3	80905.9	80866.9	80837.4	-
T3_positive	MEDL00586	Arginine	Amino acids and derivatives	Amino acids and derivatives	C6H14N4O2	175.119	174.112	0.9048	[M+H]+	0.944392	3	0.9838	rp	74-79-3	6322	HMDB0000517	5502	C00062	151644	152503	146867	260216	208865	317537	59379.6	53300.8	52368	1.14317e+07	1.14686e+07	1.14569e+07	ko00220,ko00261,ko00330,ko00470,ko00970,ko01100,ko01110,ko01230,ko02010
T3_positive	MEDL00575	L-Isoleucine	Amino acids and derivatives	Amino acids and derivatives	C6H13NO2	132.101	131.095	0.9048	[M+H]+	1.14725	3	0.963	rp	73-32-5	6306	HMDB0000172	5193	C00407	85101.7	102165	89889.6	83070.4	78544.4	105090	50087	50273.5	43016.8	168771	166203	166432	ko00280,ko00290,ko00460,ko00960,ko00966,ko00970,ko01100,ko01110,ko01210,ko01230,ko02010
T3_positive	MEDP1776	L-Leucyl-L-alanine	Amino acids and derivatives	Amino acids and derivatives	C9H18N2O3	203.139	202.132	1.2185	[M+H]+	4.0074	3	0.8073	rp	7298-84-2	81721	HMDB0028922	44685	-	55586	48429.8	56658.7	21069.1	26816.3	27130.3	6423.14	5540.61	7514.17	17665	18235.5	18235.7	-
T3_positive	MEDL00009	L-Valine	Amino acids and derivatives	Amino acids and derivatives	C5H11NO2	118.086	117.079	0.8461	[M+H]+	0.0304912	3	0.9546	rp	72-18-4	6287	HMDB0000883	5842	C00183	1.59657e+06	1.47154e+06	1.52544e+06	2.34707e+06	2.20695e+06	2.24938e+06	1.22971e+06	1.19836e+06	1.36547e+06	1.39917e+06	1.39854e+06	1.39905e+06	ko00280,ko00290,ko00460,ko00770,ko00966,ko00970,ko01100,ko01110,ko01210,ko01230,ko01240,ko02010
T3_positive	MW0107689	L-Cysteinylglycine disulfide	Amino acids and derivatives	Amino acids and derivatives	C8H15N3O5S2	336.013	297.045	1.3421	[M+K]+	4.21975	3	0.6549	rp	70555-24-7	22833544	HMDB0000709	5677	-	41573.6	38648.6	39514.9	5672.97	8877.69	8214.62	32219.3	29307.4	29173.6	7244.24	7228.31	6290.11	-
T3_positive	MW0150114	Glu-Phe-Tyr	Amino acids and derivatives	Amino acids and derivatives	C23H27N3O7	475.222	457.185	3.798	[M+NH4]+	13.3415	3	0.5066	rp	70421-70-4	14389323	-	19564	-	6674.35	8129.25	8914.36	2852.63	2188.14	4358.08	818.55	653.36	769.18	923.36	918.8	874.76	-
T3_positive	MW0110345	Val-Gly	Amino acids and derivatives	Amino acids and derivatives	C7H14N2O3	219.071	174.1	0.944	[M-H+2Na]+	2.57964	3	0.6663	rp	686-43-1 | 14297-28-0	6993111	HMDB0029127	65062	-	499947	511290	530446	757272	933097	731597	818293	970237	809801	491418	495832	489304	-
T3_positive	FDATN01519	D-phenylalanine	Amino acids and derivatives	Amino acids and derivatives	C9H11NO2	166.086	165.079	1.9265	[M+H]+	1.12692	3	0.9908	rp	673-06-3	71567	-	-	C02265	6.34657e+06	6.99026e+06	7.12247e+06	1.00049e+07	1.01116e+07	1.18985e+07	2.55054e+06	2.22234e+06	2.02876e+06	8.85525e+06	8.82548e+06	8.85796e+06	ko00360,ko00470,ko01100
T3_positive	MEDL00349	Ser-Leu	Amino acids and derivatives	Amino acids and derivatives	C9H18N2O4	241.122	218.127	5.5078	[M+Na]+	4.143	3	0.6564	rp	6665-16-3	7015695	HMDB0029043	65223	-	2443.54	5213.96	4891.76	451.52	152.46	211.87	140.17	67.45	14.2	588.9	589.53	599.17	-
T3_positive	MEDL00344	Glycyl-L-tyrosine	Amino acids and derivatives	Amino acids and derivatives	C11H14N2O4	515.153	238.095	4.9578	[2M+K]+	5.36646	3	0.6611	rp	658-79-7	92829	HMDB0028853	23813	-	38442.7	54857.9	60415.9	163128	166697	166145	536342	543668	554529	117244	114876	114671	-
T3_positive	MADN0596	Serine alanine	Amino acids and derivatives	Amino acids and derivatives	C6H12N2O4	194.117	176.08	2.9127	[M+NH4]+	9.26725	3	0.5646	rp	6403-17-4	-	-	-	-	26738	27270.9	25671.7	30989.8	14591.1	21954.4	19743.9	17113.2	40046	14121.9	14117	14262.2	-
T3_positive	MW0156721	Ser-Glu	Amino acids and derivatives	Amino acids and derivatives	C8H14N2O6	235.096	234.085	3.4297	[M+H]+	9.42237	2	0.7299	rp	6403-16-3	7023503	HMDB0029038	-	-	983.23	393.72	998.22	72.07	2099.59	236.1	346.65	246.87	293.39	117234	115011	115664	-
T3_positive	MW0157272	Succinylproline	Amino acids and derivatives	Amino acids and derivatives	C9H13NO5	233.117	215.079	3.4827	[M+NH4]+	1.5685	3	0.7123	rp	63250-32-8	194156	-	-	-	333.01	528.51	464.29	464.98	369.85	349.01	10766.1	10367.8	10537.1	588.2	617.97	444.94	-
T3_positive	MEDP0020	Methionine	Amino acids and derivatives	Amino acids and derivatives	C5H11NO2S	150.058	149.051	0.8657	[M+H]+	1.11396	3	0.9758	rp	63-68-3	6137	HMDB0000696	5664	C00073	1314.87	1781.4	7589.55	19886.8	19856.7	11294	1348.62	8815.84	1504.95	200141	197922	198431	ko00270,ko00470,ko00966,ko00970,ko00999,ko01100,ko01110,ko01210,ko01230,ko01240
T3_positive	MW0158729	Tyrosyl-tryptophan	Amino acids and derivatives	Amino acids and derivatives	C20H21N3O4	332.134	367.153	1.1795	[M+H-2H2O]+	12.5003	3	0.6707	rp	60815-41-0	7021832	-	65024	-	191956	195473	201702	730168	667872	734432	544596	585949	615634	230108	231894	231609	-
T3_positive	MW0109774	Suberylglycine	Amino acids and derivatives	Amino acids and derivatives	C10H17NO5	231.107	231.111	0.572	[M+]+	6.97163	3	0.7031	rp	60317-54-6	6453952	HMDB0000953	5899	-	86560.7	82216.8	78883.8	49265.2	55512.7	51368.5	92368.3	100700	84474.1	102694	103323	104867	-
T3_positive	MEDN0006	L-Tyrosine	Amino acids and derivatives	Amino acids and derivatives	C9H11NO3	182.081	181.074	1.1795	[M+H]+	0.254992	3	0.9778	rp	60-18-4	6057	HMDB0000158	34	C00082	532726	468607	572815	645568	669741	712665	169316	151138	175630	2.79506e+06	2.79581e+06	2.81507e+06	ko00130,ko00261,ko00350,ko00360,ko00400,ko00460,ko00730,ko00940,ko00950,ko00965,ko00966,ko00970,ko00999,ko01100,ko01110,ko01210,ko01230,ko01240
T3_positive	MEDP1354	Mycosporine-serinol	Amino acids and derivatives	Amino acids and derivatives	C11H19NO6	325.149	261.121	2.3419	[M+CH3CN+Na]+	14.1837	3	0.6373	rp	59719-29-8	442866	-	-	C10607	589.99	231.23	31.49	197.21	209.83	124.01	282.04	32.79	257.45	796.78	815.09	722.91	-
T3_positive	MEDL00353	Glu-Leu	Amino acids and derivatives	Amino acids and derivatives	C11H20N2O5	261.144	260.137	1.1795	[M+H]+	1.27561	3	0.7877	rp	5969-52-8	9856500	HMDB0028823	44684	-	186016	149697	180821	56359.6	65046.8	60790	19320.9	18076.6	22081.5	46620.1	46152	46547.9	-
T3_positive	MW0151667	Ile-Gln	Amino acids and derivatives	Amino acids and derivatives	C11H21N3O4	536.351	259.153	7.802	[2M+NH4]+	14.9964	3	0.6739	rp	59652-60-7	-	-	-	-	6808.97	5373.44	1648.61	1347.48	528.99	2198.58	2804	3294.7	1886.93	5113.28	4925.78	4888.5	-
T3_positive	MEDP0053	L-Dopa	Amino acids and derivatives	Amino acids and derivatives	C9H11NO4	198.067	197.069	5.2138	[M+H]+	4.51975	3	0.6489	rp	59-92-7	6047	HMDB0000181	42	C00355	153	8.84	35.59	212.07	153.02	238.16	1243.79	39.71	9.42	21064.7	20586.8	21033.3	ko00350,ko00950,ko00965,ko01100,ko01110
T3_positive	MEDP1962	IAA-L-Ala	Amino acids and derivatives	Amino acids and derivatives	C13H14N2O3	247.112	246.1	1.9942	[M+H]+	3.894	3	0.6615	rp	57105-39-2	644225	-	-	-	9243.03	7683.55	13727.5	2824.05	1777.21	5365.02	563	485.34	561.2	1217.39	992.68	1172.67	-
T3_positive	MW0145976	Z-Asn-Gly-OH	Amino acids and derivatives	Amino acids and derivatives	C14H17N3O6	346.098	323.112	1.2185	[M+Na]+	1.8385	3	0.7061	rp	56675-97-9	53645221	-	65067	-	21128.1	15350.1	18516.2	4309.65	2519.57	5901.96	8507.87	9784.45	7812.91	10728.4	11468.1	10906.8	-
T3_positive	MEDL01732	3-Isobutylhexahydropyrrolo[1,2-a]pyrazine-1,4-dione	Amino acids and derivatives	Amino acids and derivatives	C11H18N2O2	175.119	210.137	0.6457	[M+H-2H2O]+	11.1604	2	0.8467	rp	5654-86-4	102892	HMDB0034276	-	-	13649.5	29034.7	26647.7	8542.8	2449.69	8958.18	3630.47	7712.94	2345	3.54631e+06	3.52908e+06	3.52878e+06	-
T3_positive	MEDP0011	L-Lysine	Amino acids and derivatives	Amino acids and derivatives	C6H14N2O2	147.112	146.106	0.6307	[M+H]+	1.33221	3	0.982	rp	56-87-1	5962	HMDB0000182	5200	C00047	2713.48	4196.68	2523.39	3437.17	1910.02	4126.26	982.29	607.86	971.18	26851.5	27058.5	26681.5	ko00300,ko00310,ko00470,ko00780,ko00960,ko00970,ko01100,ko01110,ko01210,ko01230,ko02010
T3_positive	MW0108496	N,N'-Diacetyl-L-cystine	Amino acids and derivatives	Amino acids and derivatives	C10H16N2O6S2	325.057	324.045	3.6506	[M+H]+	10.0557	3	0.5524	rp	5545-17-5	6995101	-	-	-	40.64	34.35	272.93	3293.22	2822.55	3137.36	196.75	508.71	902.21	239.83	217.95	184.7	-
T3_positive	Lmhp001461	Pro-leu	Amino acids and derivatives	Amino acids and derivatives	C11H20N2O3	229.154	228.147	0.8461	[M+H]+	1.59075	2	0.8938	rp	52899-07-7	444109	-	23647	-	118537	81035.6	80078.4	122247	90280.1	104635	86412	86570.1	90075.5	94206.1	95212.2	95782.9	-
T3_positive	MEDL02018	(2E)-Decenoyl-ACP	Amino acids and derivatives	Amino acids and derivatives	C6H11NO2	130.09	129.079	0.895	[M+H]+	24.9215	3	0.7528	rp	52-52-8	2901	HMDB0062225	-	C03969	29495.4	35785.1	30368	90561.9	84897.7	92658.7	11405	13542.5	19693.3	105415	106625	114241	-
T3_positive	MW0110123	N2-Tryptophyllysine	Amino acids and derivatives	Amino acids and derivatives	C17H24N4O3	455.191	332.185	4.84	[M+H]+	2.82685	2	0.7596	rp	51790-14-8	6452501	-	-	-	146384	158149	157169	410148	347433	416970	78177	68667.5	83648.3	24322.8	24502.9	20007.3	-
T3_positive	MW0152629	H-Leu-Trp-OH	Amino acids and derivatives	Amino acids and derivatives	C17H23N3O3	318.181	317.174	3.6209	[M+H]+	0.824597	2	0.9372	rp	5156-22-9	6992319	-	65031	-	271866	245724	267973	69725.5	89564.9	78740.3	26788.2	22249	26944.5	79990.3	79984.3	79847.1	-
T3_positive	MW0150352	Gly-Glu-Gly	Amino acids and derivatives	Amino acids and derivatives	C9H15N3O6	346.074	261.096	3.8866	[M+K+HCOOH]+	21.6102	3	0.6184	rp	50997-16-5	7020057	-	19128	-	41.07	1.28	8.65	173.08	7.2	335.63	343.58	172.92	112.8	3095.6	3096.84	3052.81	-
T3_positive	MEDP1589	Theonylleucine	Amino acids and derivatives	Amino acids and derivatives	C10H20N2O4	233.149	232.142	1.1795	[M+H]+	1.31101	3	0.8914	rp	50299-12-2	7021827	HMDB0029065	-	-	48298.3	39226.7	47779.5	17422	18913.5	19058	5229.62	5048.39	6447.24	11123.6	10769.7	10810.9	-
T3_positive	MEDN0061	Phenylacetylglycine	Amino acids and derivatives	Amino acids and derivatives	C10H11NO3	240.078	193.074	4.84	[M+HCOO+2H]+	20.9301	3	0.5791	rp	500-98-1	68144	HMDB0000821	4237	C05598	895.52	8064.62	1944.05	51.57	4279.55	1236.41	78.44	13186	13329.6	430872	434985	426347	ko00360
T3_positive	MW0107173	Glycyl-l-histidyl-l-lysine	Amino acids and derivatives	Amino acids and derivatives	C14H24N6O4	385.16	340.186	3.8968	[M-H+2Na]+	6.85687	2	0.7315	rp	49557-75-7	73587	-	18715	-	285.77	140.54	409.17	423.49	929.68	146.69	2252.15	330.55	2143.5	12424	12392.2	12384.6	-
T3_positive	MW0109966	Threonylproline	Amino acids and derivatives	Amino acids and derivatives	C9H16N2O4	217.115	216.111	1.0811	[M+]+	1.97175	3	0.8534	rp	46398-79-2	9834371	HMDB0029069	-	-	20812.5	42492.2	58132.5	37044.9	47156	24264.4	9397.39	3909.85	3119.75	18721.5	17809.9	18173.9	-
T3_positive	MEDP1675	Leu-Leu-Gly	Amino acids and derivatives	Amino acids and derivatives	C14H27N3O4	368.155	301.2	1.2459	[M-2H+3Na]+	6.8653	3	0.7817	rp	4464-36-2	7019089	-	17297	-	328.83	37.58	99.06	47.87	485.02	146.69	9202.11	7327.37	8783.72	34553.4	34411.3	34556.1	-
T3_positive	MW0106972	Glu-Met	Amino acids and derivatives	Amino acids and derivatives	C10H18N2O5S	279.1	278.094	1.5324	[M+H]+	1.74239	2	0.7708	rp	4423-22-7	6426949	HMDB0028825	23687	-	191.39	258.83	289.13	162.76	701.08	182.12	211.45	159.47	201.6	10398.9	10405.3	10537.9	-
T3_positive	MEDP0438	N-Formylmethionine	Amino acids and derivatives	Amino acids and derivatives	C6H11NO3S	200.043	177.046	0.8852	[M+Na]+	5.09	3	0.6377	rp	4289-98-9	439750	HMDB0001015	-	C03145	5539.34	4780	6661.13	63922.4	69495.2	58216.3	12235.3	26928.6	11999.7	5113.81	6000.06	6151.86	ko00270
T3_positive	MW0107291	His-Asp	Amino acids and derivatives	Amino acids and derivatives	C10H14N4O5	375.092	270.096	2.8311	[M+H-H2O]+	2.8589	2	0.7373	rp	41658-60-0	7020094	HMDB0028881	-	-	149224	191191	190526	166240	146296	164224	676114	719559	763929	163601	164248	163611	-
T3_positive	MEDN1363	l-Alanyl-l-glutamine	Amino acids and derivatives	Amino acids and derivatives	C8H15N3O4	281.12	217.106	1.8086	[M+CH3CN+Na]+	5.62469	3	0.7769	rp	39537-23-0	123935	HMDB0028685	-	-	80.15	357.06	46.23	1795.41	583.13	189.47	5945.12	1150.06	7157.22	2721.48	2776.03	2716.72	-
T3_positive	MEDP1613	Val-val	Amino acids and derivatives	Amino acids and derivatives	C10H20N2O3	217.154	216.147	1.3168	[M+H]+	1.23399	3	0.9073	rp	3918-94-3	107475	HMDB0029140	23988	-	110847	107676	115032	37787.1	44113.5	40683.7	14512.2	11804.9	14708.7	37492.3	37378.2	37490.6	-
T3_positive	MW0109216	L-phenylalanyl-L-valine	Amino acids and derivatives	Amino acids and derivatives	C14H20N2O3	265.154	264.147	2.5779	[M+H]+	5.81825	2	0.9151	rp	3918-90-9	7359122	HMDB0029008	65135	-	83867.1	71083.6	80518.1	82840.3	81592.5	82370.4	37416.1	46933	40084.9	40985.3	41029.9	41687.6	-
T3_positive	MEDL00375	Oglufanide	Amino acids and derivatives	Amino acids and derivatives	C16H19N3O5	334.139	333.132	3.5023	[M+H]+	1.61169	3	0.8208	rp	38101-59-6	100094	HMDB0028830	-	-	1877.87	518.13	538.44	8217.88	9714.55	8759.79	437.47	2093.92	289.45	67825.3	67642.7	67827.9	-
T3_positive	MW0105227	(2S,4S)-2-amino-5-(carbamoylamino)-4-hydroxypentanoic acid	Amino acids and derivatives	Amino acids and derivatives	C6H13N3O4	192.101	191.091	2.0633	[M+H]+	9.015	3	0.5686	rp	3618-90-4	101413035	HMDB0029384	-	-	528.45	250.36	767.34	3876.64	888.43	1432.83	936.23	439.46	141.54	580.12	576.39	601.13	-
T3_positive	MEDP1667	Phe-Glu	Amino acids and derivatives	Amino acids and derivatives	C14H18N2O5	295.128	294.122	2.9718	[M+H]+	1.40244	3	0.9065	rp	3617-45-6	151134	HMDB0028994	23833	-	12755.5	20124.3	20771.3	254508	295942	284141	18313	18792.7	14691	185231	184372	184343	-
T3_positive	MEDL00355	Glu-Tyr	Amino acids and derivatives	Amino acids and derivatives	C14H18N2O6	311.124	310.116	1.965	[M+H]+	0.347433	3	0.9523	rp	3422-39-7	515717	HMDB0028831	23927	-	705.26	586.1	408.96	15063	12123.2	16801.3	1747.15	766.35	391.47	119355	119188	119380	-
T3_positive	MW0155447	Phe-his	Amino acids and derivatives	Amino acids and derivatives	C15H18N4O3	411.129	302.138	3.9066	[M+H]+	2.96307	2	0.7626	rp	33367-37-2	9966159	HMDB0028997	-	-	90.24	42.28	30.63	1663.51	1739.87	1705.25	427.84	353.55	484.54	1686.43	1687.22	1475.65	-
T3_positive	MW0109179	Phenylalanylleucine	Amino acids and derivatives	Amino acids and derivatives	C15H22N2O3	745.251	278.163	4.8302	[2M+H]+	4.94535	2	0.7497	rp	3303-55-7	76808	-	23831	-	12078	5221.94	9054.99	3796.63	2761.14	5250.2	12943.2	12709.3	13524	1249.8	1769.62	1622.03	-
T3_positive	MW0105559	Ala-Ser	Amino acids and derivatives	Amino acids and derivatives	C6H12N2O4	569.126	176.08	6.0588	[2M+H]+	15.51	3	0.6774	rp	3303-41-1	1549433	-	65141	-	8.22	2.46	12.42	27.92	20.37	21.81	4.75	51.76	27.12	1686.76	1638.71	1657.32	-
T3_positive	pme2617	L-methionine sulfoxide	Amino acids and derivatives	Amino acids and derivatives	C5H11NO3S	165.05	165.046	0.572	[M+]+	11.2522	2	0.7533	rp	3226-65-1	158980	HMDB0002005	6428	C02989	50355.5	68505.3	59169.7	39819.3	35687.5	38872	73369.7	70092.1	67691.2	72663.6	71394.7	72884.8	ko00270,ko01100
T3_positive	MEDN0050	L-Theanine	Amino acids and derivatives	Amino acids and derivatives	C7H14N2O3	241.154	174.1	0.8461	[M-2H+3Na]+	5.40065	3	0.6622	rp	3081-61-6	439378	HMDB0034365	-	C01047	104446	102604	99646.6	119894	117239	126955	80450.2	94677.2	89678.4	71427.1	70578	71123	-
T3_positive	MEDP1780	Leu-phe	Amino acids and derivatives	Amino acids and derivatives	C15H22N2O3	279.159	278.163	1.7592	[M+H]+	2.97219	3	0.7679	rp	3063-05-6	6992310	-	24020	-	49391.8	39264.3	44384.1	48117.6	69278.6	61904.2	41407.7	44609.1	43474.4	38621.7	40468.3	36464.4	-
T3_positive	MEDP1367	Ala-Tyr	Amino acids and derivatives	Amino acids and derivatives	C12H16N2O4	543.184	252.111	4.8007	[2M+K]+	0.679584	3	0.6691	rp	3061-88-9	92946	HMDB0028699	-	-	19472.4	31240.1	23275.2	46177.9	28331.6	55798.5	5766.66	3731.94	10009.9	86059.3	84299.9	83884.6	-
T3_positive	MEDP0080	S-adenosylmethionine	Amino acids and derivatives	Amino acids and derivatives	C15H22N6O5S	438.103	398.137	3.522	[M+K]+	4.33497	3	0.6545	rp	29908-03-0 | 17176-17-9 | 485-80-3 | 78548-84-2 | 91279-78-6	34755	HMDB0001185	3289	C00019	32.29	104.01	20.38	25.34	9.72	59.79	158.88	997.54	12.57	8544.34	8545.6	8508.37	ko00261,ko00270,ko00330,ko00908,ko00999,ko01100,ko01110,ko01230,ko01240,ko04122
T3_positive	MEDN1233	4-Hydroxyphenylacetylglycine	Amino acids and derivatives	Amino acids and derivatives	C10H11NO4	256.073	209.069	5.9505	[M+HCOO+2H]+	21.0453	3	0.6565	rp	28116-23-6	440732	HMDB0000735	-	C05596	816.19	625.58	197.66	94.53	203.18	150.55	158.55	147.43	54.89	113397	117131	123641	ko00350
T3_positive	MEDN0038	Oxiglutatione	Amino acids and derivatives	Amino acids and derivatives	C20H32N6O12S2	630.187	612.152	1.3782	[M+NH4]+	0.0619127	3	0.9985	rp	27025-41-8	65359	HMDB0003337	-	C00127	145.89	111.48	19.43	8.39	150.65	180.23	61.32	36.66	148.3	13333.1	13333	13278.1	ko00480,ko01100,ko01240
T3_positive	MW0109127	Phenylalanyl-phenylalanyl-phenylalanine	Amino acids and derivatives	Amino acids and derivatives	C27H29N3O4	498.16	459.216	3.6407	[M+K]+	25.7108	3	0.6383	rp	2578-81-6	75739	-	16469	-	27836.6	35230.4	36107.5	62248.6	55269.2	59391	32820.3	32156.8	34154.1	78056.2	77954.6	79440.4	-
T3_positive	MEDP1307	(2S,3S)-2-amino-3-phenylbutanoic acid	Amino acids and derivatives	Amino acids and derivatives	C10H13NO2	180.101	179.095	2.7356	[M+H]+	0.664358	3	0.9433	rp	25488-25-9	854352	-	-	C20895	10379.1	10582	9845.07	29528.9	22522.8	21734	3857.05	5320.97	5273.21	17318.3	17358	17746.9	-
T3_positive	MEDP1310	4-Hydroxy-l-tryptophan	Amino acids and derivatives	Amino acids and derivatives	C11H12N2O3	221.091	220.085	2.4608	[M+H]+	0.22268	3	0.9573	rp	25242-90-4	85479	-	-	C21777	75304.6	80549.6	94437.1	109753	93304.8	138045	45363.3	44549.9	40620.3	168443	163291	168795	ko00901
T3_positive	MW0108624	Acetylglutamine	Amino acids and derivatives	Amino acids and derivatives	C7H12N2O4	235.095	188.08	3.9947	[M+HCOO+2H]+	7.98423	2	0.8582	rp	2490-97-3	25561	HMDB0006029	-	-	224.51	143.89	66.32	315.57	168.11	210.25	441.41	643.49	525.45	5925.35	6003.05	5034.6	-
T3_positive	MW0107319	His-Met	Amino acids and derivatives	Amino acids and derivatives	C11H18N4O3S	409.11	286.11	4.2312	[M+H]+	20.309	2	0.7733	rp	2488-11-1	7408103	HMDB0028891	-	-	65359.8	88818	93737.4	91532.6	71507.1	70527.6	16087	13541.9	15706.7	25817.3	26313.5	26750.7	-
T3_positive	MEDP1020	4-Hydroxyhippuric acid	Amino acids and derivatives	Amino acids and derivatives	C9H9NO4	280.026	195.053	1.9265	[M+K+HCOOH]+	12.5963	3	0.7685	rp	2482-25-9	151012	HMDB0013678	-	-	27862.2	33753.4	26407.8	50066.9	43449.3	44134.7	17507.3	18532.2	16443.2	42375.5	42673.4	40291.3	-
T3_positive	MW0103622	N6-Carbamoyl-L-threonyladenosine	Amino acids and derivatives	Amino acids and derivatives	C15H20N6O8	435.125	412.134	2.775	[M+Na]+	1.79116	3	0.7072	rp	24719-82-2	161466	HMDB0041623	-	-	2746.24	2388.66	2790.19	4040.6	2930.52	2957.06	6912.5	7074.41	5656.95	6351.05	6286.26	5407.19	-
T3_positive	MW0159299	Val-trp	Amino acids and derivatives	Amino acids and derivatives	C16H21N3O3	645.285	303.158	2.4829	[2M+K]+	11.8178	2	0.8458	rp	24587-37-9	168182	HMDB0029138	-	-	134.85	173.29	239.73	310.76	550.08	26.64	321.41	426.48	308.43	14150.8	14273.2	14273.4	-
T3_positive	MEDP1080	Glycyltryptophan	Amino acids and derivatives	Amino acids and derivatives	C13H15N3O3	284.084	261.111	2.519	[M+Na]+	0.8535	3	0.7291	rp	2390-74-1	92181	HMDB0028852	65033	-	34.08	341.71	33.35	73.24	34.23	333.23	14461	15200.3	15549	1022.26	1252.58	1286.92	-
T3_positive	MW0159862	Omega-Formyl Histamine	Amino acids and derivatives	Amino acids and derivatives	C6H9N3O	157.108	139.075	0.9048	[M+NH4]+	13.595	3	0.5034	rp	23784-33-0	775	-	-	-	212.82	290.1	222.35	463.7	405.8	273.74	6068.57	5417.04	41.87	92912.8	96774.5	96451.1	-
T3_positive	MW0145987	L-Asparaginyl-L-lysine	Amino acids and derivatives	Amino acids and derivatives	C10H20N4O4	372.102	260.149	7.1418	[M+H]+	5.89491	2	0.8463	rp	22677-58-3	16122521	-	65187	-	5932.7	2038.29	6398.94	4305.02	6186.9	4997.56	4148.31	6296.36	5432.85	5923.75	6617.19	6487.57	-
T3_positive	MW0146348	Asp-His	Amino acids and derivatives	Amino acids and derivatives	C10H14N4O5	579.149	270.096	3.8915	[2M+K]+	12.7908	2	0.7167	rp	22677-56-1	-	-	-	-	609.74	1166.15	402.21	93.94	131.64	37.01	94.8	49.57	30.04	267118	284521	273869	-
T3_positive	MADP0523	N(6),N(6)-Dimethyl-L-lysine	Amino acids and derivatives	Amino acids and derivatives	C8H18N2O2	213.091	174.137	4.7811	[M+K]+	7.06975	3	0.6011	rp	2259-86-1	193344	-	-	-	272.15	204.29	140.96	613.35	140.89	1092.92	127.07	157.26	59.07	9628.31	9517.39	9603.25	-
T3_positive	MW0108704	N-Benzyloxycarbonyl-L-leucine	Amino acids and derivatives	Amino acids and derivatives	C14H19NO4	531.273	265.131	7.6942	[2M+H]+	4.58536	2	0.7732	rp	2018-66-8	74840	-	-	C04335	269799	212687	220933	228448	178929	196787	245089	263423	273470	178136	178703	183401	-
T3_positive	MEDN0075	N-Acetyl-L-phenylalanine	Amino acids and derivatives	Amino acids and derivatives	C11H13NO3	432.222	207.089	1.9495	[2M+NH4]+	18.5341	3	0.8091	rp	2018-61-3	74839	HMDB0000512	5498	C03519	50494.4	51790.6	48151.8	157691	150241	190870	84127.6	62697.3	8782.24	87375.7	87672.1	87632	ko00360,ko01100
T3_positive	MEDL01731	Gly-Ile	Amino acids and derivatives	Amino acids and derivatives	C8H16N2O3	211.101	188.116	1.7691	[M+Na]+	5.23125	3	0.6349	rp	19461-38-2	88079	HMDB0028844	23851	-	1070.5	5578.24	5401.29	4673.91	1798.75	3521.53	837.43	361.3	1020.86	670.84	828.76	827.91	-
T3_positive	MW0150366	Gly-Gly-Gln	Amino acids and derivatives	Amino acids and derivatives	C9H16N4O5	324.128	260.112	1.1795	[M+CH3CN+Na]+	3.49689	3	0.6467	rp	186787-32-6	7019370	-	22025	-	37004.2	33359.7	36464.9	5394.1	2387.37	7224.84	21378.7	21920	19049.7	9298.63	9374.69	9746.07	-
T3_positive	MW0110291	Tyrosylphenylalanine	Amino acids and derivatives	Amino acids and derivatives	C18H20N2O4	413.108	328.142	2.706	[M+K+HCOOH]+	4.54781	2	0.8035	rp	17355-11-2	7009600	HMDB0029112	-	-	7.78	8.89	23.57	76.76	45.04	57.94	46.45	26.86	16.67	723.64	712.56	609.94	-
T3_positive	MEDL02733	Tilarginine	Amino acids and derivatives	Amino acids and derivatives	C7H16N4O2	189.134	188.127	0.7877	[M+H]+	1.55342	3	0.9249	rp	17035-90-4	132862	HMDB0029416	-	C03884	1235.45	5829.61	39.7	1880.78	1648.71	7155.29	24.96	307.53	87.9	139748	138591	139711	-
T3_positive	MW0107282	Histidylalanine	Amino acids and derivatives	Amino acids and derivatives	C9H14N4O3	331.102	226.107	2.983	[M+H-H2O]+	3.87063	2	0.7547	rp	16874-75-2	101180	HMDB0028878	-	-	1471.78	61.18	2127.06	4419.02	4262.18	4160.2	3460.13	4009.69	3187.67	80645.5	80646.1	80559.7	-
T3_positive	MEDP0587	N-Alpha-acetyllysine	Amino acids and derivatives	Amino acids and derivatives	C8H16N2O3	273.081	188.116	0.9244	[M+K+HCOOH]+	9.51686	3	0.7108	rp	152473-69-3	192590	HMDB0000446	-	-	897719	1.03261e+06	1.01027e+06	1.28563e+06	1.25787e+06	1.43277e+06	1.19622e+06	1.4919e+06	1.23592e+06	571528	569977	579328	-
T3_positive	MEDN1523	Bicine	Amino acids and derivatives	Amino acids and derivatives	C6H13NO4	344.207	163.084	1.1753	[2M+NH4]+	8.89396	2	0.7234	rp	150-25-4	8761	HMDB0011727	-	-	1804.99	341.82	697.9	1748.83	784.34	1056.07	1677.87	1425.84	1790.38	3466.22	3029.41	3225.46	-
T3_positive	MEDP0022	L-Proline	Amino acids and derivatives	Amino acids and derivatives	C5H9NO2	116.07	115.063	0.8461	[M+H]+	0.960549	3	0.9792	rp	147-85-3	145742	HMDB0000162	29	C00148	40769.2	42387.7	40908.5	24934.2	24625.9	28695.6	27152.8	27909.5	26754.6	258531	259821	259162	ko00330,ko00332,ko00470,ko00970,ko01100,ko01110,ko01230,ko02010
T3_positive	MW0146000	Asn-Val	Amino acids and derivatives	Amino acids and derivatives	C9H17N3O4	701.222	231.122	5.5665	[2M+Na]+	13.4	3	0.6628	rp	145314-87-0	7019993	HMDB0028744	65127	-	78.7	147.67	101.48	98.5	187.33	167.87	182.74	151.54	237.75	4115.92	4133.9	4133.88	-
T3_positive	MADN0593	L-Methionylglycine	Amino acids and derivatives	Amino acids and derivatives	C7H14N2O3S	229.061	206.072	3.4827	[M+Na]+	1.28275	3	0.7189	rp	14486-03-4	6992930	-	-	-	16124.7	22098.9	17901.3	11990	15291.6	12829.5	4783.07	4146.95	1834.44	1174.49	1202.16	1255.13	-
T3_positive	MW0107055	Gly-Asp-Arg	Amino acids and derivatives	Amino acids and derivatives	C12H22N6O6	710.35	346.16	4.6046	[2M+NH4]+	6.56846	3	0.6407	rp	137235-67-7	10020497	-	21384	-	751856	589488	587186	336052	419036	408975	48113.9	43230.7	37605.3	34571.6	34050.6	32495.9	-
T3_positive	MW0110304	L-Tyrosyl-L-serine	Amino acids and derivatives	Amino acids and derivatives	C12H16N2O5	345.187	268.106	1.223	[M-H+2K]+	10.9178	3	0.6387	rp	13588-99-3	54564570	HMDB0029114	-	-	5339.06	4528.36	2719.25	9192.98	3760.9	12012.1	592.55	419.96	156.45	11968.1	12317.5	11887.3	-
T3_positive	MW0159295	Valylserine	Amino acids and derivatives	Amino acids and derivatives	C8H16N2O4	431.213	204.111	1.7854	[2M+Na]+	5.64867	2	0.7692	rp	13588-94-8	139506	HMDB0029136	65142	-	231617	211558	249598	189755	193245	247413	451110	495285	396138	119295	118563	119221	-
T3_positive	MADN0597	Asp-Val	Amino acids and derivatives	Amino acids and derivatives	C9H16N2O5	255.093	232.106	1.3026	[M+Na]+	2.69575	3	0.687	rp	13433-04-0	7009616	HMDB0028766	65138	-	447.89	722.17	1239.8	183.26	277.18	385.7	1659.82	1470.18	4598.08	2602.86	2063.75	2737.15	-
T3_positive	MEDP1585	Alanine glutamate	Amino acids and derivatives	Amino acids and derivatives	C8H14N2O5	282.097	218.09	4.0688	[M+CH3CN+Na]+	22.309	3	0.6246	rp	13187-90-1	128841	HMDB0028686	-	-	97528.9	84022.5	88785.8	190311	127398	126108	4950.45	4705.62	947.84	38496.2	39100.5	38344.3	-
T3_positive	MEDP0065	N-Acetyl-L-glutamic acid	Amino acids and derivatives	Amino acids and derivatives	C7H11NO5	207.102	189.064	2.4608	[M+NH4]+	12.0458	3	0.7734	rp	1188-37-0	70914	HMDB0001138	-	C00624	11704.5	11719.4	11836.5	14871.7	12481.5	20356.3	5428	4319.74	5407.25	67243.7	66933.9	67257.5	ko00220,ko00470,ko01100,ko01110,ko01210,ko01230
T3_positive	MW0143757	6-Acetylpicropolin	Amino acids and derivatives	Amino acids and derivatives	C24H28O9	499.123	460.173	6.8853	[M+K]+	13.7617	3	0.7513	rp	116187-56-5 | 28393-25-1	441997	-	-	C09055	4488.5	829.22	518.41	2744.44	5254.28	3159.48	49892.5	77471.3	60770.8	4164.13	4410.8	4375.39	-
T3_positive	MW0150170	Glu-Thr-Tyr	Amino acids and derivatives	Amino acids and derivatives	C18H25N3O8	450.139	411.164	2.5803	[M+K]+	21.7092	3	0.5274	rp	110642-78-9	91872927	-	20235	-	127.82	139.26	29.15	113.18	44.94	153.03	437.28	488.25	468.14	26833.5	27416.5	27382.2	-
T3_positive	MW0108714	N-Caffeoyltryptophan	Amino acids and derivatives	Amino acids and derivatives	C20H18N2O5	367.139	366.122	4.5161	[M+H]+	8.5705	3	0.5757	rp	109163-69-1	10428959	HMDB0029830	-	-	233.83	133.54	324.28	494.92	405.45	120.77	6034.64	5560.12	6047.81	584.45	612.41	533.29	-
T3_positive	MW0157881	Thr-Asp	Amino acids and derivatives	Amino acids and derivatives	C8H14N2O6	491.152	234.085	5.1551	[2M+Na]+	20.7062	3	0.5246	rp	108320-97-4	7016067	HMDB0029057	23653	-	388.8	236.57	538.89	384.69	462.44	489.68	38943.7	27820.4	26877.6	9411.52	9604.91	9615.69	-
T3_positive	MW0158243	Trp-Ser-Phe	Amino acids and derivatives	Amino acids and derivatives	C23H26N4O5	505.133	438.19	4.7408	[M-2H+3Na]+	16.9073	3	0.5091	rp	105394-87-4	71355694	-	18916	-	9422.28	2029.52	319.43	4147.73	3644.16	9896.12	191996	192541	194910	220336	220352	217845	-
T3_positive	MW0110474	Vulgaxanthin II	Amino acids and derivatives	Amino acids and derivatives	C14H16N2O8	379.055	340.091	0.8852	[M+K]+	1.664	3	0.7101	rp	1047-87-6	135870053	HMDB0029841	-	-	7900.16	6931.31	9073.61	3850.02	654.94	4374.35	9084.84	9982.56	7237.83	5253.8	4189	4859.27	-
T3_positive	MEDTN00621	gamma-Glutamylglutamine	Amino acids and derivatives	Amino acids and derivatives	C10H17N3O6	276.119	275.112	1.0811	[M+]+	6.01682	3	0.9392	rp	10148-81-9	150914	HMDB0011738	-	C05283	357.1	120.57	94.98	4858.21	1872.47	6690.38	517.95	662.01	1449.69	46913.1	46616	46255.4	-
T3_positive	MW0159213	Val-Tyr-Gln-Lys	Amino acids and derivatives	Amino acids and derivatives	C25H40N6O7	537.303	536.296	6.7869	[M+H]+	1.90971	2	0.9535	rp	-	-	-	247347	-	1.2586e+06	1.81132e+06	1.57396e+06	105012	97930.9	444567	866793	1.2846e+06	912375	691878	691598	684839	-
T3_positive	MW0146321	Asp-Val-Leu	Amino acids and derivatives	Amino acids and derivatives	C15H27N3O6	346.197	345.19	3.3317	[M+H]+	4.49557	2	0.9438	rp	-	145454616	-	19666	-	147816	145034	151755	54844.5	64254.8	59451.1	16508	15872.8	23700.4	34276.4	34090.4	34290.8	-
T3_positive	MW0146140	Asp-Ile-Asp	Amino acids and derivatives	Amino acids and derivatives	C14H23N3O8	362.154	361.149	2.004	[M+H]+	4.39961	2	0.9405	rp	-	145454461	-	16575	-	500473	527875	542500	136911	175148	171467	70405.8	58769.2	76418.1	134409	135645	134452	-
T3_positive	MW0145746	Asn-Glu-Thr-Asp-Leu	Amino acids and derivatives	Amino acids and derivatives	C23H38N6O12	591.259	590.255	8.186	[M+H]+	2.19905	2	0.9404	rp	-	-	-	264234	-	9.47	137.58	158.53	224.08	168.46	102.78	6776.17	6816.1	8493.11	2657.5	2680.56	2678.47	-
T3_positive	MW0150836	His-Arg-Lys-Glu	Amino acids and derivatives	Amino acids and derivatives	C23H40N10O7	569.314	568.308	4.2312	[M+H]+	2.51726	2	0.9396	rp	-	-	-	157242	-	21440.3	13863.4	13483	29072.6	21460.5	22610.4	13622.3	18625.7	19539.7	15294.4	15135.4	15288.4	-
T3_positive	MW0153022	Lys-Ile-Val-Lys	Amino acids and derivatives	Amino acids and derivatives	C23H46N6O5	487.36	486.353	7.9105	[M+H]+	3.76356	2	0.9373	rp	-	-	-	170627	-	59815.3	50500.5	66490.2	52790.4	44361.4	55729.4	63835	64707.5	57643.5	57235.9	55837	54858.6	-
T3_positive	MW0150193	Glu-Tyr-Ile-Glu	Amino acids and derivatives	Amino acids and derivatives	C25H36N4O10	553.255	552.243	7.6942	[M+H]+	8.64299	2	0.936	rp	-	-	-	135223	-	36375.7	22589.5	25205.6	26488.5	18069.3	18965.2	27787.3	28901	27049.5	15463.7	15530	16009.3	-
T3_positive	MW0145393	Arg-Ile-Ile	Amino acids and derivatives	Amino acids and derivatives	C18H36N6O4	401.287	400.28	7.004	[M+H]+	4.40702	2	0.9352	rp	-	145453853	-	21756	-	14583.4	13174.4	10699.9	13045.6	11545.8	14867.5	28647	28904.4	24530.1	21232.1	20652.7	20795.7	-
T3_positive	MW0150831	His-Ala-Val-Asp	Amino acids and derivatives	Amino acids and derivatives	C18H28N6O7	441.209	440.202	6.1179	[M+H]+	2.78548	2	0.9344	rp	-	-	-	151821	-	9000.95	8700.64	13645.5	13192.8	14985.2	14270.7	17868.6	18075.3	19623.1	14220.8	13918.2	14051.9	-
T3_positive	MW0145502	Arg-Ser-Ser	Amino acids and derivatives	Amino acids and derivatives	C12H24N6O6	349.183	348.176	3.3258	[M+H]+	1.63543	2	0.9344	rp	-	145453941	-	17369	-	64371.6	45877.6	31232.2	53926.5	51380.6	42139.3	42041.3	68777.9	53932.3	51690.8	51295.9	51686.3	-
T3_positive	MW0150853	His-Asn-Ile	Amino acids and derivatives	Amino acids and derivatives	C16H26N6O5	383.204	382.197	7.1615	[M+H]+	0.764772	2	0.9324	rp	-	145455768	-	18529	-	19248.7	15199.3	16479.3	15488.2	14758.4	14225	17469.5	12331.7	25689.9	16904	16565.1	16246	-
T3_positive	MW0159046	Val-Ile-Pro-Lys-Ser	Amino acids and derivatives	Amino acids and derivatives	C25H46N6O7	543.35	542.343	7.8318	[M+H]+	3.84418	2	0.9316	rp	-	-	-	264643	-	234.98	123.45	392.9	228.9	282.32	411.75	47.69	43.77	8.06	1581.48	1562.67	1185.81	-
T3_positive	MW0144598	Ala-His-Phe-Asp	Amino acids and derivatives	Amino acids and derivatives	C22H28N6O7	489.21	488.202	7.0829	[M+H]+	2.59915	2	0.9296	rp	-	-	-	105962	-	9201.72	6543.17	11049.8	11070.6	12357.6	12172.4	14373.3	14593.8	17990.4	19457.9	19494.9	19435.9	-
T3_positive	MW0149775	Gln-Phe-Glu-Lys	Amino acids and derivatives	Amino acids and derivatives	C25H38N6O8	551.282	550.275	7.064	[M+H]+	2.0829	2	0.9286	rp	-	-	-	209147	-	207.7	94.66	59.03	14.6	15.68	13.22	24.94	48.82	18.16	1062.56	1199.33	728.74	-
T3_positive	MW0145477	Arg-Pro-Asp	Amino acids and derivatives	Amino acids and derivatives	C15H26N6O6	387.198	386.191	4.9578	[M+H]+	0.516804	2	0.9269	rp	-	145453918	-	19596	-	669.48	180.96	709.24	467.77	275.49	1261.48	399.24	6028.32	393.03	23778.3	23887.5	22879.2	-
T3_positive	MW0158503	Tyr-Ile-Lys-Lys	Amino acids and derivatives	Amino acids and derivatives	C27H46N6O6	551.355	550.348	7.3779	[M+H]+	1.35448	2	0.9259	rp	-	-	-	258447	-	4948.64	4141.68	4803.31	6633.24	5172.99	4955.99	13815.1	12853.8	10544.2	12057.2	12041.5	11866.1	-
T3_positive	MW0156750	Ser-Gly-Ala-Asn-Phe	Amino acids and derivatives	Amino acids and derivatives	C21H30N6O8	495.22	494.212	6.7279	[M+H]+	1.21196	2	0.9222	rp	-	-	-	264594	-	15947.5	11273.4	15380.2	13016.6	16558.3	22525.8	29995.4	35243.3	36023.5	23801.8	23817.8	23873.2	-
T3_positive	MW0152957	Lys-Glu-His	Amino acids and derivatives	Amino acids and derivatives	C17H28N6O6	413.214	412.207	5.0761	[M+H]+	7.71156	2	0.9219	rp	-	145456650	-	21547	-	291.93	652.18	85.91	703.99	1278.8	1654.16	307.07	500.82	304.29	81759	83007.7	81679.3	-
T3_positive	MW0145505	Arg-Ser-Tyr	Amino acids and derivatives	Amino acids and derivatives	C18H28N6O6	425.214	424.207	7.3779	[M+H]+	1.33643	2	0.9185	rp	-	145453944	-	19416	-	80254.1	88362.4	75627.6	66289.4	72987.7	78110.3	68673.1	65015.2	63923.2	92104.6	92025.3	90653.6	-
T3_positive	MW0153689	Met-Trp-His	Amino acids and derivatives	Amino acids and derivatives	C22H28N6O4S1	473.199	472.189	4.3689	[M+H]+	5.66075	2	0.9168	rp	-	145457081	-	15650	-	76331.8	72114.9	50484.4	296542	67179.9	73713.2	90932.4	49945.5	55495.6	34629.9	33154.6	31569.8	-
T3_positive	MW0153076	Lys-Met-His	Amino acids and derivatives	Amino acids and derivatives	C17H30N6O4S1	846.441	414.205	6.5516	[2M+NH4]+	3.0181	2	0.9165	rp	-	145456731	-	23058	-	56863.5	66701.5	71227.8	98834.2	125960	98937.1	67262.7	65312	79307.1	190806	191810	193263	-
T3_positive	MW0153198	Lys-Val-Glu-Ile-Asp	Amino acids and derivatives	Amino acids and derivatives	C26H46N6O10	603.334	602.327	7.0433	[M+H]+	1.57237	2	0.9156	rp	-	-	-	264149	-	3895.64	3493.44	2422.84	472.49	186.5	654.61	1666.82	4549.83	3674.74	7066.07	7235.78	6184.51	-
T3_positive	MW0153110	Lys-Phe-Val-Leu-Val	Amino acids and derivatives	Amino acids and derivatives	C31H52N6O6	605.402	604.395	3.4042	[M+H]+	0.681539	2	0.9101	rp	-	-	-	264638	-	80511.7	87104.2	89425.6	52047.2	46998.1	46314	351849	357054	359793	19569.8	19440.1	19561.3	-
T3_positive	MW0149919	Glu-Arg-Met	Amino acids and derivatives	Amino acids and derivatives	C16H30N6O6S1	435.198	434.195	6.7134	[M+H]+	9.64974	2	0.9073	rp	-	145455306	-	22926	-	7579.32	4762.89	4111.01	6069.69	8108.48	15061.1	11323.8	16896.4	17895.4	12059.3	11866.5	11887.6	-
T3_positive	MW0146225	Asp-Phe-Ser	Amino acids and derivatives	Amino acids and derivatives	C16H21N3O7	367.138	367.138	3.9556	[M+]+	1.43064	2	0.9068	rp	-	-	-	21082	-	310.1	336.15	687.42	1123.66	512.5	547.84	712.53	694.61	404.54	21152.2	21052.6	20983.6	-
T3_positive	MW0146032	Asp-Arg-Tyr	Amino acids and derivatives	Amino acids and derivatives	C19H28N6O7	453.208	452.202	4.9184	[M+H]+	6.39364	2	0.9067	rp	-	91975563	-	18351	-	3211.31	3141.4	3252.56	3312.82	1698.15	3289.74	8713.24	5203.15	5279.57	21911.4	22083.2	21891.8	-
T3_positive	MW0152843	Lys-Ala-Asn-Lys	Amino acids and derivatives	Amino acids and derivatives	C19H37N7O6	460.287	459.281	1.8188	[M+H]+	2.75473	2	0.9007	rp	-	-	-	167707	-	184569	154273	163687	221079	227898	240083	34857.9	33571.8	25468.8	60705.7	60715.9	60390.5	-
T3_positive	MW0155109	Phe-Asn-Leu	Amino acids and derivatives	Amino acids and derivatives	C19H28N4O5	393.209	392.206	3.5813	[M+H]+	9.46594	2	0.8985	rp	-	145457150	-	21956	-	77082.1	49538.5	34292.2	64754.8	63114	43045.7	56040.2	89161.4	74553.5	67272.8	67027.8	67299.2	-
T3_positive	MW0145452	Arg-Met-Met	Amino acids and derivatives	Amino acids and derivatives	C16H32N6O4S2	437.193	436.193	6.8164	[M+H]+	11.2168	2	0.8981	rp	-	145453897	-	20926	-	88310.8	58797.1	71704.3	110335	177736	275825	106424	93674.7	95074.5	191621	184338	195354	-
T3_positive	MW0155114	Phe-Asn-Thr-Lys	Amino acids and derivatives	Amino acids and derivatives	C23H36N6O7	509.281	508.264	8.0162	[M+H]+	12.4932	2	0.8979	rp	-	-	-	140207	-	2287.95	6272.21	124.86	27.56	141.72	232.52	148.05	105.72	29.2	1511.4	2026.34	1961.32	-
T3_positive	MW0158390	Tyr-Asn-Asp-Lys	Amino acids and derivatives	Amino acids and derivatives	C23H34N6O9	539.245	538.239	6.7055	[M+H]+	9.52281	2	0.8944	rp	-	-	-	259927	-	9351.71	12153.8	17102.2	18254.6	20837.4	19211.9	30174.2	23108	26393.8	16662.9	16602.7	16563.7	-
T3_positive	MW0156869	Ser-Phe-Asp-Lys-Ser	Amino acids and derivatives	Amino acids and derivatives	C25H38N6O10	583.255	582.265	6.5124	[M+H]+	4.94072	2	0.8927	rp	-	-	-	264094	-	6093.23	63730.8	56540.4	60738.2	52677.5	59524.6	57244	57245.1	59526.7	8620.67	8490.67	8622.47	-
T3_positive	MW0155088	Phe-Arg-Asp	Amino acids and derivatives	Amino acids and derivatives	C19H28N6O6	437.214	436.207	4.742	[M+H]+	2.22862	2	0.888	rp	-	25033303	-	19320	-	650.09	267.53	502.04	383.2	806.97	426.44	135.07	227.66	88.06	3598.73	3682.99	3627.36	-
T3_positive	MW0145509	Arg-Thr-Ala-Arg	Amino acids and derivatives	Amino acids and derivatives	C19H38N10O6	520.332	502.298	4.1128	[M+NH4]+	1.08026	2	0.8839	rp	-	-	-	221893	-	183864	110411	102742	133479	47421.4	33553.6	79864.8	110813	112999	106160	104617	104455	-
T3_positive	MW0148075	Cys-Trp-His	Amino acids and derivatives	Amino acids and derivatives	C20H24N6O4S1	445.16	444.158	3.5121	[M+H]+	9.8575	2	0.8783	rp	-	71471628	-	16074	-	43059.8	42855.4	39786.6	65757.4	30999.1	64683.2	75516.9	79779.8	74965	17513.5	18484.9	16098	-
T3_positive	MW0159042	Val-Ile-Leu-Asp	Amino acids and derivatives	Amino acids and derivatives	C21H38N4O7	476.306	458.274	3.9556	[M+NH4]+	2.68841	2	0.8778	rp	-	-	-	242461	-	264753	162736	138143	261423	173564	80967.7	162953	203155	205246	179415	179625	175257	-
T3_positive	MW0145944	Asn-Val-Asp-Glu-Val	Amino acids and derivatives	Amino acids and derivatives	C23H38N6O11	575.267	574.26	4.8976	[M+H]+	2.17947	2	0.8739	rp	-	-	-	264060	-	236.83	351.09	274.81	346.71	353.84	119.69	56.43	247.02	198.72	4768.04	4960.08	4728.58	-
T3_positive	MW0155388	Phe-Tyr-Lys-Arg	Amino acids and derivatives	Amino acids and derivatives	C30H44N8O6	613.341	612.338	4.3493	[M+H]+	12.2104	2	0.8707	rp	-	-	-	143253	-	19752.3	15603.2	14562.3	28424.7	18067.6	13501.6	6687.74	15819	20846.3	8873.17	7599.59	9025.45	-
T3_positive	MW0155367	Phe-Trp-Glu	Amino acids and derivatives	Amino acids and derivatives	C25H28N4O6	481.204	480.201	5.665	[M+H]+	9.79111	2	0.8669	rp	-	44611827	-	23206	-	27640.9	36070.1	26098.8	79489.1	76078.1	80604.9	121066	112153	125883	43401.3	43450.3	42591.6	-
T3_positive	MW0151015	His-Lys-Leu-Val-Val	Amino acids and derivatives	Amino acids and derivatives	C28H50N8O6	595.381	594.385	7.3627	[M+H]+	14.74	2	0.8644	rp	-	-	-	264518	-	4371.27	4170.68	5452.52	7003.68	3513.94	4258.04	9680.75	10105.9	9267.74	9384.49	9447.39	9570.29	-
T3_positive	MW0157598	Thr-Cys-Asp	Amino acids and derivatives	Amino acids and derivatives	C11H19N3O7S1	338.102	337.094	7.4176	[M+H]+	3.2756	2	0.8603	rp	-	145458003	-	21602	-	8438.08	6253.97	7795.06	8846.98	8201.66	6828.81	6925.95	5519.65	7395.24	15132.6	14919.4	14066.5	-
T3_positive	MW0157826	Thr-Trp-Met	Amino acids and derivatives	Amino acids and derivatives	C20H28N4O5S1	437.193	436.178	6.5321	[M+H]+	16.054	2	0.8551	rp	-	145458226	-	18104	-	1.63641e+06	2.03171e+06	1.40624e+06	1.48845e+06	2.34113e+06	1.59467e+06	1.64678e+06	1.61429e+06	1.60279e+06	1.50326e+06	1.43046e+06	1.40074e+06	-
T3_positive	MW0156752	Ser-Gly-Gln	Amino acids and derivatives	Amino acids and derivatives	C10H18N4O6	291.13	290.123	1.1007	[M+H]+	0.372861	2	0.853	rp	-	145457752	-	20430	-	2383.75	784.64	5400.45	5647.41	2057.66	11286.8	320.42	1015.57	543.79	184819	184186	183185	-
T3_positive	MW0155368	Phe-Trp-Gly	Amino acids and derivatives	Amino acids and derivatives	C22H24N4O4	409.183	408.18	3.7193	[M+H]+	11.1805	2	0.853	rp	-	44611826	-	19745	-	10350.7	11313.3	11489.6	116911	113126	113717	3095.26	3515.78	3391.84	8599.93	8706.31	8342.41	-
T3_positive	MW0150950	His-Gly-Val-Asp-Lys	Amino acids and derivatives	Amino acids and derivatives	C23H38N8O8	555.293	554.281	7.0236	[M+H]+	5.17045	2	0.8492	rp	-	-	-	264342	-	23300.2	25420.3	22018.5	2896.83	2196.73	5092.66	11113.3	22762.5	16964.9	25446.5	25138.8	24683.8	-
T3_positive	MW0157568	Thr-Asn-Gly	Amino acids and derivatives	Amino acids and derivatives	C10H18N4O6	291.13	290.123	0.8265	[M+H]+	1.49154	2	0.8432	rp	-	9817464	-	17000	-	267.96	1147.78	1312.56	1906.33	824.66	2120.44	517.66	697.41	1543.36	118284	116203	116764	-
T3_positive	MW0152377	Leu-Ile-His	Amino acids and derivatives	Amino acids and derivatives	C18H31N5O4	458.155	381.238	1.907	[M-H+2K]+	3.60606	2	0.8416	rp	-	145456447	-	15675	-	17.67	100.06	137.84	129.16	94.63	137.54	297.98	144.3	361.9	14324	14217.5	14881.4	-
T3_positive	MW0152497	Leu-Ser-Phe-Gln-Asp	Amino acids and derivatives	Amino acids and derivatives	C27H40N6O10	609.287	608.281	3.1101	[M+H]+	3.74684	2	0.8398	rp	-	-	-	264618	-	70575.3	64221.9	66734.9	56800.9	61644.1	61559.7	3471.76	4442.53	4857.48	13545.4	13273.8	13251.1	-
T3_positive	MW0150398	Gly-Leu-Arg-Val-Phe	Amino acids and derivatives	Amino acids and derivatives	C28H46N8O6	608.384	590.354	4.3493	[M+NH4]+	5.79302	2	0.8351	rp	-	-	-	264830	-	30497.2	18109	9707.96	14780.8	7580.8	4328.43	14426	16502.9	20951	21827.8	21662	21384.3	-
T3_positive	MW0151609	Ile-Thr-Val-Lys-Leu	Amino acids and derivatives	Amino acids and derivatives	C27H52N6O7	590.426	572.39	7.3709	[M+NH4]+	2.98383	2	0.831	rp	-	-	-	264861	-	23002.5	22893.8	25087.3	40947.4	24292.5	28612.8	69492.8	68374.4	58279.5	67884.4	68774.1	69323	-
T3_positive	MW0150223	Glu-Val-Tyr-Asp	Amino acids and derivatives	Amino acids and derivatives	C23H32N4O10	525.208	524.212	1.9533	[M+H]+	16.543	2	0.8303	rp	-	-	-	134662	-	8.66	10.11	10.02	10.4	9.56	15.73	9.92	3.25	5.15	437.97	440.16	438.01	-
T3_positive	MW0145351	Arg-Glu-Met	Amino acids and derivatives	Amino acids and derivatives	C16H30N6O6S1	435.179	434.195	6.9248	[M+H]+	16.8857	2	0.828	rp	-	145453813	-	18390	-	327.94	412.62	196.68	171.93	552.62	441.53	1028.41	643.15	234.22	2693.16	2575.51	2637.97	-
T3_positive	MW0156974	Ser-Val-Gln-Glu-Ser	Amino acids and derivatives	Amino acids and derivatives	C21H36N6O11	549.25	548.244	4.5445	[M+H]+	3.18016	2	0.8255	rp	-	-	-	264450	-	354.25	142.36	323.45	99.51	291.89	207.26	61.01	692.01	602.31	5258.71	5484.63	5779.55	-
T3_positive	MW0150171	Glu-Thr-Tyr-Glu	Amino acids and derivatives	Amino acids and derivatives	C23H32N4O11	541.224	540.207	3.611	[M+H]+	16.8555	2	0.8249	rp	-	-	-	134263	-	2889.48	3107.66	2566.68	95962.8	97648.8	93693.3	2887.5	2729.96	1514.81	9641.49	9644.54	9613.08	-
T3_positive	MW0109233	Phe-Trp	Amino acids and derivatives	Amino acids and derivatives	C20H21N3O3	418.134	351.158	1.9845	[M-2H+3Na]+	5.4864	2	0.8228	rp	-	7021826	-	-	-	72.26	18.36	18.54	161.22	91.21	243.74	666.9	536.07	123.89	2927.26	2946.77	2992.59	-
T3_positive	MW0152445	Leu-Phe-Asn-Asp	Amino acids and derivatives	Amino acids and derivatives	C23H33N5O8	508.239	507.233	2.322	[M+H]+	4.85469	2	0.8226	rp	-	-	-	177301	-	579.69	32.18	1284.2	28.88	7447.63	2940.74	72.1	5071.11	47.66	84540.9	84733.4	84857.4	-
T3_positive	MW0151145	His-Val-Gln-Arg	Amino acids and derivatives	Amino acids and derivatives	C22H38N10O6	539.308	538.298	6.7968	[M+H]+	21.5636	2	0.8186	rp	-	-	-	158553	-	93298.7	121653	110804	5730.96	7680.84	39194.1	70830.9	90158.3	67273.9	38303.4	37883	36054.6	-
T3_positive	MW0158947	Val-Asp-Trp	Amino acids and derivatives	Amino acids and derivatives	C20H26N4O6	487.174	418.185	2.4539	[M+Na+HCOOH]+	5.66114	2	0.8182	rp	-	145458874	-	23096	-	36.69	410.06	433.67	799.19	537.31	58.74	1463.85	554.92	972.99	6344.44	6784.91	7132.67	-
T3_positive	MW0155950	Pro-Met-Tyr	Amino acids and derivatives	Amino acids and derivatives	C19H27N3O5S1	410.18	409.167	1.9457	[M+H]+	17.5485	2	0.8158	rp	-	145457547	-	22819	-	66.35	100.35	87.58	179.57	15.22	18.06	6325.03	5059.2	6600.1	773.11	810.44	779.37	-
T3_positive	MW0149808	Gln-Ser-Tyr-Phe-Val	Amino acids and derivatives	Amino acids and derivatives	C31H42N6O9	643.292	642.301	7.6153	[M+H]+	20.946	2	0.8143	rp	-	-	-	264521	-	579.15	50201.5	43813.3	65628.1	61265.2	71059.5	90809.2	99341.4	101872	38414.6	39194.8	39291.6	-
T3_positive	MW0157545	Thr-Arg-Gln-Glu	Amino acids and derivatives	Amino acids and derivatives	C20H36N8O9	533.258	532.26	5.0958	[M+H]+	17.5985	2	0.8093	rp	-	-	-	237342	-	94636.8	109962	119993	73436.2	64126.7	72156.9	88704	90287.2	96737.6	46500.6	46044.3	45927.6	-
T3_positive	MW0154296	Nap-TyrMe-OH	Amino acids and derivatives	Amino acids and derivatives	C28H24N2O7	501.171	500.158	7.9993	[M+H]+	11.3568	2	0.8079	rp	-	-	-	65087	-	9959.63	805.53	272.71	796084	809608	599566	177.22	382049	405404	192948	201384	179558	-
T3_positive	MW0149659	Gln-Cys-Phe	Amino acids and derivatives	Amino acids and derivatives	C17H24N4O5S1	793.29	396.147	3.4336	[2M+H]+	16.0862	2	0.802	rp	-	145455025	-	20428	-	144.73	94.81	96.52	109.26	337.5	512.28	85.97	88.18	88.68	24632.6	23584.8	23208.4	-
T3_positive	MW0152909	Lys-Asp-Pro-Ala-Asp	Amino acids and derivatives	Amino acids and derivatives	C22H36N6O10	545.258	544.249	4.6046	[M+H]+	6.36375	2	0.8015	rp	-	-	-	264731	-	854.88	600.26	65.01	12939.7	17535.5	18089.9	26461.9	28236	23996.6	5245.6	5151.73	5481.74	-
T3_positive	MW0144786	Ala-Tyr-Val	Amino acids and derivatives	Amino acids and derivatives	C17H25N3O5	418.134	351.179	1.2773	[M-2H+3Na]+	1.21587	2	0.7998	rp	-	145453713	-	18851	-	140.97	433	152.88	1257.68	997.59	230.86	770.81	287.72	476.02	7632.24	7548.73	7612.97	-
T3_positive	MW0145771	Asn-His-Ile-Arg	Amino acids and derivatives	Amino acids and derivatives	C22H38N10O6	539.318	538.298	7.0236	[M+H]+	23.5441	2	0.7987	rp	-	-	-	194033	-	992325	1.00051e+06	919873	58424.6	55172.3	198699	402791	886849	597141	1.32811e+06	1.32594e+06	1.24143e+06	-
T3_positive	MW0158282	Trp-Val-Arg	Amino acids and derivatives	Amino acids and derivatives	C22H33N7O4	460.269	459.259	6.5458	[M+H]+	3.56702	2	0.7982	rp	-	11963125	-	22500	-	176019	176195	193373	262758	253673	203399	143431	135573	167013	284661	288277	279778	-
T3_positive	MW0168271	2-[[2-[(2-Amino-3-methylpentanoyl)amino]-4-methylpentanoyl]amino]-3-hydroxypropanoic acid	Amino acids and derivatives	Amino acids and derivatives	C15H29N3O5	370.17	331.211	1.1795	[M+K]+	9.57675	2	0.7969	rp	-	352804	-	22914	-	104159	107796	104659	90591.4	87821.1	105260	77747.6	71936.7	67196.9	147940	147983	147899	-
T3_positive	MW0150410	Gly-Leu-Trp	Amino acids and derivatives	Amino acids and derivatives	C19H26N4O4	441.15	374.195	2.4414	[M-2H+3Na]+	7.26664	2	0.7955	rp	-	25232584	-	20539	-	122.9	221.32	197.64	111.13	246.98	84.73	741.64	652.91	1367.67	12167.4	12073.8	12237.5	-
T3_positive	MW0110256	Tyr-His	Amino acids and derivatives	Amino acids and derivatives	C15H18N4O4	441.136	318.133	3.3258	[M+H]+	2.52469	2	0.7932	rp	-	7020180	-	-	-	277872	295029	281834	346256	380329	367269	294991	266886	302072	60257.7	59662.4	57493.1	-
T3_positive	MW0158216	Trp-Phe-Glu	Amino acids and derivatives	Amino acids and derivatives	C25H28N4O6	481.202	480.201	2.1624	[M+H]+	9.63076	2	0.79	rp	-	145458458	-	21291	-	70410.7	97519.2	92065.2	107989	59235.9	103522	96497.3	78871.4	91904.4	48463.3	48770.5	50488.8	-
T3_positive	MW0147994	Cys-Cys-Met	Amino acids and derivatives	Amino acids and derivatives	C11H21N3O4S3	728.173	355.069	3.0816	[2M+NH4]+	1.70225	2	0.7878	rp	-	145454696	-	17753	-	12476.9	22368.6	58011.5	120565	212840	162334	60736.6	50138.8	56807.6	8139.57	9717.16	8900.88	-
T3_positive	MW0153149	Lys-Thr-Glu-Lys-Ala	Amino acids and derivatives	Amino acids and derivatives	C24H45N7O9	576.332	575.328	7.6942	[M+H]+	6.71066	2	0.7872	rp	-	-	-	264296	-	190330	120881	111960	118628	126626	142436	173699	177940	175306	181089	182755	174744	-
T3_positive	MW0155760	Pro-Ala-Asp-Lys-Thr	Amino acids and derivatives	Amino acids and derivatives	C22H38N6O9	548.3	530.27	7.6942	[M+NH4]+	7.63251	2	0.7859	rp	-	-	-	264325	-	61798.9	56163.2	49598.3	52260.3	64765.2	64466.1	80578.6	79003.5	74977.4	61700.9	63015.5	63382	-
T3_positive	MW0152337	Leu-Gly-Arg-Leu-Val	Amino acids and derivatives	Amino acids and derivatives	C25H48N8O6	557.365	556.37	1.8912	[M+H]+	20.072	2	0.7844	rp	-	-	-	264499	-	177943	176830	179171	247833	168394	235187	103549	99314.7	78259.1	37041.9	37620.6	39193.5	-
T3_positive	MW0156725	Ser-Glu-Asn	Amino acids and derivatives	Amino acids and derivatives	C12H20N4O8	349.135	348.128	1.1642	[M+H]+	2.37258	2	0.7718	rp	-	145457734	-	17269	-	591.02	626.95	426.24	9323.37	342.08	256.97	157.01	115.05	159.53	142713	140221	142878	-
T3_positive	MW0155306	Phe-Phe-Thr	Amino acids and derivatives	Amino acids and derivatives	C22H27N3O5	498.16	413.195	1.9145	[M+K+HCOOH]+	7.85511	2	0.7711	rp	-	145457294	-	21351	-	217.94	316.62	2837.04	402.76	13.6	2872.13	2365.7	142.87	58.44	108358	110184	108490	-
T3_positive	MW0150812	His-Ala-Gln-Lys	Amino acids and derivatives	Amino acids and derivatives	C20H34N8O6	527.222	482.26	2.7947	[M-H+2Na]+	6.62448	2	0.7689	rp	-	25055386	-	151747	-	183.4	81.92	91.42	66.59	83.87	111.21	146.48	180.32	64.9	455.16	508.33	507.61	-
T3_positive	MW0107435	Ile-Gln-Arg	Amino acids and derivatives	Amino acids and derivatives	C17H33N7O5	416.26	415.254	1.2185	[M+H]+	5.90753	2	0.7688	rp	-	145456111	-	19742	-	1350.61	957.07	1641.13	1626.64	2685.43	1055.75	85.44	106.58	172.12	10960.5	11090.2	10625.2	-
T3_positive	MW0151652	Ile-Val-Lys-Arg-Lys	Amino acids and derivatives	Amino acids and derivatives	C29H58N10O6	660.488	642.454	6.9447	[M+NH4]+	2.5535	2	0.7686	rp	-	-	-	264170	-	17037.1	16333.9	12514.2	30659.9	18875.2	24389.8	65061.9	56701.7	53849.4	45126.2	45275.8	44583.6	-
T3_positive	MW0155244	Phe-Leu-Asp-Lys	Amino acids and derivatives	Amino acids and derivatives	C25H39N5O7	522.291	521.285	5.0903	[M+H]+	0.80534	2	0.7639	rp	-	-	-	139127	-	48548.2	57756.2	61367.5	219211	216632	216452	471385	450317	448131	113088	112584	111669	-
T3_positive	MW0152996	Lys-His-Ser	Amino acids and derivatives	Amino acids and derivatives	C15H26N6O5	371.2	370.197	0.6504	[M+H]+	7.64171	2	0.7639	rp	-	145456677	-	20389	-	296018	321405	272640	350246	468153	382018	173167	190353	166046	181652	182709	177000	-
T3_positive	MW0155305	Phe-Phe-Ser	Amino acids and derivatives	Amino acids and derivatives	C21H25N3O5	417.218	399.179	6.5415	[M+NH4]+	8.56315	2	0.7639	rp	-	145457293	-	16408	-	63298.3	56605	47471.8	34663.9	35837.1	67241.5	76043.3	51129.4	47844.6	91128.4	89529.8	88719.2	-
T3_positive	MW0156675	Ser-Asp-Arg-Asp	Amino acids and derivatives	Amino acids and derivatives	C17H29N7O10	492.207	491.198	3.5023	[M+H]+	1.37002	2	0.7629	rp	-	-	-	224561	-	11233	11914.7	11704.2	125524	125107	124718	205313	222651	215323	35886.4	35879.2	35631.8	-
T3_positive	MW0158912	Val-Asn-Asp-Lys	Amino acids and derivatives	Amino acids and derivatives	C19H34N6O8	475.253	474.244	4.9776	[M+H]+	2.72945	2	0.7621	rp	-	-	-	243927	-	7.28	439.42	2409.1	7717.25	127.31	470.82	4481.2	2833.18	5748.15	48593.2	48352.8	47337.3	-
T3_positive	MW0158702	TyrMe-His-OH	Amino acids and derivatives	Amino acids and derivatives	C22H22N4O7	455.154	454.149	4.8767	[M+H]+	2.41942	2	0.7616	rp	-	-	-	65220	-	304.51	141.18	290.03	288.65	144.74	56.64	187.72	156.91	70.61	48514.1	48461	47638.1	-
T3_positive	MW0158665	Tyr-Val-Glu-Asp	Amino acids and derivatives	Amino acids and derivatives	C23H32N4O10	525.23	524.212	4.4721	[M+H]+	8.58758	2	0.7615	rp	-	-	-	262341	-	11299.2	9352.79	9732.39	104977	101621	105273	1457.13	1221.7	1446.34	9907.66	9858.07	9759	-
T3_positive	MW0155308	Phe-Phe-Tyr	Amino acids and derivatives	Amino acids and derivatives	C27H29N3O5	498.196	475.211	2.0236	[M+Na]+	13.3612	2	0.7599	rp	-	101922531	-	17431	-	10480.2	7381.86	9916.67	17706	12516.4	25782.7	1857.33	3021.31	1440.46	3127.97	3246.53	3147.74	-
T3_positive	MW0150533	Gly-Val-Ile-Gly-Ile	Amino acids and derivatives	Amino acids and derivatives	C21H39N5O6	458.297	457.29	1.8874	[M+H]+	0.174378	2	0.7597	rp	-	-	-	264048	-	157430	157223	146034	110276	107738	92268.8	154244	130642	110853	22905.4	21614.1	21073.7	-
T3_positive	MW0150816	His-Ala-Gly-Asp-Val	Amino acids and derivatives	Amino acids and derivatives	C20H31N7O8	498.219	497.223	3.9752	[M+H]+	23.6322	2	0.7583	rp	-	-	-	265002	-	2644.49	1961.81	1241.69	35508.3	26764	20797.5	20468.4	19922.5	19301.5	10406.5	10487.8	10245.5	-
T3_positive	MW0155979	Pro-Pro-Leu	Amino acids and derivatives	Amino acids and derivatives	C16H27N3O4	389.216	325.2	2.9548	[M+CH3CN+Na]+	0.482937	2	0.7574	rp	-	11858292	-	19891	-	47.8	468.6	263.11	60.69	328.12	170.67	363.73	87.41	160.56	52417.2	52418.6	52334.4	-
T3_positive	MW0156767	Ser-His-Ala-Lys	Amino acids and derivatives	Amino acids and derivatives	C18H31N7O6	488.245	441.234	2.1624	[M+HCOO+2H]+	3.55136	2	0.7567	rp	-	-	-	225887	-	95364.8	84055.9	89105	23677.1	30007.2	25103.7	10240.9	8593.38	10926.4	23345.2	23228.3	23318.8	-
T3_positive	MW0151013	His-Lys-Ile-Asp	Amino acids and derivatives	Amino acids and derivatives	C22H37N7O7	512.286	511.275	7.0829	[M+H]+	1.41022	2	0.755	rp	-	-	-	154821	-	2162.19	2148.98	3244.17	1988.23	2837.83	2413.91	2468.25	2811.38	3731.23	11706.1	11599	10944.9	-
T3_positive	MW0157566	Thr-Asn-Asp-Lys	Amino acids and derivatives	Amino acids and derivatives	C18H32N6O9	477.221	476.223	6.3939	[M+H]+	3.16868	2	0.7547	rp	-	-	-	235927	-	407.19	716.15	391.98	2319.2	3131.04	3258.54	2514.62	1445.83	3574.76	861.38	832.6	904.94	-
T3_positive	MW0158579	Tyr-Phe-Trp	Amino acids and derivatives	Amino acids and derivatives	C29H30N4O5	559.191	514.222	2.5163	[M-H+2Na]+	5.02197	2	0.7543	rp	-	145458740	-	19901	-	12692.8	19345	19944.8	9625.92	6676.16	11232.4	11287	11966.5	10885.8	60106.7	59858	61408.1	-
T3_positive	MW0146076	Asp-Gln-Asn-Asp	Amino acids and derivatives	Amino acids and derivatives	C17H26N6O11	491.17	490.166	5.4098	[M+H]+	5.26893	2	0.754	rp	-	-	-	124902	-	1208.72	958.13	62.54	751.27	494.05	34.92	52.7	671.21	780.39	121279	120501	120421	-
T3_positive	MW0145844	Asn-Met-Met	Amino acids and derivatives	Amino acids and derivatives	C14H26N4O5S2	789.26	394.135	3.4827	[2M+H]+	21.6661	2	0.754	rp	-	145454208	-	22363	-	23.89	41.42	79	115.01	404.71	154.83	199.87	28.27	82.84	63150.1	64726.3	64791	-
T3_positive	MW0144747	Ala-Thr-Ile-Lys	Amino acids and derivatives	Amino acids and derivatives	C19H37N5O6	432.259	431.274	3.68	[M+H]+	5.5157	2	0.7518	rp	-	-	-	110028	-	921.54	471.89	642.83	20540.3	17297.7	752.23	401.49	282.51	391.72	1082.78	1130.98	1122.02	-
T3_positive	MW0107448	Ile-Leu-Asn	Amino acids and derivatives	Amino acids and derivatives	C16H30N4O5	405.233	358.222	3.1306	[M+HCOO+2H]+	2.72633	2	0.7518	rp	-	102179597	-	23308	-	119052	101688	111686	404726	363295	371147	3084.26	1829.21	12257.1	67882.9	68107.9	68219.4	-
T3_positive	MW0145270	Arg-Asn-Gln	Amino acids and derivatives	Amino acids and derivatives	C15H28N8O6	434.244	416.213	6.5321	[M+NH4]+	8.53293	2	0.7516	rp	-	145453743	-	23174	-	13600.1	14088.3	15076.7	16051.2	21071.4	19262.1	14802.4	14666.1	16347.4	23481.7	23672.5	23475.8	-
T3_positive	MW0158395	Tyr-Asn-His	Amino acids and derivatives	Amino acids and derivatives	C19H24N6O6	450.205	432.176	6.9819	[M+NH4]+	14.6426	2	0.7513	rp	-	145458576	-	18213	-	8.54	166.05	133.72	130.23	455.09	169.59	309.2	121.64	79.28	1894.24	1881.6	1862.12	-
T3_positive	MW0151360	Ile-Asp-Ala-Ser-Lys	Amino acids and derivatives	Amino acids and derivatives	C22H40N6O9	577.249	532.286	3.6997	[M-H+2Na]+	14.5351	2	0.7512	rp	-	-	-	264277	-	29.29	106.31	77.57	369.06	962.75	587.24	102.96	115.48	53.39	4697.57	4392.74	4593.07	-
T3_positive	MW0144214	Abu-Trp-OH	Amino acids and derivatives	Amino acids and derivatives	C20H19N3O6	415.161	397.127	3.0904	[M+NH4]+	0.346946	2	0.7508	rp	-	-	-	65030	-	133.76	113.19	115.99	310.12	56.93	154.85	109.34	62.69	195.78	1176.22	1172.73	1193.57	-
T3_positive	MW0145884	Asn-Ser-Glu-Asp-Thr	Amino acids and derivatives	Amino acids and derivatives	C20H32N6O13	565.2	564.203	3.5961	[M+H]+	16.7173	2	0.7505	rp	-	-	-	264458	-	13692	7942.37	13462.2	432.75	1176.98	1318.44	578.04	198.07	578.19	36458.4	36140.8	36452.8	-
T3_positive	MW0158641	Tyr-Trp-Ser	Amino acids and derivatives	Amino acids and derivatives	C23H26N4O6	455.19	454.185	4.6046	[M+H]+	4.89687	2	0.7504	rp	-	145458790	-	22938	-	497.11	302.17	413.47	1380.22	385.67	90.44	76.38	985.86	1789.49	28596.8	28451.7	28280	-
T3_positive	MW0158563	Tyr-Phe-Asp	Amino acids and derivatives	Amino acids and derivatives	C22H25N3O7	512.16	443.169	1.8218	[M+Na+HCOOH]+	6.1899	2	0.7456	rp	-	10138314	-	21278	-	2193.75	153.63	1931.96	1981.01	1368.53	327.61	765.96	20.35	32.29	49729.4	50145.7	50659	-
T3_positive	MW0152921	Lys-Cys-Cys	Amino acids and derivatives	Amino acids and derivatives	C12H24N4O4S2	705.238	352.124	3.6604	[2M+H]+	18.9126	2	0.7452	rp	-	145456624	-	16461	-	92.47	50.41	110.53	190.39	100.44	73.68	65.19	29.26	111.54	11410.7	10967	11368.7	-
T3_positive	MW0109308	Pro-Asp-Arg	Amino acids and derivatives	Amino acids and derivatives	C15H26N6O6	387.201	386.191	3.6997	[M+H]+	3.99356	2	0.7434	rp	-	145457412	-	21036	-	19263.9	20308.6	24412.9	571829	538980	584961	26755.2	26136.7	28178	32321.5	32332.2	32628.5	-
T3_positive	MW0148047	Cys-Met-Ser	Amino acids and derivatives	Amino acids and derivatives	C11H21N3O5S2	340.1	339.092	0.6307	[M+H]+	0.516248	2	0.7431	rp	-	145454834	-	21632	-	47.02	190.83	24.89	2251.27	35.1	1911.83	1943.84	1711.1	3345.28	29371.3	29103	29401.4	-
T3_positive	MW0145978	Asparagylhistidine	Amino acids and derivatives	Amino acids and derivatives	C10H15N5O4	424.106	269.112	3.5614	[M+HCOO+2H]+	7.69485	2	0.7425	rp	-	18218181	-	65207	-	2256	2607.59	501.47	745.43	2432.81	695.82	2000.43	1333.15	213.58	41167.3	41186.8	41098.5	-
T3_positive	MW0153595	Met-Leu-Gly-Gln-Thr	Amino acids and derivatives	Amino acids and derivatives	C22H40N6O8S	593.245	548.263	3.2725	[M-H+2Na]+	20.9247	2	0.7422	rp	-	-	-	264780	-	132.57	535.29	246.21	165.61	11.38	346.44	124.11	99.45	82.36	25535.5	25191.7	25526.2	-
T3_positive	MW0148008	Cys-Glu-Phe	Amino acids and derivatives	Amino acids and derivatives	C17H23N3O6S1	439.178	397.131	3.051	[M+CH3CN+H]+	13.8927	2	0.7414	rp	-	145454731	-	23377	-	579.82	109.09	413.71	159.59	500.46	747.12	519.04	623.83	506.92	3674.01	3718.78	3699.87	-
T3_positive	MW0107749	Leu-Pro-Arg	Amino acids and derivatives	Amino acids and derivatives	C17H32N6O4	349.23	384.248	0.7094	[M+H-2H2O]+	10.5456	2	0.7413	rp	-	10200042	-	16062	-	687222	463185	494822	739185	911664	852784	250589	278931	374483	218411	218975	222841	-
T3_positive	MW0145714	Asn-Cys-Phe	Amino acids and derivatives	Amino acids and derivatives	C16H22N4O5S1	383.14	382.131	1.2185	[M+H]+	7.54936	2	0.7398	rp	-	145454073	-	22679	-	10835.4	10736.8	5061.76	12149.4	17952.4	18291.6	1851.37	1521.91	2627.15	13474.8	12861.5	13419.8	-
T3_positive	MW0158433	Tyr-Gln-Gln	Amino acids and derivatives	Amino acids and derivatives	C19H27N5O7	420.187	437.191	1.2087	[M+H-H2O]+	1.62076	2	0.7392	rp	-	145458619	-	20796	-	1414.53	563.1	1539.01	72.99	276.87	1311.75	270.85	83.24	549.39	1030.27	1134.93	1063.82	-
T3_positive	MW0156033	Pro-Tyr-Met-Ile-Phe	Amino acids and derivatives	Amino acids and derivatives	C34H47N5O7S	670.327	669.32	3.8574	[M+H]+	1.2025	2	0.7339	rp	-	-	-	264490	-	56686.4	57433.9	59683.4	22182.1	22099.5	26.87	208146	199494	188935	27960	27716.6	26240.9	-
T3_positive	MW0152271	Leu-Asp-Tyr-Arg-Glu	Amino acids and derivatives	Amino acids and derivatives	C30H46N8O11	739.299	694.329	2.6568	[M-H+2Na]+	9.12691	2	0.7324	rp	-	-	-	264485	-	70.05	76.39	45.21	54.51	70.53	74.51	104.08	79.88	118.77	674.97	618.31	683.63	-
T3_positive	MW0150507	Gly-Trp-Phe	Amino acids and derivatives	Amino acids and derivatives	C22H24N4O4	817.365	408.18	2.4608	[2M+H]+	3.10801	2	0.7319	rp	-	145455708	-	15902	-	1749.78	648.72	53.73	74.39	405.98	451.52	2360.63	2217.17	2332.05	4181.77	4881.24	4719.81	-
T3_positive	MW0146289	Asp-Trp-Met	Amino acids and derivatives	Amino acids and derivatives	C20H26N4O6S1	918.338	450.157	5.1452	[2M+NH4]+	8.17612	2	0.7316	rp	-	145454584	-	17104	-	1.9	6.01	3.36	16.47	12.55	25.38	22.18	3.31	26.04	1074.1	1067.79	1063.23	-
T3_positive	MW0152386	Leu-Ile-Tyr	Amino acids and derivatives	Amino acids and derivatives	C21H33N3O5	430.228	407.242	1.1795	[M+Na]+	9.64443	2	0.7307	rp	-	10364044	-	15935	-	75743.9	76860.7	78232	101435	109766	112258	73377.7	66828.9	60305.8	37346.3	38050.8	37405.5	-
T3_positive	MW0158406	Tyr-Asp-Ala-Asp	Amino acids and derivatives	Amino acids and derivatives	C20H26N4O10	524.196	482.165	1.1795	[M+CH3CN+H]+	6.00158	2	0.7303	rp	-	-	-	256281	-	101551	76772.1	100397	136063	124316	144710	21141.9	18910.7	23288.9	230848	232290	232597	-
T3_positive	MW0158444	Tyr-Gln-Thr-Lys	Amino acids and derivatives	Amino acids and derivatives	C24H38N6O8	539.286	538.275	4.4081	[M+H]+	10.1298	2	0.7302	rp	-	-	-	261007	-	117593	115000	111204	12675.3	15569	11455.7	547.69	2443.6	2047.43	11425.2	11268.7	11431.4	-
T3_positive	MW0151164	His-HoPhe-OH	Amino acids and derivatives	Amino acids and derivatives	C22H22N4O6	439.157	438.154	3.2283	[M+H]+	6.6265	2	0.7259	rp	-	-	-	65346	-	18297	16490.7	16920	12601	8068.23	9279.16	13847.6	13339.2	15635.7	35449	34305.6	37859.1	-
T3_positive	MW0158279	Trp-Tyr-Tyr	Amino acids and derivatives	Amino acids and derivatives	C29H30N4O6	531.221	530.216	5.6255	[M+H]+	10.1413	2	0.725	rp	-	145458533	-	17331	-	27467.9	37036	43172.7	28064	42318.5	63632.1	300584	256107	271827	16271.7	16023.2	15923.3	-
T3_positive	MW0158623	Tyr-Thr-Ile	Amino acids and derivatives	Amino acids and derivatives	C19H29N3O6	462.162	395.206	0.8657	[M-2H+3Na]+	6.32555	2	0.725	rp	-	145458772	-	16271	-	22666.1	25667.4	23939.7	35691.2	34256.7	42236.9	2291.16	4634.56	9250.36	96555.9	96688.5	91166.9	-
T3_positive	MW0155817	Pro-Asp-Thr-Gly-Ile	Amino acids and derivatives	Amino acids and derivatives	C21H35N5O9	502.25	501.243	2.3419	[M+H]+	6.36758	2	0.7236	rp	-	-	-	264884	-	255536	273599	299173	116876	131636	127316	47347.8	43786	54909.7	55047.6	52839.8	55871.8	-
T3_positive	MW0158251	Trp-Thr-Glu	Amino acids and derivatives	Amino acids and derivatives	C20H26N4O7	479.154	434.18	4.8376	[M-H+2Na]+	5.7163	2	0.7215	rp	-	145458498	-	16672	-	1054.53	564.05	360.41	285.71	56.2	75.48	488.35	271.54	98.84	53430.1	52874.6	52015.1	-
T3_positive	MW0159167	Val-Ser-Tyr	Amino acids and derivatives	Amino acids and derivatives	C17H25N3O6	406.135	367.174	1.1601	[M+K]+	12.0939	2	0.7199	rp	-	145459041	-	23111	-	3331.5	2256.58	2621.13	4547.38	4333.25	4279.89	1674.01	1144.16	813.21	10837.2	10863.2	10560.7	-
T3_positive	MW0158499	Tyr-Ile-Glu	Amino acids and derivatives	Amino acids and derivatives	C20H29N3O7	465.233	423.201	4.1324	[M+CH3CN+H]+	4.10594	2	0.7188	rp	-	145458676	-	22318	-	8814.63	6783.02	12493.8	25767.2	17462.6	17751.8	4370.73	6711.9	6501.83	5631.91	5796.24	5059.42	-
T3_positive	MW0107073	Gly-Ile-Lys	Amino acids and derivatives	Amino acids and derivatives	C14H28N4O4	380.228	316.211	4.7026	[M+CH3CN+Na]+	4.08664	2	0.7185	rp	-	145455642	-	19747	-	283.22	246.09	15.06	101.07	119.83	143.17	227.73	24.48	130.84	13970.2	14008	13405	-
T3_positive	MW0148077	Cys-Trp-Ser	Amino acids and derivatives	Amino acids and derivatives	C17H22N4O5S1	395.132	394.131	4.3295	[M+H]+	8.48977	2	0.7184	rp	-	71472180	-	23510	-	788.49	1306.74	1434.83	4691.19	4409.28	5619.36	2368.51	3530.98	2966.67	8156.81	9402.6	9191.56	-
T3_positive	MW0150319	Gly-Asp-Ala-Asn-Thr	Amino acids and derivatives	Amino acids and derivatives	C17H28N6O10	477.197	476.187	1.965	[M+H]+	8.00067	2	0.7183	rp	-	-	-	264275	-	7201.5	7313.27	8507.91	1532.27	366.96	360.81	421.49	1013.81	1279.25	105480	104472	105028	-
T3_positive	MW0146208	Asp-Met-Ile	Amino acids and derivatives	Amino acids and derivatives	C15H27N3O6S	441.174	377.162	3.8376	[M+CH3CN+Na]+	9.74555	2	0.7176	rp	-	25121423	-	20176	-	564.32	827.83	475.5	580.31	474.77	463.81	42.76	93.57	74.93	35125.6	35726	35290.2	-
T3_positive	MW0157583	Thr-Asp-Asn-Asp	Amino acids and derivatives	Amino acids and derivatives	C16H25N5O11	464.176	463.155	3.6899	[M+H]+	10.4231	2	0.7153	rp	-	-	-	232501	-	25788.8	33121.4	32854.8	99417.8	91638.5	100304	29752.3	13434.1	28332.6	20207.1	20907.2	20987	-
T3_positive	MW0155919	Pro-Leu-Val	Amino acids and derivatives	Amino acids and derivatives	C16H29N3O4	292.198	327.216	0.7682	[M+H-2H2O]+	11.2798	2	0.7129	rp	-	101346022	-	18341	-	24.59	18.52	74.67	58.27	91.06	194.21	39.7	1.46	31.42	10689.5	10707.7	10642.9	-
T3_positive	MW0153487	Met-Ala-Leu	Amino acids and derivatives	Amino acids and derivatives	C14H27N3O4S1	410.089	333.172	2.5779	[M-H+2K]+	2.68187	2	0.7127	rp	-	9880748	-	21746	-	311.75	786.95	528.41	315.96	686.47	295.88	755.7	54.24	433.2	3530.85	5646.63	6011.91	-
T3_positive	MW0150330	Gly-Asp-Ser	Amino acids and derivatives	Amino acids and derivatives	C9H15N3O7	577.191	277.091	2.8931	[2M+Na]+	0.274861	2	0.7119	rp	-	24997747	-	22715	-	780.57	3145.36	3708.38	30748.9	29675.7	32356.4	10529	8318.58	9404.36	2451.45	2090.94	2510.34	-
T3_positive	MW0158128	Trp-Gln-Gln	Amino acids and derivatives	Amino acids and derivatives	C21H28N6O6	505.18	460.207	2.4414	[M-H+2Na]+	5.17268	2	0.7111	rp	-	145458341	-	17761	-	11387.9	13093.8	13061.8	17269.4	17696.1	16813.1	138673	134619	130615	331072	331716	331688	-
T3_positive	MW0146275	Asp-Thr-Ile	Amino acids and derivatives	Amino acids and derivatives	C14H25N3O7	411.192	347.169	2.4608	[M+CH3CN+Na]+	14.4593	2	0.7109	rp	-	145454565	-	19035	-	1851.32	333.99	2863.42	2366.95	1621.46	2715.93	363.2	56.98	161.27	10270.6	9736.14	9564.96	-
T3_positive	MW0156765	Ser-Gly-Val-Ser-Glu	Amino acids and derivatives	Amino acids and derivatives	C18H31N5O10	460.202	477.207	0.8461	[M+H-H2O]+	4.02426	2	0.71	rp	-	-	-	264797	-	870611	756089	794760	465791	395921	490649	231854	183984	192315	948233	938406	943455	-
T3_positive	MW0157594	Thr-Asp-Trp	Amino acids and derivatives	Amino acids and derivatives	C19H24N4O7	535.04	420.164	2.7159	[M-2H+3K]+	4.0642	2	0.7094	rp	-	145457999	-	19882	-	17.7	11.44	88.8	64.6	8.91	11.68	36.66	49.24	48.72	6156.64	6077.6	5500.3	-
T3_positive	MW0150131	Glu-Pro-Trp	Amino acids and derivatives	Amino acids and derivatives	C21H26N4O6	477.176	430.185	2.2125	[M+HCOO+2H]+	2.78525	2	0.709	rp	-	145455483	-	21117	-	3399.21	9421.46	5085.27	21890.9	30983.6	30752.7	3688.99	314.39	2557.68	2221.57	2299.8	2354.35	-
T3_positive	MW0148081	Cys-Tyr-Asn	Amino acids and derivatives	Amino acids and derivatives	C16H22N4O6S1	399.13	398.126	3.5318	[M+H]+	11.7167	2	0.709	rp	-	145454915	-	18525	-	672.53	364.43	180.33	258.15	181.44	213.74	114.42	120.98	199.86	19727.3	18197	19508.2	-
T3_positive	MW0145662	Asn-Ala-Leu-Ala-His	Amino acids and derivatives	Amino acids and derivatives	C22H36N8O7	525.287	524.271	4.093	[M+H]+	18.6203	2	0.7075	rp	-	-	-	264071	-	2951.68	26192.5	22376.8	53128.4	35728.7	27395.3	23640.2	33107.3	2944.74	16501.2	16898	16870.3	-
T3_positive	MW0153051	Lys-Leu-Val	Amino acids and derivatives	Amino acids and derivatives	C17H34N4O4	473.126	358.258	2.1425	[M-2H+3K]+	7.49417	2	0.7075	rp	-	145456711	-	19912	-	22.17	30.74	55.17	32.21	32.97	22.45	109.35	39.32	39.15	1035.02	1021.21	1001.53	-
T3_positive	MW0151089	His-Ser-Val-Glu	Amino acids and derivatives	Amino acids and derivatives	C19H30N6O8	471.219	470.212	5.0958	[M+H]+	3.37583	2	0.7072	rp	-	-	-	157822	-	182280	249271	272891	95363.6	3225.6	118151	118388	113027	117983	27360.3	28934	28601.4	-
T3_positive	MW0158728	Tyrosylserine	Amino acids and derivatives	Amino acids and derivatives	C12H16N2O5	781.223	268.106	2.4856	[2M+H]+	6.48761	2	0.7062	rp	-	18218253	HMDB0029114	-	-	61.51	42.91	25.08	12.68	154.27	61.89	19.67	66.94	13.73	11368.3	11486.3	11586.7	-
T3_positive	MW0158649	Tyr-Tyr-Glu	Amino acids and derivatives	Amino acids and derivatives	C23H27N3O8	474.182	473.18	2.0831	[M+H]+	10.6252	2	0.706	rp	-	145458796	-	22541	-	44319.8	48032.3	47713.5	65261.3	69465.4	75205.6	18172.9	16777.4	17120.5	27374.4	26671.8	26793.4	-
T3_positive	MW0158462	Tyr-Glu-Phe	Amino acids and derivatives	Amino acids and derivatives	C23H27N3O7	496.145	457.185	2.2538	[M+K]+	9.80555	2	0.7058	rp	-	145458638	-	17717	-	597.34	579.86	369.55	123.11	105.42	263.71	1434.73	445.44	626.02	20364.5	20326.5	20317.6	-
T3_positive	MW0146284	Asp-Trp-Asp	Amino acids and derivatives	Amino acids and derivatives	C19H22N4O8	498.157	434.144	5.3902	[M+CH3CN+Na]+	3.38545	2	0.7056	rp	-	145454577	-	19189	-	555.53	128.41	164.99	2254.22	2233.08	67.55	45109.9	70.4	70.54	110007	110370	110003	-
T3_positive	MW0155776	Pro-Arg-Asp	Amino acids and derivatives	Amino acids and derivatives	C15H26N6O6	387.193	386.191	6.4855	[M+H]+	12.6273	2	0.7055	rp	-	145457382	-	19265	-	11511	10720	10431.8	10580.8	10268.6	13926.8	13853.1	13357.1	13223.8	18664.5	18216.2	18166.4	-
T3_positive	MW0155177	Phe-Glu-His	Amino acids and derivatives	Amino acids and derivatives	C20H25N5O6	498.13	431.18	1.0027	[M-2H+3Na]+	16.325	2	0.7026	rp	-	145457204	-	16591	-	8135.47	13004.5	7238.02	27823.9	18357.3	26810.1	15415.9	21017.5	12728.9	11366.3	13135.5	13597.6	-
T3_positive	MW0151560	Ile-Pro-Met	Amino acids and derivatives	Amino acids and derivatives	C16H29N3O4S1	404.155	359.188	3.522	[M-H+2Na]+	11.6044	2	0.7015	rp	-	145456251	-	17320	-	223599	197745	209922	37027.5	32210.2	37416.4	29504.3	30974.2	26040.9	32576.1	31957.9	31006.5	-
T3_positive	MW0153867	Met-Met	Amino acids and derivatives	Amino acids and derivatives	C10H20N2O3S2	349.088	280.091	0.9048	[M+Na+HCOOH]+	0.969745	2	0.7003	rp	-	6993081	-	-	-	304.73	139.86	253.51	127.38	631.13	66.3	104.88	240.81	21.5	4753.2	3989.98	4897.88	-
T3_positive	MW0151093	His-Thr-Gln-Glu	Amino acids and derivatives	Amino acids and derivatives	C20H31N7O9	514.213	513.218	3.1494	[M+H]+	23.3734	2	0.7002	rp	-	-	-	158142	-	55891.4	54584	54608.6	65763.6	69639.4	69923.7	42586	39442.2	40791.3	33444.6	33270.9	34066.8	-
T3_positive	MW0158703	TyrMe-HoPhe-OH	Amino acids and derivatives	Amino acids and derivatives	C26H26N2O7	501.16	478.174	4.0833	[M+Na]+	0.00271868	3	0.9999	rp	-	-	-	65360	-	81.91	479.1	651.3	145.56	136.09	148.16	353.95	681.82	528.19	7777.87	8047.75	7913.85	-
T3_positive	MW0105454	Ala-Ala-Ser	Amino acids and derivatives	Amino acids and derivatives	C9H17N3O5	265.144	247.117	2.9323	[M+NH4]+	0.448	3	0.9889	rp	-	25191592	-	18129	-	1.3263e+06	1.16023e+06	1.16323e+06	734262	730645	833879	850749	901371	864126	232916	235644	232452	-
T3_positive	MW0145775	Asn-His-Phe-Asp	Amino acids and derivatives	Amino acids and derivatives	C23H29N7O8	532.225	531.208	5.6354	[M+H]+	0.44973	3	0.9889	rp	-	-	-	193961	-	14129.1	19078	25523.3	31867.5	26229.3	37374.7	178656	149257	161388	2771.17	3953.72	4040.8	-
T3_positive	MW0148040	Cys-Lys-Ser	Amino acids and derivatives	Amino acids and derivatives	C12H24N4O5S1	359.143	336.147	4.4769	[M+Na]+	0.64825	3	0.9841	rp	-	145454821	-	16281	-	399.89	3172.87	439.68	867.71	681.18	1842.35	26478.6	24107.9	10250.4	1875.19	1897.34	1874.14	-
T3_positive	MW0152478	Leu-Ser-Ala-Leu-Glu	Amino acids and derivatives	Amino acids and derivatives	C23H41N5O9	532.297	531.29	3.2283	[M+H]+	0.805775	3	0.9803	rp	-	-	-	264552	-	52497.2	63867.7	68044.6	24199.1	30071.3	29469.9	22756.3	20341	21391.5	9005.43	9014.12	6972.51	-
T3_positive	MW0149660	Gln-Cys-Tyr	Amino acids and derivatives	Amino acids and derivatives	C17H24N4O6S1	413.158	412.142	5.1551	[M+H]+	0.836362	3	0.9795	rp	-	145455028	-	15927	-	36.45	251.29	324.55	275.36	149.04	419.91	4066.83	8668.66	8977.96	833.16	480.9	759.94	-
T3_positive	MW0146240	Asp-Pro-Ile	Amino acids and derivatives	Amino acids and derivatives	C15H25N3O6	344.181	343.174	2.5976	[M+H]+	0.83925	3	0.9795	rp	-	145454536	-	16930	-	75981.7	86538.5	90904	39241.9	44289.7	42532	7980.96	6351.23	7702.23	23734.2	23662.8	23717.4	-
T3_positive	MW0150908	His-Gln-Tyr-Arg	Amino acids and derivatives	Amino acids and derivatives	C26H38N10O7	620.326	602.293	5.1945	[M+NH4]+	0.840455	3	0.9794	rp	-	-	-	157073	-	16998.8	21448	12666	4052.82	8043.25	4121.85	1195.22	542.78	476.77	753.5	1097.02	1013.78	-
T3_positive	MW0149726	Gln-Ile-Trp	Amino acids and derivatives	Amino acids and derivatives	C22H31N5O5	446.239	445.233	4.0637	[M+H]+	1.07988	3	0.9737	rp	-	145455112	-	18256	-	126147	109881	124591	73645	54998	50443.6	315818	247099	241364	24703.4	24538.3	24713.8	-
T3_positive	MW0148071	Cys-Thr-Ser	Amino acids and derivatives	Amino acids and derivatives	C10H19N3O6S1	310.113	309.099	0.8657	[M+H]+	1.1405	3	0.9723	rp	-	145454897	-	18014	-	1470.24	890.2	1223.93	91.96	365.52	433.83	1081.04	2127.44	2956.57	29453.8	29315.8	29629.4	-
T3_positive	MW0149789	Gln-Pro-Gln	Amino acids and derivatives	Amino acids and derivatives	C15H25N5O6	389.217	371.18	4.0539	[M+NH4]+	1.20925	3	0.9707	rp	-	132610064	-	21823	-	82398.8	110407	80745.8	56682	40249.6	29959	49448.9	39228.3	59650.4	11098	11361.5	12025.2	-
T3_positive	MW0144724	Ala-Ser-Asn-Asp-Leu	Amino acids and derivatives	Amino acids and derivatives	C20H34N6O10	557.186	518.234	3.9752	[M+K]+	1.23786	3	0.97	rp	-	-	-	264235	-	460.03	98.19	227.17	153.9	111.85	59.67	224.25	159.18	232.26	22281	22326.4	21925.2	-
T3_positive	MW0145657	Asn-Ala-Glu-Val-Leu	Amino acids and derivatives	Amino acids and derivatives	C23H40N6O9	545.293	544.286	7.4176	[M+H]+	1.24402	3	0.9698	rp	-	-	-	264824	-	3056.72	4209.7	7909.48	7062.91	6606.64	7358.05	2336.74	764	1860.86	5047.54	5190.31	5230.33	-
T3_positive	MW0158427	Tyr-Cys-Trp	Amino acids and derivatives	Amino acids and derivatives	C23H26N4O5S1	493.154	470.162	2.2024	[M+Na]+	1.29572	3	0.9686	rp	-	145458611	-	22208	-	31654.8	25366.3	25401.8	23784.5	25977.6	27651.8	14552.7	19179	18226.6	16834.7	17864.4	19034	-
T3_positive	MEDL00326	DL-Arginine	Amino acids and derivatives	Amino acids and derivatives	C6H14N4O2	213.075	174.112	0.7094	[M+K]+	1.6895	3	0.9595	rp	-	232	HMDB0251511	-	C02385	3939.15	376.42	7421.35	1681.16	2866.84	3025.56	123.4	160.45	3213.06	298587	296286	298652	-
T3_positive	MW0145850	Asn-Phe-Ala-Arg	Amino acids and derivatives	Amino acids and derivatives	C22H34N8O6	507.268	506.26	8.7586	[M+H]+	1.71651	3	0.9589	rp	-	-	-	193093	-	4079.39	32814.5	96291	36819.3	16157.2	9691.63	27730.7	54271.9	76795.4	3704.57	3751.95	3516.68	-
T3_positive	MEDP1024	Leu-Val	Amino acids and derivatives	Amino acids and derivatives	C11H22N2O3	231.17	230.163	2.1226	[M+H]+	0.627141	3	0.9548	rp	-	6993115	HMDB0029131	-	-	219494	230882	218732	45124.5	58642.1	73049.7	13832.2	12223.4	14362.5	61138.8	60191.3	61195	-
T3_positive	MW0144537	Ala-Gln-Glu	Amino acids and derivatives	Amino acids and derivatives	C13H22N4O7	385.112	346.149	2.9915	[M+K]+	2.123	3	0.9496	rp	-	145453563	-	21665	-	54498.9	51947.6	52795.4	39798	30299.2	40346.6	31263	31667	20104.6	8951.3	9025.07	8827.4	-
T3_positive	MW0105554	Alanylphenylalanyllysine	Amino acids and derivatives	Amino acids and derivatives	C18H28N4O4	365.216	364.211	4.9578	[M+H]+	2.63875	3	0.9382	rp	-	21122701	-	-	-	26.94	191.56	24.9	159.45	299.19	12.69	204.44	104.79	115.23	6973.19	6999.31	6913.31	-
T3_positive	MW0150473	Gly-Pro-Trp	Amino acids and derivatives	Amino acids and derivatives	C18H22N4O4	381.152	358.164	4.1128	[M+Na]+	2.76325	3	0.9355	rp	-	145455682	-	21558	-	22653.2	26546.1	26135.8	59640.7	50484.7	66279.5	48949.9	51109.1	46831	19552	19554.4	19393.6	-
T3_positive	MW0145892	Asn-Ser-Thr	Amino acids and derivatives	Amino acids and derivatives	C11H20N4O7	321.139	320.133	1.3559	[M+H]+	2.99775	3	0.9304	rp	-	9966836	-	17468	-	2130.24	7300.26	6855.73	12572	12734.8	14712.5	8728.3	8265.94	7645.95	6144.91	6054.01	6195.34	-
T3_positive	MW0149719	Gln-Ile-Ile	Amino acids and derivatives	Amino acids and derivatives	C17H32N4O5	373.244	372.237	3.4239	[M+H]+	3.17575	3	0.9266	rp	-	145455105	-	18650	-	99118.8	89584.3	91614.3	230133	220137	238055	27665.7	29503.5	27103.7	22781.8	22586.4	22915.8	-
T3_positive	MW0158732	Tyr-Val-Ala-Asp-CHO	Amino acids and derivatives	Amino acids and derivatives	C21H30N4O7	468.244	450.211	4.3689	[M+NH4]+	3.21961	3	0.9257	rp	-	-	-	-	-	56032.4	48794.1	32540.9	49504.4	43633.3	47871.3	30630	33439.8	31347	26394.3	27783.5	25113.9	-
T3_positive	MW0108494	N,N'-Bis(g-glutamyl)-3,3'-(1,2-propylenedithio)dialanine	Amino acids and derivatives	Amino acids and derivatives	C19H32N4O10S2	563.153	540.156	3.5813	[M+Na]+	3.67451	3	0.9161	rp	-	131752418	HMDB0038667	-	-	101.07	808.43	339.85	46	169.06	313.46	1906.34	566.9	289.18	49686.9	50034.2	49695.8	-
T3_positive	MW0146200	Asp-Lys-Tyr-Leu-Glu	Amino acids and derivatives	Amino acids and derivatives	C30H46N6O11	684.359	666.322	5.6453	[M+NH4]+	3.81706	3	0.9131	rp	-	-	-	264704	-	16858.8	22447.1	28982.2	32848.8	26706	36593.1	203891	144286	158562	16653.4	16649.9	16462.9	-
T3_positive	MW0144572	Ala-Glu-Trp	Amino acids and derivatives	Amino acids and derivatives	C19H24N4O6	422.201	404.17	4.8007	[M+NH4]+	3.92065	3	0.911	rp	-	145453580	-	16665	-	37.76	235.91	99.86	10932.4	10276.6	11838.8	1253.79	533.93	1023.53	1539.75	1294.57	1605.57	-
T3_positive	MW0146254	Asp-Ser-Gln-Lys	Amino acids and derivatives	Amino acids and derivatives	C18H32N6O9	494.259	476.223	5.0761	[M+NH4]+	4.03843	3	0.9086	rp	-	-	-	125748	-	4136.03	1401.83	3869.2	53551.7	50101.3	51837.7	17323.9	18045.2	19915.7	10960.1	10367.4	11262.4	-
T3_positive	MW0151582	Ile-Ser-Ser-Lys-Ala	Amino acids and derivatives	Amino acids and derivatives	C21H40N6O8	522.327	504.291	5.4098	[M+NH4]+	4.4369	3	0.9005	rp	-	-	-	264880	-	37838.3	44076.6	51071.6	31566	11821.5	29345.3	56533.3	49104.4	53579.6	3209.94	3357.68	2392.85	-
T3_positive	MW0149787	Gln-Phe-Tyr	Amino acids and derivatives	Amino acids and derivatives	C23H28N4O6	457.209	456.201	5.8816	[M+H]+	4.63653	3	0.8965	rp	-	10276075	-	22649	-	17559.6	20276.7	24176.8	9279.83	8892.78	22991.8	34819.4	36921.2	38435.4	9379.07	9374.6	10692	-
T3_positive	MW0106785	gamma-Glutamyl-S-methylcysteine sulfoxide	Amino acids and derivatives	Amino acids and derivatives	C9H16N2O6S	303.06	280.073	0.9244	[M+Na]+	4.7675	3	0.894	rp	-	13894651	HMDB0031863	-	-	2815.22	1356.56	1256.89	19505	32024.2	23556.6	4168.3	6646.4	2518.29	53534.9	52263.3	53643.6	-
T3_positive	MW0105569	Alanyltyrosyllysine	Amino acids and derivatives	Amino acids and derivatives	C18H28N4O5	381.212	380.206	4.1324	[M+H]+	4.92525	3	0.8909	rp	-	18218569	-	-	-	105.55	188.23	82.83	80.55	20.91	59.96	237	316.44	171.25	6875.66	6824.2	6822.77	-
T3_positive	MW0144202	Abu-Asp-OH	Amino acids and derivatives	Amino acids and derivatives	C13H14N2O8	349.062	326.075	1.0811	[M+Na]+	4.96125	3	0.8902	rp	-	-	-	65050	-	49914.1	52433.5	61339.7	84550.4	68654.9	76149.4	35937.6	36027.3	14748	23612.4	23822.6	25543.2	-
T3_positive	MW0144564	Ala-Glu-Ile-Lys	Amino acids and derivatives	Amino acids and derivatives	C20H37N5O7	482.26	459.269	3.9752	[M+Na]+	5.00515	3	0.8893	rp	-	-	-	104828	-	72028.6	72512.4	74003	78123	26740.8	43522.4	138948	122723	128793	45597	45496.8	44755.8	-
T3_positive	MW0145338	Arg-Glu-Ala-Asp-Ile	Amino acids and derivatives	Amino acids and derivatives	C24H42N8O10	625.283	602.302	6.5124	[M+Na]+	5.6281	3	0.8774	rp	-	-	-	264760	-	56880.2	61664.8	56018.5	9413.5	895.42	12492.7	56240.5	58844	46631.6	4402.42	4444.15	4044.84	-
T3_positive	MW0144516	Ala-Asp-Leu-Glu-Lys	Amino acids and derivatives	Amino acids and derivatives	C24H42N6O10	597.273	574.296	6.9942	[M+Na]+	5.64485	3	0.877	rp	-	-	-	264190	-	738979	827908	886803	910733	848810	913132	1.64648e+06	1.74653e+06	1.95365e+06	18769	17557.8	16948.5	-
T3_positive	MW0149681	Gln-Glu-Ile-Arg	Amino acids and derivatives	Amino acids and derivatives	C22H40N8O8	545.311	544.297	0.6504	[M+H]+	5.6761	3	0.8765	rp	-	-	-	208833	-	2976.04	3812.83	4986.13	792.54	742.01	893.85	690.83	541.61	1919.94	10469.1	10728.6	10233.6	-
T3_positive	MW0157845	Thr-Tyr-Leu-Glu	Amino acids and derivatives	Amino acids and derivatives	C24H36N4O9	542.279	524.248	4.2507	[M+NH4]+	6.15914	3	0.8675	rp	-	-	-	239262	-	44.93	101.28	190.82	85.12	115.07	270.26	175.84	144.94	279.03	8795.57	8504	8402.54	-
T3_positive	MW0144493	Ala-Asn-His	Amino acids and derivatives	Amino acids and derivatives	C13H20N6O5	379.102	340.149	2.952	[M+K]+	6.29475	3	0.865	rp	-	145453523	-	18594	-	167.01	236.55	200.21	165.8	25.64	76.32	213.52	15.38	62.71	3191.79	3147.22	3189.61	-
T3_positive	MW0156011	Pro-Thr-Val-Asn-Cys	Amino acids and derivatives	Amino acids and derivatives	C21H36N6O8S	555.222	532.231	5.2138	[M+Na]+	6.51404	3	0.861	rp	-	-	-	264900	-	31962	20140.7	37367.2	48393.4	13791.2	56747	189982	161379	173137	6532.57	5249.82	6936.41	-
T3_positive	MW0145503	Arg-Ser-Thr	Amino acids and derivatives	Amino acids and derivatives	C13H26N6O6	385.183	362.191	4.721	[M+Na]+	6.54325	3	0.8605	rp	-	145453942	-	20769	-	1511.14	1989.6	616.74	3192.4	2678.99	1477.98	855.87	991.6	371.01	22940.4	23222.3	22544.4	-
T3_positive	MW0144462	Ala-Ala-Ser-Val-Gly	Amino acids and derivatives	Amino acids and derivatives	C16H29N5O7	404.213	403.207	1.7493	[M+H]+	6.69239	3	0.8578	rp	-	-	-	264390	-	45718.5	35799.3	40443.8	129318	115375	122603	8566.01	8144.39	8974.58	16725.7	16725.3	16767.8	-
T3_positive	MEDL00433	Glutathione Reducedform	Amino acids and derivatives	Amino acids and derivatives	C10H17N3O6S	325.112	307.084	5.2489	[M+NH4]+	7.01525	3	0.8521	rp	-	-	-	-	C00051	360.4	934.76	251.41	1285.32	702.63	391.3	180.57	136.87	229.72	51399.4	51385.4	51055.1	ko00270,ko00480,ko01100,ko01240,ko02010
T3_positive	MW0145880	Asn-Pro-Thr	Amino acids and derivatives	Amino acids and derivatives	C13H22N4O6	369.113	330.154	1.9265	[M+K]+	7.3365	3	0.8465	rp	-	145454243	-	21770	-	22055.8	22566.2	20872.5	138480	202595	195545	10126.2	8584.15	5557.98	40505	41479.3	40719.3	-
T3_positive	MW0106284	Cysteylglutaminyllysine	Amino acids and derivatives	Amino acids and derivatives	C14H27N5O5S	395.203	377.173	3.1101	[M+NH4]+	8.2245	3	0.8314	rp	-	18219873	-	-	-	70953.9	84410.9	114205	46134.7	84748.7	44510.9	38233.8	23036.2	36818.8	5354.68	5743.37	5681.77	-
T3_positive	MW0144656	Ala-Lys-Asn-Glu	Amino acids and derivatives	Amino acids and derivatives	C18H32N6O8	478.265	460.228	4.7811	[M+NH4]+	8.33884	3	0.8295	rp	-	-	-	106903	-	20879.7	29531	24281.4	2367.46	2079.48	73.75	15629.6	16733.6	15592.5	1850.76	2074.95	1939.7	-
T3_positive	MW0144528	Ala-Cys-Met	Amino acids and derivatives	Amino acids and derivatives	C11H21N3O4S2	341.136	323.097	3.9066	[M+NH4]+	8.36925	3	0.829	rp	-	145453555	-	18170	-	86807.3	86215.5	89169.6	63705.9	75932.8	51158	5054.07	9783.07	10506.5	6144.7	6997.76	5611.77	-
T3_positive	MW0155307	Phe-Phe-Trp	Amino acids and derivatives	Amino acids and derivatives	C29H30N4O4	537.191	498.227	3.547	[M+K]+	8.6193	3	0.8249	rp	-	145457295	-	16338	-	2037.75	7238.77	6617.94	9412.76	1541.42	1488.34	1790.84	2903.19	2883.36	8629.37	9083.07	8473.61	-
T3_positive	MW0145948	Asn-Val-Glu-Glu	Amino acids and derivatives	Amino acids and derivatives	C19H31N5O10	490.21	489.207	2.8849	[M+H]+	10.4096	3	0.7971	rp	-	-	-	198342	-	26943.8	27193.5	25938.9	113500	107310	123960	17388.4	16845.6	23124.7	9732.18	10018.2	10046	-
T3_positive	MW0106337	Cysteyltryptophylarginine	Amino acids and derivatives	Amino acids and derivatives	C20H29N7O4S	464.213	463.2	3.1888	[M+H]+	10.4204	3	0.797	rp	-	18220075	-	-	-	454812	553389	536481	164185	179313	253460	556812	515267	459075	15473.9	11613.5	14446.5	-
T3_positive	MW0153654	Met-Pro-Tyr	Amino acids and derivatives	Amino acids and derivatives	C19H27N3O5S1	432.17	409.167	0.8461	[M+Na]+	11.8732	3	0.7762	rp	-	145457051	-	16986	-	305894	263352	259939	82810.1	56852.8	88440	225376	230311	214493	38778.3	37476.9	37232.8	-
T3_positive	MW0158813	Undecylprodigiosin	Amino acids and derivatives	Amino acids and derivatives	C25H35N3O	432.238	393.278	1.2185	[M+K]+	12.5322	3	0.7672	rp	-	135433360	-	-	-	3220.15	1762.25	404.57	7265.35	8018.15	4274.94	4675.53	95.53	3027.44	3436.52	3645.25	3211.6	-
T3_positive	MW0153527	Met-Cys-Tyr	Amino acids and derivatives	Amino acids and derivatives	C17H25N3O5S2	454.08	415.124	3.9556	[M+K]+	13.3996	3	0.7559	rp	-	145456902	-	20779	-	28811	26742.2	27017.8	61580.7	54678.3	38084.9	4893.84	1800.94	4395.76	2997.58	3156.72	3169.41	-
T3_positive	MW0159192	Val-Thr-Tyr-Asp-Met	Amino acids and derivatives	Amino acids and derivatives	C27H41N5O10S	645.29	627.257	4.8988	[M+NH4]+	13.6889	3	0.7522	rp	-	-	-	264427	-	12961.6	368.67	10604.5	34119.4	32816.1	40201.3	39089.7	32725.4	23017.2	4212.76	3469.78	2646.92	-
T3_positive	MW0146162	Asp-Ile-Val	Amino acids and derivatives	Amino acids and derivatives	C15H27N3O6	368.178	345.19	3.3453	[M+Na]+	0.03575	3	0.7491	rp	-	145454477	-	20049	-	18293.4	13771.6	16513.4	1436.31	9063.3	2229.47	295.19	1128.42	734.9	636.65	568.47	688.45	-
T3_positive	MW0161102	Glutathionate	Amino acids and derivatives	Amino acids and derivatives	C10H16N3O6S-	345.036	306.076	1.3363	[M+K]+	0.0475	3	0.7488	rp	-	7048684	-	-	-	5309.71	1471.07	970.97	31381.6	31855.7	24347.8	10341.2	20500.5	15532.5	591.29	620.44	668.05	-
T3_positive	MW0144207	Abu-Lys-OH	Amino acids and derivatives	Amino acids and derivatives	C15H21N3O6	340.14	339.143	3.522	[M+H]+	0.08875	3	0.7478	rp	-	-	-	65270	-	760.51	1078.48	755.95	1515.11	1563.13	3181.31	1397.35	1450.45	1091.05	2705.09	2212.25	2701.39	-
T3_positive	MW0155928	Pro-Lys-Ile-Val-Lys	Amino acids and derivatives	Amino acids and derivatives	C28H53N7O6	622.379	583.406	6.8656	[M+K]+	14.1707	3	0.7462	rp	-	-	-	264093	-	26660.7	32057.6	26529.3	4738.83	4693.33	19258.3	22582.5	25982.2	23725.4	17699.8	17518.5	17111.4	-
T3_positive	MEDP1673	Ile-ile-thr	Amino acids and derivatives	Amino acids and derivatives	C16H31N3O5	412.181	345.226	1.223	[M-2H+3Na]+	3.85685	3	0.746	rp	-	145456184	-	-	-	588400	620898	601323	1.22557e+06	1.28516e+06	905629	179.64	39330.4	607.71	343936	334544	344766	-
T3_positive	MW0159029	Val-His-Phe-Glu	Amino acids and derivatives	Amino acids and derivatives	C25H34N6O7	569.207	530.249	5.1056	[M+K]+	0.193117	3	0.7452	rp	-	-	-	241962	-	526.82	204.51	285.13	2447.82	148.97	3247.06	98.69	393.53	55.41	1023.39	900.16	1008.9	-
T3_positive	MW0109488	Pyroglutamylphenylalanylarginine	Amino acids and derivatives	Amino acids and derivatives	C20H28N6O5	450.253	432.212	2.1028	[M+NH4]+	0.273246	3	0.7432	rp	-	91746359	-	-	-	15620.7	16840.4	9181.27	13976.4	6399.82	15164	9672.17	8716.1	7510.57	1611.98	1738.81	1763.66	-
T3_positive	MW0153139	Lys-Ser-Tyr	Amino acids and derivatives	Amino acids and derivatives	C18H28N4O6	414.235	396.201	4.4671	[M+NH4]+	0.288	3	0.7429	rp	-	145456773	-	20995	-	2239.16	3973.34	2980.94	3181	3304.8	3247.95	535.12	297.87	1141.06	879.13	694.12	843	-
T3_positive	MW0150439	Gly-Met-Trp	Amino acids and derivatives	Amino acids and derivatives	C18H24N4O4S1	415.147	392.152	1.9235	[M+Na]+	0.43475	3	0.7392	rp	-	145455672	-	23325	-	2011.21	840.32	704	3415.11	1922.46	5401.02	304.43	39.19	588.97	2717.9	2769.71	2769.57	-
T3_positive	MW0105553	Alanylphenylalanylarginine	Amino acids and derivatives	Amino acids and derivatives	C18H28N6O4	415.207	392.217	4.2802	[M+Na]+	0.50875	3	0.7374	rp	-	18218479	-	-	-	4553.38	5108.14	4820.98	766.62	255.38	695.2	207.26	172.51	120.83	419.17	431.41	372.42	-
T3_positive	MW0155841	Pro-Gln-Tyr	Amino acids and derivatives	Amino acids and derivatives	C19H26N4O6	424.219	406.185	4.3097	[M+NH4]+	0.577816	3	0.7358	rp	-	145457454	-	19893	-	5226.23	8975.46	8315.38	6656.01	5532.32	5621.89	1305.69	309.38	1599.36	8412.9	8687.99	8300.02	-
T3_positive	MW0164283	N-hydroxy-L-isoleucinate	Amino acids and derivatives	Amino acids and derivatives	C6H12NO3-	169.07	146.082	0.572	[M+Na]+	0.70425	3	0.7327	rp	-	49852349	-	-	-	2038.84	2146.92	1190.16	975.79	1627.56	923.14	3293.68	493.9	1331.44	1614.43	1538.8	1734.43	-
T3_positive	MW0145531	Arg-Trp-Met	Amino acids and derivatives	Amino acids and derivatives	C22H33N7O4S1	509.277	491.231	4.6438	[M+NH4]+	15.3217	3	0.7324	rp	-	145453967	-	23105	-	36156.6	24539.1	41585.4	38322.2	50378.3	31040.8	22324.9	23458.3	21371.6	6577.14	6623.81	6242.91	-
T3_positive	MW0144579	Ala-Gly-His-Glu-Asp	Amino acids and derivatives	Amino acids and derivatives	C20H29N7O10	545.238	527.198	5.0958	[M+NH4]+	0.777127	3	0.7309	rp	-	-	-	264832	-	519.98	997.65	1861.89	19806.1	18222.4	17340.5	9544.63	18127.7	11904	982.74	945.4	809.63	-
T3_positive	MW0145537	Arg-Tyr-Asn-Glu	Amino acids and derivatives	Amino acids and derivatives	C24H36N8O9	581.273	580.26	5.5274	[M+H]+	0.904594	3	0.7279	rp	-	-	-	223302	-	109.23	36.53	66.5	100.7	131.63	86.62	1828.44	531.07	1757.02	347.57	360.44	275.72	-
T3_positive	MW0146305	Asp-Tyr-Ile-Glu	Amino acids and derivatives	Amino acids and derivatives	C24H34N4O10	577.192	538.227	4.84	[M+K]+	0.916899	3	0.7276	rp	-	-	-	127223	-	9405.48	35977.1	20179.8	63595.8	51795.2	55592.3	24658.4	17429.1	14348.9	4386.97	4157.25	3915.24	-
T3_positive	MW0144680	Ala-Met-Phe	Amino acids and derivatives	Amino acids and derivatives	C17H25N3O4S1	390.138	367.157	1.8086	[M+Na]+	1.05725	3	0.7243	rp	-	145453642	-	21838	-	2406.17	6610.95	4542.34	2216.65	1918.31	1009.41	19395.2	18761.1	20212.4	2093.88	1970.41	2029.04	-
T3_positive	MW0158453	Tyr-Glu-Asp-Tyr-Val	Amino acids and derivatives	Amino acids and derivatives	C32H41N5O12	710.261	687.275	6.5124	[M+Na]+	1.20476	3	0.7208	rp	-	-	-	264827	-	11512.9	10243	7116.71	1153.65	1276.23	1771.04	11898	11304.5	8226.59	793.11	836.5	638.77	-
T3_positive	MW0156669	Ser-Asn-Thr-Ile-Leu	Amino acids and derivatives	Amino acids and derivatives	C23H42N6O9	547.31	546.301	5.7044	[M+H]+	1.23155	3	0.7201	rp	-	-	-	264742	-	454.87	527.86	196.9	8206.2	6861.44	8614.5	1613.73	829.1	385.75	316.85	351.11	248.89	-
T3_positive	MW0145410	Arg-Leu-Asn-Asp-Phe	Amino acids and derivatives	Amino acids and derivatives	C29H45N9O9	664.33	663.334	3.68	[M+H]+	16.6198	3	0.7178	rp	-	-	-	264434	-	217503	241495	220395	206493	188901	185703	579332	531493	475437	20712.1	21612.1	20452.7	-
T3_positive	MW0105699	Arginylglutaminylarginine	Amino acids and derivatives	Amino acids and derivatives	C17H34N10O5	459.279	458.271	3.9458	[M+H]+	1.38695	3	0.7165	rp	-	18218711	-	-	-	30488.4	17989.5	15538.5	33484.9	23335.8	11763.6	17833.1	25609.1	11403.1	19571.2	19848.6	19471.6	-
T3_positive	MW0155818	Pro-Asp-Trp	Amino acids and derivatives	Amino acids and derivatives	C20H24N4O6	434.204	416.17	5.734	[M+NH4]+	1.40472	3	0.7161	rp	-	145457424	-	17327	-	3717.84	3938.77	5229.16	92.9	341.68	789.28	730.17	89.73	116.47	417.05	415.92	427.44	-
T3_positive	MW0150980	His-Ile-Ser	Amino acids and derivatives	Amino acids and derivatives	C15H25N5O5	378.174	355.186	2.1226	[M+Na]+	1.4225	3	0.7157	rp	-	145455881	-	17784	-	7878.61	7035.71	7223.29	4273.21	8211.15	9033.48	21916.8	6282.36	11764	2039.69	2327.42	2328.68	-
T3_positive	MEDL00444	Pro-Ile	Amino acids and derivatives	Amino acids and derivatives	C11H20N2O3	229.155	228.147	1.2773	[M+H]+	2.4921	3	0.7136	rp	-	7079600	-	23879	-	206497	179939	190453	223512	215978	225861	197780	176437	209692	205920	206891	206911	-
T3_positive	MW0152225	Leu-Arg-Gly-Pro-Ser	Amino acids and derivatives	Amino acids and derivatives	C22H40N8O7	551.283	528.302	5.2527	[M+Na]+	17.0281	3	0.7134	rp	-	-	-	264811	-	23041.8	25031.9	25873.3	1945.45	2790.67	2172.49	6176.19	7939.4	2157.99	1623.92	1697.63	1567.58	-
T3_positive	MW0145848	Asn-Met-Val	Amino acids and derivatives	Amino acids and derivatives	C14H26N4O5S1	363.18	362.162	4.4867	[M+H]+	1.523	3	0.7133	rp	-	145454215	-	20704	-	32312.3	29163.5	27907.3	2324.1	1093.44	613.97	2311.24	1188.63	1274.68	1062.18	1075.21	1125	-
T3_positive	MW0144583	Ala-Gly-Pro-His-Lys	Amino acids and derivatives	Amino acids and derivatives	C22H36N8O6	531.273	508.276	7.9895	[M+Na]+	1.53677	3	0.713	rp	-	-	-	264422	-	9423.1	6083.16	4119.67	5327.12	4304.31	5215.58	9835.25	4479.02	3835.56	8991.13	8923.45	7870.36	-
T3_positive	MW0146148	Asp-Ile-Ile	Amino acids and derivatives	Amino acids and derivatives	C16H29N3O6	360.213	359.206	3.051	[M+H]+	1.5895	3	0.7118	rp	-	145454467	-	21656	-	99978.1	100714	98221.4	18613.8	25742.7	22808.2	4750.44	1860.5	4773.68	21458.1	21460.6	21580.5	-
T3_positive	MW0149993	Glu-Glu-His	Amino acids and derivatives	Amino acids and derivatives	C16H23N5O8	436.146	413.155	2.3419	[M+Na]+	1.60449	3	0.7115	rp	-	102228785	-	19716	-	199.09	109.97	379.22	233.3	702.5	938.5	6927.22	8134.73	9271.29	1149.03	1044.02	691.59	-
T3_positive	MW0150220	Glu-Val-Thr-Lys	Amino acids and derivatives	Amino acids and derivatives	C20H37N5O8	493.299	475.264	5.1154	[M+NH4]+	1.65529	3	0.7103	rp	-	-	-	134608	-	146.82	356.41	272.6	400.69	259.7	316.65	1118.85	28.93	1487.09	484.59	620.55	649.47	-
T3_positive	MW0151118	His-Trp-Trp	Amino acids and derivatives	Amino acids and derivatives	C28H29N7O4	545.255	527.228	1.1989	[M+NH4]+	1.7023	3	0.7092	rp	-	11570015	-	16230	-	2768.48	6042.19	4736.74	2315.81	2858.84	877.66	1356.53	261.47	325.91	587.59	344.32	569.71	-
T3_positive	MW0152390	Leu-Leu-Ala-Glu-Glu	Amino acids and derivatives	Amino acids and derivatives	C25H43N5O10	574.308	573.301	3.2283	[M+H]+	1.73173	3	0.7085	rp	-	-	-	264506	-	45718.8	48889.6	50946.3	21999.8	21903.2	19945.9	4205.25	5713.62	5815.59	9149.01	9091.28	9056.52	-
T3_positive	MW0146227	Asp-Phe-Ser-Arg	Amino acids and derivatives	Amino acids and derivatives	C22H33N7O8	524.257	523.239	5.3707	[M+H]+	1.79421	3	0.7071	rp	-	-	-	121394	-	157.15	142.57	148.94	6364.77	7245.57	7247.28	213.24	205.22	323.35	652.29	656.58	657.99	-
T3_positive	MW0150026	Glu-His-Ile	Amino acids and derivatives	Amino acids and derivatives	C17H27N5O6	420.185	397.196	2.6371	[M+Na]+	17.8342	3	0.705	rp	-	145455393	-	22925	-	82458.7	92387.8	593.92	100131	105415	803.51	127462	130368	131669	31350.6	31968.9	31281.1	-
[truncated: 454 more rows]
