# Supplementary material for: Comparative Metabolomic Analysis of the Nutrient Composition of Different Varieties of Sweet Potato
Source: Molecules. 2024 Nov 15;29(22):5395. doi: 10.3390/molecules29225395 (PMC11597878; doi:10.3390/molecules29225395)
Supplement: Supplementary file 1 [file molecules-29-05395-s001.zip › Table S2.xlsx]

## Sheet: Sheet1
Table S2. Overlapping differential metabolites in different comparison groups.
CS_vs_BS	ZS_vs_BS	ZS_vs_CS
LPE(18:1/ 0:0)	(2-Hydroxy-2-oxo-1,2lambda5-oxaphospholan-5-yl)methyl (Z)-octadec-9-enoate	LPC(O-18:1/0:0)
LPC(O-18:1/0:0)	16-Methylheptadecanoic acid	(2-Hydroxy-2-oxo-1,2lambda5-oxaphospholan-5-yl)methyl (Z)-octadec-9-enoate
(2-Hydroxy-2-oxo-1,2lambda5-oxaphospholan-5-yl)methyl (Z)-octadec-9-enoate	7-Hydroxycoumarinyl-gamma-linolenate	LPC(0:0/16:0)
LPC(0:0/16:0)	FFA(11:1)	LPC(18:1/0:0)
gamma-Linolenic Acid	Ethyl stearate	1-(9Z,12Z-octadecadienoyl)-sn-glycero-3-phosphocholine
LPC(18:1/0:0)	11-Hydroxy-9-tridecenoic acid	7-Hydroxycoumarinyl-gamma-linolenate
(all-Z)-7,10,13-Docosatrienoic acid	10-nitro-9E-octadecenoic acid	Oleic estolide
16-Methylheptadecanoic acid	13-HOTE	FFA(11:1)
1-(9Z,12Z-octadecadienoyl)-sn-glycero-3-phosphocholine	9-Hydroxy-8-(hydroxymethyl)-6-(6-methylheptanoyloxy)-2,3,4,5a,6,8,9,9a-octahydropyrano[3,4-b][1,4]dioxepine-3-carboxylic acid	FFA(11:0)
Oleic estolide	Ganoderic acid H	11-Hydroxy-9-tridecenoic acid
FFA(11:1)	alpha-Dimorphecolic acid	Ethyl alpha-linolenate
FFA(11:0)	1,11-Undecanedicarboxylic acid	10-nitro-9E-octadecenoic acid
11-Hydroxy-9-tridecenoic acid	[(1S,5S,6S,9S,11R,12S,13S,14R,15R)-6-(Furan-3-yl)-14-hydroxy-5,12,16,16-tetramethyl-8,21-dioxo-7,10,17-trioxahexacyclo[13.3.3.01,15.02,12.05,11.09,11]henicos-19-en-13-yl] 3-methylbutanoate	1-Linoleoyl-sn-glycerol-diglucoside
Ethyl alpha-linolenate	10E,12Z-Octadecadienoic acid	LysoPC(18:3(9Z,12Z,15Z))
1-Linoleoyl-sn-glycerol-diglucoside	13-Hpode	9alpha,11alpha-Azoprosta-5Z,13E-dien-1-oic acid
13-HOTE	(5S,6R,7E,9E,12S,14Z)-6-[(2R)-2-[[(4R)-4-amino-4-carboxybutanoyl]amino]-3-(carboxymethylamino)-3-oxopropyl]sulfanyl-5,12-dihydroxyicosa-7,9,14-trienoic acid	9-Hydroxy-8-(hydroxymethyl)-6-(6-methylheptanoyloxy)-2,3,4,5a,6,8,9,9a-octahydropyrano[3,4-b][1,4]dioxepine-3-carboxylic acid
LysoPC(18:3(9Z,12Z,15Z))	1-Linolenoyl-rac-glycerol-diglucoside	palmyramide A
9alpha,11alpha-Azoprosta-5Z,13E-dien-1-oic acid	S-[2-[3-[[4-[[[5-(6-aminopurin-9-yl)-4-hydroxy-3-phosphonooxyoxolan-2-yl]methoxy-hydroxyphosphoryl]oxy-hydroxyphosphoryl]oxy-2-hydroxy-3,3-dimethylbutanoyl]amino]propanoylamino]ethyl] (9E,12E)-octadeca-9,12-dienethioate	1-Octadecanoyl-sn-glycero-3-phosphoethanolamine
Butyl(S)-3-hydroxybutyrate glucoside	9-Hydroxy-2,6,12-trimethyl-12-[2-[3,4,5-trihydroxy-6-(hydroxymethyl)oxan-2-yl]oxyethyl]-15-oxatetracyclo[8.4.1.01,10.02,7]pentadecane-6-carboxylic acid	1,11-Undecanedicarboxylic acid
palmyramide A	[2-(1H-tetrazol-5-yl)phenoxy]acetic acid	[(1S,5S,6S,9S,11R,12S,13S,14R,15R)-6-(Furan-3-yl)-14-hydroxy-5,12,16,16-tetramethyl-8,21-dioxo-7,10,17-trioxahexacyclo[13.3.3.01,15.02,12.05,11.09,11]henicos-19-en-13-yl] 3-methylbutanoate
Ganoderic acid H	1-[2-(2,5-Dimethylphenoxy)ethyl]-3-indolecarboxylic acid	10E,12Z-Octadecadienoic acid
9(S),12(S),13(S)-TriHOME	Tert-butyl 2-oxopiperidine-1-carboxylate	Heneicosanoic acid
epi-Lipoxin A4	N-Palmitoyl Taurine	(5S,6R,7E,9E,12S,14Z)-6-[(2R)-2-[[(4R)-4-amino-4-carboxybutanoyl]amino]-3-(carboxymethylamino)-3-oxopropyl]sulfanyl-5,12-dihydroxyicosa-7,9,14-trienoic acid
alpha-Dimorphecolic acid	Didecyl hydrogen phosphate	1-Linolenoyl-rac-glycerol-diglucoside
1-Octadecanoyl-sn-glycero-3-phosphoethanolamine	16beta-16-Hydroxy-3-oxo-1,12-oleanadien-28-oic acid	S-[2-[3-[[4-[[[5-(6-aminopurin-9-yl)-4-hydroxy-3-phosphonooxyoxolan-2-yl]methoxy-hydroxyphosphoryl]oxy-hydroxyphosphoryl]oxy-2-hydroxy-3,3-dimethylbutanoyl]amino]propanoylamino]ethyl] (9E,12E)-octadeca-9,12-dienethioate
Docosahexaenoic acid	1-(pyridin-2-yl)-1H-pyrazole-4-carboxylic acid	9-Hydroxy-2,6,12-trimethyl-12-[2-[3,4,5-trihydroxy-6-(hydroxymethyl)oxan-2-yl]oxyethyl]-15-oxatetracyclo[8.4.1.01,10.02,7]pentadecane-6-carboxylic acid
1,11-Undecanedicarboxylic acid	4-O-feruloyl-D-quinic acid	Allantoic acid
[(1S,5S,6S,9S,11R,12S,13S,14R,15R)-6-(Furan-3-yl)-14-hydroxy-5,12,16,16-tetramethyl-8,21-dioxo-7,10,17-trioxahexacyclo[13.3.3.01,15.02,12.05,11.09,11]henicos-19-en-13-yl] 3-methylbutanoate	(2R,4R)-2-phenyl-1,3-thiazolidine-4-carboxylic acid	Pulcherriminic acid
10E,12Z-Octadecadienoic acid	2-(9h-Carbazol-9-yl)benzoic acid	Quinaldic acid
Heneicosanoic acid	6-[(6-Tert-butyl-3-methoxycarbonyl-4,5,6,7-tetrahydro-1-benzothiophen-2-yl)carbamoyl]cyclohex-3-ene-1-carboxylic acid	[2-(1H-tetrazol-5-yl)phenoxy]acetic acid
13-Hpode	(R)-mandelic Acid	1-[2-(2,5-Dimethylphenoxy)ethyl]-3-indolecarboxylic acid
(5S,6R,7E,9E,12S,14Z)-6-[(2R)-2-[[(4R)-4-amino-4-carboxybutanoyl]amino]-3-(carboxymethylamino)-3-oxopropyl]sulfanyl-5,12-dihydroxyicosa-7,9,14-trienoic acid	3-Methyluric acid	Tert-butyl 2-oxopiperidine-1-carboxylate
1-Linolenoyl-rac-glycerol-diglucoside	alpha-D-Galactopyranuronosyl-(1->4)-alpha-D-galactopyranuronosyl-(1->4)-D-galacturonic acid	N-Palmitoyl Taurine
9-Hydroxy-2,6,12-trimethyl-12-[2-[3,4,5-trihydroxy-6-(hydroxymethyl)oxan-2-yl]oxyethyl]-15-oxatetracyclo[8.4.1.01,10.02,7]pentadecane-6-carboxylic acid	3-Hydroxyvalproic acid	Didecyl hydrogen phosphate
Pulcherriminic acid	2,6-Diaminooimelic Acid	(R)-(-)-2-Phenylpropionic acid
1-[2-(2,5-Dimethylphenoxy)ethyl]-3-indolecarboxylic acid	2-Mercapto-5-benzimidazolecarboxylic acid	All-trans-heptaprenyl diphosphate
Tert-butyl 2-oxopiperidine-1-carboxylate	Tropate	3-Hydroxydecanedioic acid
(R)-(-)-2-Phenylpropionic acid	3-Methacrylic acid	5-Aminopentanoic acid
16beta-16-Hydroxy-3-oxo-1,12-oleanadien-28-oic acid	Pyridoxamine phosphate	3-(Methylthio)propionic acid
4-O-feruloyl-D-quinic acid	4-Deoxythreonic acid	3-Hydroxybutyric acid
All-trans-heptaprenyl diphosphate	Lecanoric acid	Chorismic acid
3-Hydroxydecanedioic acid	Gibberellin A9	6-[(6-Tert-butyl-3-methoxycarbonyl-4,5,6,7-tetrahydro-1-benzothiophen-2-yl)carbamoyl]cyclohex-3-ene-1-carboxylic acid
5-Aminopentanoic acid	2-(2,5-dimethyl-1H-pyrrol-1-yl)-5-hydroxybenzoic acid	(R)-mandelic Acid
(2R,4R)-2-phenyl-1,3-thiazolidine-4-carboxylic acid	2,3-Diphenylquinoxaline-6-carboxylic acid	Methyl 2-furoate
3-(Methylthio)propionic acid	3-({5,6-Dimethylthieno[2,3-d]pyrimidin-4-yl}sulfanyl)propanoic acid	2-methyl citric acid
Chorismic acid	Gambogic acid	3-Methyluric acid
6-[(6-Tert-butyl-3-methoxycarbonyl-4,5,6,7-tetrahydro-1-benzothiophen-2-yl)carbamoyl]cyclohex-3-ene-1-carboxylic acid	(1'R)-Nepetalic acid	3-Hydroxyvalproic acid
Methyl 2-furoate	1,8-Naphthyridine-2-carboxylic acid	2,6-Diaminooimelic Acid
3-Methyluric acid	L-Hexahydro-3-imino-1,2,4-oxadiazepine-3-carboxylic acid	2-Mercapto-5-benzimidazolecarboxylic acid
3-Methyl-5-pentyl-2-furannonanoic acid	(1R,6S)-bicyclo[4.1.0]heptane-7-carboxylic acid	3-Methyl-5-pentyl-2-furannonanoic acid
9-Methyluric acid	Annotemoyin 1	9-Methyluric acid
3-Methacrylic acid	Kaempferol 3-(2-feruloylsophoroside) 7-glucoside	Tropate
Succinylacetone	3-(6-oxopyrazolo[1,5-a]pyrido[3,4-e]pyrimidin-7(6H)-yl)propanoic acid	3-Methacrylic acid
Thiamine phosphoric acid ester	2-benzyl-4-(octahydro-1H-isoindol-2-yl)-4-oxobutanoic acid	Pyridoxamine phosphate
Gibberellin A9	1-[4-(Acetylamino)phenyl]-5-oxopyrrolidine-3-carboxylic acid	Vulpinic acid
Indolepyruvate	2-Hydroxy-4-(methylthio)butyric acid	Succinylacetone
2-(2,5-dimethyl-1H-pyrrol-1-yl)-5-hydroxybenzoic acid	Tranexamic Acid	4-Deoxythreonic acid
1-(Thiophene-2-sulfonyl)-piperidine-3-carboxylic acid	2-[(2-Methoxyphenyl)amino]pyridine-3-carboxylic acid	Thiamine phosphoric acid ester
2,3-Diphenylquinoxaline-6-carboxylic acid	Dihydroferulic acid	1-(Thiophene-2-sulfonyl)-piperidine-3-carboxylic acid
3-({5,6-Dimethylthieno[2,3-d]pyrimidin-4-yl}sulfanyl)propanoic acid	Gypsogenin 3-O-rhamnosylglucuronide	3-({5,6-Dimethylthieno[2,3-d]pyrimidin-4-yl}sulfanyl)propanoic acid
Gambogic acid	Succinic acid	1,8-Naphthyridine-2-carboxylic acid
(1'R)-Nepetalic acid	2-Oxo-5-(3,3-dimethylguanidine-1-yl)pentanoic acid	L-Hexahydro-3-imino-1,2,4-oxadiazepine-3-carboxylic acid
Benzenebutanoic acid	Moexiprilat	(1R,6S)-bicyclo[4.1.0]heptane-7-carboxylic acid
Vignatic acid A	SureCN33428	L-3-Phenyllactic acid
3'-(2'',3''-Digalloylglucosyl)-phloroacetophenone	3,4,5-trihydroxy-6-({5-hydroxy-2-[7-hydroxy-2-methyl-2-(4-methylpent-3-en-1-yl)-2H-chromen-6-yl]-4-oxo-3,4-dihydro-2H-1-benzopyran-7-yl}oxy)oxane-2-carboxylic acid	2-(2-(1H-Indol-3-yl)acetamido)pentanedioic acid
Kaempferol 3-(2-feruloylsophoroside) 7-glucoside	3,4,5-trihydroxy-6-{[3-hydroxy-10-(3-hydroxybutanoyl)-2,2-dimethyl-8-oxo-6-propyl-2H,3H,4H,8H-pyrano[3,2-g]chromen-5-yl]oxy}oxane-2-carboxylic acid	Kaempferol 3-(2-feruloylsophoroside) 7-glucoside
N-(1-Deoxy-b-D-fructopyranosyl)(R)C(S)S-alliin	1,5-Diferuloylquinic acid	3-(6-oxopyrazolo[1,5-a]pyrido[3,4-e]pyrimidin-7(6H)-yl)propanoic acid
3-(6-oxopyrazolo[1,5-a]pyrido[3,4-e]pyrimidin-7(6H)-yl)propanoic acid	(2S,3R,4S)-3-ethenyl-4-[2-(3,4,5-trihydroxybenzoyl)oxyethyl]-2-[(2S,3R,4S,5S,6R)-3,4,5-trihydroxy-6-(hydroxymethyl)oxan-2-yl]oxy-3,4-dihydro-2H-pyran-5-carboxylic acid	2-benzyl-4-(octahydro-1H-isoindol-2-yl)-4-oxobutanoic acid
2-benzyl-4-(octahydro-1H-isoindol-2-yl)-4-oxobutanoic acid	6-({4-[2-(3,4-dihydroxyphenyl)-3,5,7-trihydroxy-3,4-dihydro-2H-1-benzopyran-8-yl]-3-hydroxy-2-(3-hydroxyphenyl)-3,4-dihydro-2H-1-benzopyran-7-yl}oxy)-3,4,5-trihydroxyoxane-2-carboxylic acid	Plantaricin BN
1,2,3,4-Tetrahydro-2,3-dioxoquinoxaline-6-carboxylic acid	6-[4-(5,7-dihydroxy-3-{[3,4,5-trihydroxy-6-(hydroxymethyl)oxan-2-yl]oxy}-5H-chromen-2-yl)-2-hydroxyphenoxy]-3,4,5-trihydroxyoxane-2-carboxylic acid	1,2,3,4-Tetrahydro-2,3-dioxoquinoxaline-6-carboxylic acid
Piperenol A triacetate	4-(2-Amino-3-hydroxyphenyl)-4-oxobutanoic acid O-glucoside	1-[4-(Acetylamino)phenyl]-5-oxopyrrolidine-3-carboxylic acid
1-[4-(Acetylamino)phenyl]-5-oxopyrrolidine-3-carboxylic acid	6-{3-[2,3-dioxo-3-(2,4,6-trihydroxy-3-methoxyphenyl)propyl]-5-methoxyphenoxy}-3,4,5-trihydroxyoxane-2-carboxylic acid	Lentinic acid
Lentinic acid	3,4,5-Trihydroxy-6-(2-phenylacetyl)oxyoxane-2-carboxylic acid	3,4-Dimethyl-5-pentyl-2-furanpropanoic acid
Tranexamic Acid	[(2S,3R,4S,5S,6R)-3,4,5-trihydroxy-6-(hydroxymethyl)oxan-2-yl] (1R,2R,3S,4S,5R,9S,10S,13R,14S)-2,3,14-trihydroxy-14-(hydroxymethyl)-5,9-dimethyltetracyclo[11.2.1.01,10.04,9]hexadecane-5-carboxylate	Cythioate
3,4-Dimethyl-5-pentyl-2-furanpropanoic acid	(2E)-3-[4-({2-O-[(2S,3R,4R)-3,4-Dihydroxy-4-(hydroxymethyl)tetrahydro-2-furanyl]-beta-D-glucopyranosyl}oxy)-3-methoxyphenyl]acrylic acid	2-[(2-Methoxyphenyl)amino]pyridine-3-carboxylic acid
Cythioate	NCGC00384622-01_C34H42O14_(1S,2S,4S,5R,6R,7S,9R,12R)-12-Acetoxy-6-(acetoxymethyl)-2-hydroxy-2,10,10-trimethyl-5-[(2-methylbutanoyl)oxy]-11-oxatricyclo[7.2.1.0~1,6~]dodecane-4,7-diyl di(3-furoate)	Ibandronic Acid
2-[(2-Methoxyphenyl)amino]pyridine-3-carboxylic acid	5-[4-[(E)-3-carboxy-3-hydroxyprop-1-enyl]-4-hydroxy-3,3,5-trimethylcyclohexyl]oxy-3-hydroxy-3-methyl-5-oxopentanoic acid	Dihydroferulic acid
Ibandronic Acid	3,4,5-trihydroxy-6-(2-oxoethoxy)oxane-2-carboxylic acid	NCGC00384912-01_C38H61NO9_(3beta,9xi,16alpha)-3-[(2-Acetamido-2-deoxy-beta-D-glucopyranosyl)oxy]-16-hydroxyolean-12-en-28-oic acid
NCGC00384912-01_C38H61NO9_(3beta,9xi,16alpha)-3-[(2-Acetamido-2-deoxy-beta-D-glucopyranosyl)oxy]-16-hydroxyolean-12-en-28-oic acid	(8S)-7-[(2S)-2-[[(2S)-1-ethoxy-1-oxo-4-phenylbutan-2-yl]azaniumyl]propanoyl]-1,4-dithia-7-azaspiro[4.4]nonane-8-carboxylate	Gypsogenin 3-O-rhamnosylglucuronide
Gypsogenin 3-O-rhamnosylglucuronide	AB-PINACA pentanoic acid metabolite	Succinic acid
2-Oxo-5-(3,3-dimethylguanidine-1-yl)pentanoic acid	3,4,5-trihydroxy-6-{4-[5,6,7-trihydroxy-4-oxo-8-(3,4,5-trihydroxyoxan-2-yl)-4H-chromen-2-yl]phenoxy}oxane-2-carboxylic acid	SureCN33428
Moexiprilat	3,4,5-trihydroxy-6-(2-hydroxy-4-{5-hydroxy-4-oxo-6,8-bis[3,4,5-trihydroxy-6-(hydroxymethyl)oxan-2-yl]-7-[(3,4,5-trihydroxy-6-methyloxan-2-yl)oxy]-4H-chromen-2-yl}phenoxy)oxane-2-carboxylic acid	3,4,5-trihydroxy-6-({5-hydroxy-2-[7-hydroxy-2-methyl-2-(4-methylpent-3-en-1-yl)-2H-chromen-6-yl]-4-oxo-3,4-dihydro-2H-1-benzopyran-7-yl}oxy)oxane-2-carboxylic acid
SureCN33428	6-{[(1R,16S)-5,7-dihydroxy-8,8,10,12,16-pentamethyl-3-[1-(2-methyl-1,3-thiazol-4-yl)prop-1-en-2-yl]-9-oxo-17-oxa-4-azabicyclo[14.1.0]heptadec-4-en-11-yl]oxy}-3,4,5-trihydroxyoxane-2-carboxylic acid	3,4,5-trihydroxy-6-{[3-hydroxy-10-(3-hydroxybutanoyl)-2,2-dimethyl-8-oxo-6-propyl-2H,3H,4H,8H-pyrano[3,2-g]chromen-5-yl]oxy}oxane-2-carboxylic acid
1,5-Diferuloylquinic acid	6-(4-{3-[3-(3,5-dihydroxyphenyl)-6-hydroxy-2-(4-hydroxyphenyl)-2,3-dihydro-1-benzofuran-4-yl]-5-[(E)-2-[3-(3,5-dihydroxyphenyl)-6-hydroxy-2-phenyl-2,3-dihydro-1-benzofuran-4-yl]ethenyl]-1-benzofuran-2-yl}phenoxy)-3,4,5-trihydroxyoxane-2-carboxylic acid	1,5-Diferuloylquinic acid
3,4,5-trihydroxy-6-({2-[2,4,6-trihydroxy-3-(3-methylbut-2-en-1-yl)phenyl]acetyl}oxy)oxane-2-carboxylic acid	3,4,5-trihydroxy-6-[2-(2-hydroxybenzoyloxy)phenoxy]oxane-2-carboxylic acid	3,4,5-trihydroxy-6-({2-[2,4,6-trihydroxy-3-(3-methylbut-2-en-1-yl)phenyl]acetyl}oxy)oxane-2-carboxylic acid
[(2S,3R,4S,5S,6R)-3,4,5-trihydroxy-6-(hydroxymethyl)oxan-2-yl] (1R,2R,3S,4S,5R,9S,10S,13R,14S)-2,3,14-trihydroxy-14-(hydroxymethyl)-5,9-dimethyltetracyclo[11.2.1.01,10.04,9]hexadecane-5-carboxylate	3,4,5-trihydroxy-6-{[7-hydroxy-3-(4-methoxyphenyl)-4-oxo-3,4-dihydro-2H-1-benzopyran-5-yl]oxy}oxane-2-carboxylic acid	6-({4-[2-(3,4-dihydroxyphenyl)-3,5,7-trihydroxy-3,4-dihydro-2H-1-benzopyran-8-yl]-3-hydroxy-2-(3-hydroxyphenyl)-3,4-dihydro-2H-1-benzopyran-7-yl}oxy)-3,4,5-trihydroxyoxane-2-carboxylic acid
[2-hydroxy-5-(7-hydroxy-4-oxo-4H-chromen-2-yl)phenyl]oxidanesulfonic acid	3,4,5-trihydroxy-6-{[3-(3,4,5-trihydroxyphenyl)propanoyl]oxy}oxane-2-carboxylic acid	6-[4-(5,7-dihydroxy-3-{[3,4,5-trihydroxy-6-(hydroxymethyl)oxan-2-yl]oxy}-5H-chromen-2-yl)-2-hydroxyphenoxy]-3,4,5-trihydroxyoxane-2-carboxylic acid
3,4,5-trihydroxy-6-{2-hydroxy-4-[3-(3-hydroxyphenyl)-3-oxopropyl]-3-methoxyphenoxy}oxane-2-carboxylic acid	(8alpha,9S,10beta,13Z)-19-(2-O,3-O,4-O,6-O-Tetraacetyl-beta-D-galactopyranosyloxy)-16-hydroxy-19-oxocleroda-3,13-diene-15-oic acid 15,16-lactone	4-(2-Amino-3-hydroxyphenyl)-4-oxobutanoic acid O-glucoside
Diacetylchitobiose-6'-phosphate(2-)	6-[1-(2H-1,3-benzodioxol-5-yl)-3-(4-methoxy-1-benzofuran-5-yl)-1,3-dioxopropan-2-yl]-3,4,5-trihydroxyoxane-2-carboxylic acid	6-{3-[2,3-dioxo-3-(2,4,6-trihydroxy-3-methoxyphenyl)propyl]-5-methoxyphenoxy}-3,4,5-trihydroxyoxane-2-carboxylic acid
(2E)-3-[4-({2-O-[(2S,3R,4R)-3,4-Dihydroxy-4-(hydroxymethyl)tetrahydro-2-furanyl]-beta-D-glucopyranosyl}oxy)-3-methoxyphenyl]acrylic acid	3,4,5-trihydroxy-6-({3-hydroxy-8,8-dimethyl-4-oxo-2-phenyl-4H,8H-pyrano[2,3-f]chromen-5-yl}oxy)oxane-2-carboxylic acid	3,4,5-Trihydroxy-6-(2-phenylacetyl)oxyoxane-2-carboxylic acid
NCGC00384622-01_C34H42O14_(1S,2S,4S,5R,6R,7S,9R,12R)-12-Acetoxy-6-(acetoxymethyl)-2-hydroxy-2,10,10-trimethyl-5-[(2-methylbutanoyl)oxy]-11-oxatricyclo[7.2.1.0~1,6~]dodecane-4,7-diyl di(3-furoate)	(2S,3S)-3[[(1S)-3-Methyl-1-[[(3-methylbutyl)amino]carbonyl]butyl]amino]carbonyl]oxiranecarboxylic acid	[(2S,3R,4S,5S,6R)-3,4,5-trihydroxy-6-(hydroxymethyl)oxan-2-yl] (1R,2R,3S,4S,5R,9S,10S,13R,14S)-2,3,14-trihydroxy-14-(hydroxymethyl)-5,9-dimethyltetracyclo[11.2.1.01,10.04,9]hexadecane-5-carboxylate
5-[4-[(E)-3-carboxy-3-hydroxyprop-1-enyl]-4-hydroxy-3,3,5-trimethylcyclohexyl]oxy-3-hydroxy-3-methyl-5-oxopentanoic acid	trans-Caffeic acid [apiosyl-(1->6)-glucosyl] ester	Diacetylchitobiose-6'-phosphate(2-)
(8S)-7-[(2S)-2-[[(2S)-1-ethoxy-1-oxo-4-phenylbutan-2-yl]azaniumyl]propanoyl]-1,4-dithia-7-azaspiro[4.4]nonane-8-carboxylate	NCGC00168932-02_C18H22O10_5-Benzofuranpropanoic acid, 4-(beta-D-glucopyranosyloxy)-6-methoxy-	(2E)-3-[4-({2-O-[(2S,3R,4R)-3,4-Dihydroxy-4-(hydroxymethyl)tetrahydro-2-furanyl]-beta-D-glucopyranosyl}oxy)-3-methoxyphenyl]acrylic acid
NCGC00380757-01_C22H28O13_3-[6-({6-O-[(2R,3R,4R)-3,4-Dihydroxy-4-(hydroxymethyl)tetrahydro-2-furanyl]-beta-D-glucopyranosyl}oxy)-1-benzofuran-5-yl]propanoic acid	3,4,5-trihydroxy-6-{[1-(4-methoxyphenyl)-4-methyl-3-oxopentan-2-yl]oxy}oxane-2-carboxylic acid	NCGC00384622-01_C34H42O14_(1S,2S,4S,5R,6R,7S,9R,12R)-12-Acetoxy-6-(acetoxymethyl)-2-hydroxy-2,10,10-trimethyl-5-[(2-methylbutanoyl)oxy]-11-oxatricyclo[7.2.1.0~1,6~]dodecane-4,7-diyl di(3-furoate)
AB-PINACA pentanoic acid metabolite	6-[(2Z)-2-carboxy-2-ethylideneethoxy]-3,4,5-trihydroxyoxane-2-carboxylic acid	5-[4-[(E)-3-carboxy-3-hydroxyprop-1-enyl]-4-hydroxy-3,3,5-trimethylcyclohexyl]oxy-3-hydroxy-3-methyl-5-oxopentanoic acid
3,4,5-trihydroxy-6-(2-hydroxy-4-{5-hydroxy-4-oxo-6,8-bis[3,4,5-trihydroxy-6-(hydroxymethyl)oxan-2-yl]-7-[(3,4,5-trihydroxy-6-methyloxan-2-yl)oxy]-4H-chromen-2-yl}phenoxy)oxane-2-carboxylic acid	L-alanyl-gamma-D-glutamyl-L-lysyl-D-alanine	3,4,5-trihydroxy-6-(2-oxoethoxy)oxane-2-carboxylic acid
6-{[(1R,16S)-5,7-dihydroxy-8,8,10,12,16-pentamethyl-3-[1-(2-methyl-1,3-thiazol-4-yl)prop-1-en-2-yl]-9-oxo-17-oxa-4-azabicyclo[14.1.0]heptadec-4-en-11-yl]oxy}-3,4,5-trihydroxyoxane-2-carboxylic acid	3,4,5-trihydroxy-6-{[2-(2-hydroxy-4-methoxyphenyl)propanoyl]oxy}oxane-2-carboxylic acid	(8S)-7-[(2S)-2-[[(2S)-1-ethoxy-1-oxo-4-phenylbutan-2-yl]azaniumyl]propanoyl]-1,4-dithia-7-azaspiro[4.4]nonane-8-carboxylate
3-hydroxy-2-[(E)-3-(4-hydroxyphenyl)prop-2-enoyl]oxy-3-methoxycarbonylpentanedioic acid	3,4,5-trihydroxy-6-[[3-hydroxy-2-(3-hydroxyphenyl)-4-[3,5,7-trihydroxy-2-(3-hydroxyphenyl)-3,4-dihydro-2H-chromen-8-yl]-3,4-dihydro-2H-chromen-7-yl]oxy]oxane-2-carboxylic acid	3,4,5-trihydroxy-6-{4-[5,6,7-trihydroxy-4-oxo-8-(3,4,5-trihydroxyoxan-2-yl)-4H-chromen-2-yl]phenoxy}oxane-2-carboxylic acid
3,4,5-trihydroxy-6-[2-(2-hydroxybenzoyloxy)phenoxy]oxane-2-carboxylic acid	(E)-4-methyl-N-[(3S,4S,7S,10Z)-7-(2-methylpropyl)-5,8-dioxo-3-propan-2-yl-2-oxa-6,9-diazabicyclo[10.2.2]hexadeca-1(14),10,12,15-tetraen-4-yl]pent-2-enamide	3-hydroxy-2-[(E)-3-(4-hydroxyphenyl)prop-2-enoyl]oxy-3-methoxycarbonylpentanedioic acid
2-amino-4-[(2-{[1-carboxy-2-hydroxy-2-(2-hydroxyphenyl)ethyl]sulfanyl}-1-[(carboxymethyl)-C-hydroxycarbonimidoyl]ethyl)-C-hydroxycarbonimidoyl]butanoic acid	(3S)-5-[(1R,2S,3R,4aR,8aR)-5-[[(E)-3-(3,4-dihydroxyphenyl)prop-2-enoyl]oxymethyl]-3-hydroxy-1,2,4a-trimethyl-2,3,4,7,8,8a-hexahydronaphthalen-1-yl]-3-methylpentanoic acid	6-(4-{3-[3-(3,5-dihydroxyphenyl)-6-hydroxy-2-(4-hydroxyphenyl)-2,3-dihydro-1-benzofuran-4-yl]-5-[(E)-2-[3-(3,5-dihydroxyphenyl)-6-hydroxy-2-phenyl-2,3-dihydro-1-benzofuran-4-yl]ethenyl]-1-benzofuran-2-yl}phenoxy)-3,4,5-trihydroxyoxane-2-carboxylic acid
6-[2-(6-carboxy-5-{4-[(E)-2-(2,4-dihydroxyphenyl)ethenyl]-2,6-dihydroxyphenyl}-3-methylcyclohex-3-en-1-yl)-5-hydroxyphenoxy]-3,4,5-trihydroxyoxane-2-carboxylic acid	3,4,5-trihydroxy-6-[4-(5-hydroxy-7-methoxy-8-methyl-4-oxo-4H-chromen-3-yl)-2-methoxyphenoxy]oxane-2-carboxylic acid	6-[[2-[3-(6-carboxy-3,4,5-trihydroxyoxan-2-yl)oxy-4-(methoxymethyl)phenyl]-3,5-dihydroxy-3,4-dihydro-2H-chromen-7-yl]oxy]-3,4,5-trihydroxyoxane-2-carboxylic acid
3,4,5-trihydroxy-6-{[5-hydroxy-3-(4-methoxyphenyl)-4-oxo-3,4-dihydro-2H-1-benzopyran-7-yl]oxy}oxane-2-carboxylic acid	NCGC00385411-01_C24H28O10_Spiro[furan-3(2H),1'(4'H)-naphthalene]-4'a,5'(5'H)-dicarboxylic acid, 6'-(acetyloxy)-5-(3-furanyl)-4,5,6',7',8',8'a-hexahydro-5'-hydroxy-2'-methyl-2-oxo-, dimethyl ester	3,4,5-trihydroxy-6-[2-(2-hydroxybenzoyloxy)phenoxy]oxane-2-carboxylic acid
3,4,5-trihydroxy-6-{[7-hydroxy-3-(4-methoxyphenyl)-4-oxo-3,4-dihydro-2H-1-benzopyran-5-yl]oxy}oxane-2-carboxylic acid	6-[1-(3,4-dihydroxyphenyl)-3-(4-methoxy-1-benzofuran-5-yl)-1,3-dioxopropan-2-yl]-3,4,5-trihydroxyoxane-2-carboxylic acid	2-amino-4-[(2-{[1-carboxy-2-hydroxy-2-(2-hydroxyphenyl)ethyl]sulfanyl}-1-[(carboxymethyl)-C-hydroxycarbonimidoyl]ethyl)-C-hydroxycarbonimidoyl]butanoic acid
3,4,5-trihydroxy-6-[2-hydroxy-1-(1-oxo-1H-isochromen-3-yl)butoxy]oxane-2-carboxylic acid	3,4,5-trihydroxy-6-[2-hydroxy-2-(9-{[(2E)-2-methylbut-2-enoyl]oxy}-2-oxo-2H,8H,9H-furo[2,3-h]chromen-8-yl)propoxy]oxane-2-carboxylic acid	CID 250397
3,4,5-trihydroxy-6-{[1-(4-methoxyphenyl)-4-methyl-3-oxopentan-2-yl]oxy}oxane-2-carboxylic acid	3,4,5-Trihydroxy-6-[[3,4,5-trihydroxy-6-[[2-(2-hydroxypropan-2-yl)-7-oxo-2,3-dihydrouro[3,2-g]chromen-9-yl]oxy]oxan-2-yl]methoxy]oxane-2-carboxylic acid	3-hydroxy-2-(hydroxymethyl)-2-[(sulfooxy)methyl]propanoic acid
6-[(2Z)-2-carboxy-2-ethylideneethoxy]-3,4,5-trihydroxyoxane-2-carboxylic acid	{[1-(3-methoxyphenyl)-3-(2,4,6-trihydroxyphenyl)propan-2-yl]oxy}sulfonic acid	(8alpha,9S,10beta,13Z)-19-(2-O,3-O,4-O,6-O-Tetraacetyl-beta-D-galactopyranosyloxy)-16-hydroxy-19-oxocleroda-3,13-diene-15-oic acid 15,16-lactone
3,4,5-trihydroxy-6-{[2-(2-hydroxy-4-methoxyphenyl)propanoyl]oxy}oxane-2-carboxylic acid	Perindopril Acyl-alpha-D-glucuronide	3,4,5-trihydroxy-6-({3-hydroxy-8,8-dimethyl-4-oxo-2-phenyl-4H,8H-pyrano[2,3-f]chromen-5-yl}oxy)oxane-2-carboxylic acid
4-(3-Acetyl-2,6-dihydroxyphenyl)-2-methoxy-4-[3,4,5-trihydroxy-6-(hydroxymethyl)oxan-2-yl]oxybutanoic acid	(6R,7S)-7-[[(5R)-5-azaniumyl-5-carboxylatopentanoyl]amino]-3-(carbamoyloxymethyl)-7-methoxy-8-oxo-5-thia-1-azabicyclo[4.2.0]oct-2-ene-2-carboxylate	(2S,3S)-3[[(1S)-3-Methyl-1-[[(3-methylbutyl)amino]carbonyl]butyl]amino]carbonyl]oxiranecarboxylic acid
(E)-4-methyl-N-[(3S,4S,7S,10Z)-7-(2-methylpropyl)-5,8-dioxo-3-propan-2-yl-2-oxa-6,9-diazabicyclo[10.2.2]hexadeca-1(14),10,12,15-tetraen-4-yl]pent-2-enamide	3-deoxy-alpha-D-manno-oct-2-ulosonate	2-amino-4-({1-[(carboxymethyl)-C-hydroxycarbonimidoyl]-2-{[1-hydroxy-1-(4-methoxyphenyl)-4-methyl-3-oxopentan-2-yl]sulfanyl}ethyl}-C-hydroxycarbonimidoyl)butanoic acid
(3S)-5-[(1R,2S,3R,4aR,8aR)-5-[[(E)-3-(3,4-dihydroxyphenyl)prop-2-enoyl]oxymethyl]-3-hydroxy-1,2,4a-trimethyl-2,3,4,7,8,8a-hexahydronaphthalen-1-yl]-3-methylpentanoic acid	N-Acetyldjenkolic acid	trans-Caffeic acid [apiosyl-(1->6)-glucosyl] ester
2-amino-4-{[2-({4-[3-(carboxymethyl)-4,6-dihydroxy-2-methoxyphenyl]-3-hydroxy-2-methylbutan-2-yl}sulfanyl)-1-[(carboxymethyl)-C-hydroxycarbonimidoyl]ethyl]-C-hydroxycarbonimidoyl}butanoic acid	({2-methyl-3-[({7-oxo-7H-furo[3,2-g]chromen-4-yl}oxy)methyl]oxiran-2-yl}methoxy)sulfonic acid	3,4,5-trihydroxy-6-[2-hydroxy-1-(1-oxo-1H-isochromen-3-yl)butoxy]oxane-2-carboxylic acid
3,4,5-trihydroxy-6-[4-(5-hydroxy-7-methoxy-8-methyl-4-oxo-4H-chromen-3-yl)-2-methoxyphenoxy]oxane-2-carboxylic acid	3,4,5-trihydroxy-6-[2-(1-hydroxy-3-oxopropyl)phenoxy]oxane-2-carboxylic acid	3,4,5-trihydroxy-6-{[1-(4-methoxyphenyl)-4-methyl-3-oxopentan-2-yl]oxy}oxane-2-carboxylic acid
Chromocarb	3,4,5-trihydroxy-6-{[2-(2,3,4-trihydroxyphenyl)acetyl]oxy}oxane-2-carboxylic acid	L-alanyl-gamma-D-glutamyl-L-lysyl-D-alanine
[1-(4-hydroxyphenyl)-3-(5-methoxy-2,2-dimethyl-2H-chromen-6-yl)propoxy]sulfonic acid	JWH 250 N-pentanoic acid metabolite	4-(3-Acetyl-2,6-dihydroxyphenyl)-2-methoxy-4-[3,4,5-trihydroxy-6-(hydroxymethyl)oxan-2-yl]oxybutanoic acid
2-[(3,4,8,9,10-Pentahydroxy-6-oxobenzo[c]chromene-1-carbonyl)amino]acetic acid	3,4,5-trihydroxy-6-({2-hydroxy-3-[4-hydroxy-3-(3-methylbut-2-en-1-yl)phenyl]propanoyl}oxy)oxane-2-carboxylic acid	3,4,5-trihydroxy-6-[[3-hydroxy-2-(3-hydroxyphenyl)-4-[3,5,7-trihydroxy-2-(3-hydroxyphenyl)-3,4-dihydro-2H-chromen-8-yl]-3,4-dihydro-2H-chromen-7-yl]oxy]oxane-2-carboxylic acid
{[1-(3-methoxyphenyl)-3-(2,4,6-trihydroxyphenyl)propan-2-yl]oxy}sulfonic acid	4-Methoxy-9-[2-(sulfooxy)-3-methyl-3-hydroxybutoxy]-7H-furo[3,2-g][1]benzopyran-7-one	Doqualast
{[(1E)-5-oxo-1,7-diphenylhept-1-en-3-yl]oxy}sulfonic acid	3-[5-(2-Methylpropyl)-3,6-dioxopiperazin-2-yl]propanoic acid	Chromocarb
N-Acetyldjenkolic acid	(5aS)-5,5a-dihydrophenazine-1,6-dicarboxylate	NCGC00385411-01_C24H28O10_Spiro[furan-3(2H),1'(4'H)-naphthalene]-4'a,5'(5'H)-dicarboxylic acid, 6'-(acetyloxy)-5-(3-furanyl)-4,5,6',7',8',8'a-hexahydro-5'-hydroxy-2'-methyl-2-oxo-, dimethyl ester
(3R, 7S)-12-oxojasmonoyl-isoleucine	3,4,5-trihydroxy-6-({5-hydroxy-4-oxo-6-[3,4,5-trihydroxy-6-(hydroxymethyl)oxan-2-yl]-8-(3,4,5-trihydroxyoxan-2-yl)-2-(2,4,5-trihydroxyphenyl)-4H-chromen-7-yl}oxy)oxane-2-carboxylic acid	6-[1-(3,4-dihydroxyphenyl)-3-(4-methoxy-1-benzofuran-5-yl)-1,3-dioxopropan-2-yl]-3,4,5-trihydroxyoxane-2-carboxylic acid
3,4,5-trihydroxy-6-{[2-(2,3,4-trihydroxyphenyl)acetyl]oxy}oxane-2-carboxylic acid	2-amino-4-({1-[(carboxymethyl)-C-hydroxycarbonimidoyl]-2-({5,10-dihydroxy-8,8-dimethyl-2-oxo-4-phenyl-2H,8H,9H,10H-pyrano[2,3-h]chromen-9-yl}sulfanyl)ethyl}-C-hydroxycarbonimidoyl)butanoic acid	3,4,5-trihydroxy-6-[2-hydroxy-2-(9-{[(2E)-2-methylbut-2-enoyl]oxy}-2-oxo-2H,8H,9H-furo[2,3-h]chromen-8-yl)propoxy]oxane-2-carboxylic acid
JWH 250 N-pentanoic acid metabolite	3,4,5-trihydroxy-6-{3-[2-hydroxy-2-(2-hydroxyphenyl)ethyl]-5-methoxyphenoxy}oxane-2-carboxylic acid	3,4,5-Trihydroxy-6-[[3,4,5-trihydroxy-6-[[2-(2-hydroxypropan-2-yl)-7-oxo-2,3-dihydrouro[3,2-g]chromen-9-yl]oxy]oxan-2-yl]methoxy]oxane-2-carboxylic acid
3-[5-(2-Methylpropyl)-3,6-dioxopiperazin-2-yl]propanoic acid	5-Formiminotetrahydrofolate	2-[(3,4,8,9,10-Pentahydroxy-6-oxobenzo[c]chromene-1-carbonyl)amino]acetic acid
3,4,5-trihydroxy-6-({5-hydroxy-4-oxo-6-[3,4,5-trihydroxy-6-(hydroxymethyl)oxan-2-yl]-8-(3,4,5-trihydroxyoxan-2-yl)-2-(2,4,5-trihydroxyphenyl)-4H-chromen-7-yl}oxy)oxane-2-carboxylic acid	D-myo-Inositol-1,3,4,5,6-pentaphosphate	{[1-(3-methoxyphenyl)-3-(2,4,6-trihydroxyphenyl)propan-2-yl]oxy}sulfonic acid
5-[[(4,7-Dihydroxy-2-oxo-2H-1-benzopyran-3-yl)amino]carbonyl]-4-methyl-1H-pyrrole-3-carboxylate	Aldotetraouronic acid	{[(1E)-5-oxo-1,7-diphenylhept-1-en-3-yl]oxy}sulfonic acid
3,4,5-trihydroxy-6-{[2-(4-hydroxyphenyl)-8-methoxy-4-oxo-3,4-dihydro-2H-1-benzopyran-7-yl]oxy}oxane-2-carboxylic acid	6-(4-{8,8-dimethyl-2-oxo-2H,8H-pyrano[2,3-f]chromen-3-yl}-3-hydroxyphenoxy)-3,4,5-trihydroxyoxane-2-carboxylic acid	3-deoxy-alpha-D-manno-oct-2-ulosonate
3,4,5-trihydroxy-6-{2-[(E)-2-(3-hydroxy-5-{[3,4,5-trihydroxy-6-(hydroxymethyl)oxan-2-yl]oxy}phenyl)ethenyl]-5-{[3,4,5-trihydroxy-6-(hydroxymethyl)oxan-2-yl]oxy}phenoxy}oxane-2-carboxylic acid	3,4,5-trihydroxy-6-({3-[(7-methoxy-2-oxo-2H-chromen-8-yl)methyl]-2-methyloxiran-2-yl}methoxy)oxane-2-carboxylic acid	(1R)-1,4,5,10-tetrahydrophenazine-1-carboxylate
5-Formiminotetrahydrofolate	3,4,5-trihydroxy-6-{[2-(3-hydroxyphenyl)-5-methoxy-6,8-dimethyl-4-oxo-3,4-dihydro-2H-1-benzopyran-7-yl]oxy}oxane-2-carboxylic acid	N-Acetyldjenkolic acid
6-(4-{8,8-dimethyl-2-oxo-2H,8H-pyrano[2,3-f]chromen-3-yl}-3-hydroxyphenoxy)-3,4,5-trihydroxyoxane-2-carboxylic acid	6-{2-[2-(2,4-dihydroxyphenyl)propanoyl]-3,5-dihydroxyphenoxy}-3,4,5-trihydroxyoxane-2-carboxylic acid	({2-methyl-3-[({7-oxo-7H-furo[3,2-g]chromen-4-yl}oxy)methyl]oxiran-2-yl}methoxy)sulfonic acid
6-{[4,5-dihydroxy-6-({7-oxo-7H-furo[3,2-g]chromen-9-yl}oxy)oxan-3-yl]oxy}-3,4,5-trihydroxyoxane-2-carboxylic acid	[4-(3-{2,4-dihydroxy-5-[(2E)-4-hydroxy-3-methylbut-2-en-1-yl]phenyl}-2-hydroxy-3-oxopropyl)-2-(3-methylbut-2-en-1-yl)phenyl]oxidanesulfonic acid	[2,4-dihydroxy-2,5-bis(hydroxymethyl)oxolan-3-yl]oxidanesulfonic acid
ethyl 3-[4-methyl-2-[(Z)-(2-oxo-1H-indol-3-ylidene)methyl]-1H-pyrrol-3-yl]propanoate	3,4,5-trihydroxy-6-{[2-(4-methoxy-1-benzofuran-5-yl)-2-oxoacetyl]oxy}oxane-2-carboxylic acid	3,4,5-trihydroxy-6-[2-(1-hydroxy-3-oxopropyl)phenoxy]oxane-2-carboxylic acid
Ureidoacrylic acid	3,4,5-trihydroxy-6-{2,3,5-trihydroxy-6-[2-oxo-3-(2,4,5-trihydroxyphenyl)propanoyl]phenoxy}oxane-2-carboxylic acid	3,4,5-trihydroxy-6-{[2-(2,3,4-trihydroxyphenyl)acetyl]oxy}oxane-2-carboxylic acid
1H-Indazole-1-pentanoic acid, 3-[(tricyclo[3.3.1.1(3,7)]dec-1-ylamino)carbonyl]-	1D-3-amino-1-guanidino-1,3-dideoxy-scyllo-inositol 4-phosphate	JWH 250 N-pentanoic acid metabolite
Humic acid	N'-monoacetylchitobiose-6'-phosphate	3,4,5-trihydroxy-6-({2-hydroxy-3-[4-hydroxy-3-(3-methylbut-2-en-1-yl)phenyl]propanoyl}oxy)oxane-2-carboxylic acid
(1R,5R,9S,13S)-13-[(2S,3R,4S,5S,6R)-4,5-dihydroxy-6-(hydroxymethyl)-3-[(2S,3R,4S,5S,6R)-3,4,5-trihydroxy-6-(hydroxymethyl)oxan-2-yl]oxyoxan-2-yl]oxy-5,9-dimethyl-14-methylidenetetracyclo[11.2.1.01,10.04,9]hexadecane-5-carboxylic acid	[(4-hydroxyphenyl)(2,4,6-trihydroxy-3-oxo-2,3-dihydro-1-benzofuran-2-yl)methoxy]sulfonic acid	3,4,5-trihydroxy-6-({5-hydroxy-4-oxo-6-[3,4,5-trihydroxy-6-(hydroxymethyl)oxan-2-yl]-8-(3,4,5-trihydroxyoxan-2-yl)-2-(2,4,5-trihydroxyphenyl)-4H-chromen-7-yl}oxy)oxane-2-carboxylic acid
3-(2,4'-Dihydroxy-3',5'-dimethoxyphenyl)propanoic acid	1H-Indazole-1-pentanoic acid, 3-[(tricyclo[3.3.1.1(3,7)]dec-1-ylamino)carbonyl]-	5-[[(4,7-Dihydroxy-2-oxo-2H-1-benzopyran-3-yl)amino]carbonyl]-4-methyl-1H-pyrrole-3-carboxylate
3,4,5-trihydroxy-6-{[3-hydroxy-1-({4-methoxy-7-oxo-7H-furo[3,2-g]chromen-9-yl}oxy)-3-methylbutan-2-yl]oxy}oxane-2-carboxylic acid	Humic acid	2-(4-{6-[(6-carboxy-3,4,5-trihydroxyoxan-2-yl)oxy]-7-(3-methylbut-2-en-1-yl)-1-benzofuran-2-yl}-2,6-dihydroxyphenyl)-4-(2,4-dihydroxyphenyl)-6-methyl-7-oxabicyclo[4.1.0]heptane-3-carboxylic acid
2-amino-4-{[2-({4-[5-(2-carboxy-2-hydroxyethyl)-2-hydroxyphenyl]-3-hydroxy-2-methylbutan-2-yl}sulfanyl)-1-[(carboxymethyl)-C-hydroxycarbonimidoyl]ethyl]-C-hydroxycarbonimidoyl}butanoic acid	(1R,5R,9S,13S)-13-[(2S,3R,4S,5S,6R)-4,5-dihydroxy-6-(hydroxymethyl)-3-[(2S,3R,4S,5S,6R)-3,4,5-trihydroxy-6-(hydroxymethyl)oxan-2-yl]oxyoxan-2-yl]oxy-5,9-dimethyl-14-methylidenetetracyclo[11.2.1.01,10.04,9]hexadecane-5-carboxylic acid	6-(3-Benzoyloxy-2-methoxy-6-prop-2-enylphenoxy)-3,4,5-trihydroxyoxane-2-carboxylic acid
3,4,5-trihydroxy-6-({8-methoxy-2-oxo-2H-furo[2,3-h]chromen-4-yl}oxy)oxane-2-carboxylic acid	3-(2,4'-Dihydroxy-3',5'-dimethoxyphenyl)propanoic acid	2-amino-4-({1-[(carboxymethyl)-C-hydroxycarbonimidoyl]-2-({5,10-dihydroxy-8,8-dimethyl-2-oxo-4-phenyl-2H,8H,9H,10H-pyrano[2,3-h]chromen-9-yl}sulfanyl)ethyl}-C-hydroxycarbonimidoyl)butanoic acid
6-[2-(3-{3-[(3,3-dimethyloxiran-2-yl)methyl]-2,4,6-trihydroxyphenyl}-3-oxopropyl)-5-hydroxyphenoxy]-3,4,5-trihydroxyoxane-2-carboxylic acid	[10-butanoyl-5-hydroxy-6-(3-hydroxypropyl)-2,2-dimethyl-8-oxo-2H,3H,4H,8H-pyrano[3,2-g]chromen-3-yl]oxidanesulfonic acid	3,4,5-trihydroxy-6-{[2-(4-hydroxyphenyl)-8-methoxy-4-oxo-3,4-dihydro-2H-1-benzopyran-7-yl]oxy}oxane-2-carboxylic acid
[(5,6,12,13,14-pentahydroxy-9-oxo-11-{6,7,13,14-tetrahydroxy-3,10-dioxo-2,9-dioxatetracyclo[6.6.2.0,(1).0(1)(1),(1)]hexadeca-1(15),4,6,8(16),11,13-hexaen-5-yl}-3,8-dioxatricyclo[8.4.0.0(2),]tetradeca-1(14),10,12-trien-4-yl)methoxy]sulfonic acid	({6-[5,7-dihydroxy-2-(4-hydroxyphenyl)-4-oxo-3,4-dihydro-2H-1-benzopyran-8-yl]-3,4-dihydroxy-5-[(3,4,5-trihydroxy-6-methyloxan-2-yl)oxy]oxan-2-yl}methoxy)sulfonic acid	3,4,5-trihydroxy-6-{2-[(E)-2-(3-hydroxy-5-{[3,4,5-trihydroxy-6-(hydroxymethyl)oxan-2-yl]oxy}phenyl)ethenyl]-5-{[3,4,5-trihydroxy-6-(hydroxymethyl)oxan-2-yl]oxy}phenoxy}oxane-2-carboxylic acid
[(1'R,2S,2'R,3'R,5'S,8'R,9'R,10'R)-2',10'-diacetyloxy-5'-hydroxy-8',12',15',15'-tetramethyl-13'-oxospiro[oxirane-2,4'-tricyclo[9.3.1.03,8]pentadec-11-ene]-9'-yl] pyridine-3-carboxylate	6-[2-(3-{3-[(3,3-dimethyloxiran-2-yl)methyl]-2,4,6-trihydroxyphenyl}-3-oxopropyl)-5-hydroxyphenoxy]-3,4,5-trihydroxyoxane-2-carboxylic acid	5-Formiminotetrahydrofolate
NCGC00381009-01_C24H30O12_Cyclopenta[c]pyran-4-carboxylic acid, 1-(beta-D-glucopyranosyloxy)-1,4a,5,6,7,7a-hexahydro-4a-hydroxy-7-methyl-5-oxo-, 2-(4-hydroxyphenyl)ethyl ester, (1S,4aR,7aR)-	3,4,5-trihydroxy-6-{[5-methoxy-2,2-dimethyl-6-(3-oxo-3-phenylprop-1-en-1-yl)-2H-chromen-7-yl]oxy}oxane-2-carboxylic acid	D-myo-Inositol-1,3,4,5,6-pentaphosphate
Iminoacetate	[(1'R,2S,2'R,3'R,5'S,8'R,9'R,10'R)-2',10'-diacetyloxy-5'-hydroxy-8',12',15',15'-tetramethyl-13'-oxospiro[oxirane-2,4'-tricyclo[9.3.1.03,8]pentadec-11-ene]-9'-yl] pyridine-3-carboxylate	Aldotetraouronic acid
Taprostene sodium salt	NCGC00381009-01_C24H30O12_Cyclopenta[c]pyran-4-carboxylic acid, 1-(beta-D-glucopyranosyloxy)-1,4a,5,6,7,7a-hexahydro-4a-hydroxy-7-methyl-5-oxo-, 2-(4-hydroxyphenyl)ethyl ester, (1S,4aR,7aR)-	6-(4-{8,8-dimethyl-2-oxo-2H,8H-pyrano[2,3-f]chromen-3-yl}-3-hydroxyphenoxy)-3,4,5-trihydroxyoxane-2-carboxylic acid
3-Carboxy-4-methyl-5-propyl-2-furanpropionic acid	6-{[1-(2-{[2-(3,4-dimethoxyphenyl)ethyl]-C-hydroxycarbonimidoyl}ethyl)-3-methoxy-4-oxocyclohexa-2,5-dien-1-yl]oxy}-3,4,5-trihydroxyoxane-2-carboxylic acid	3,4,5-trihydroxy-6-({3-[(7-methoxy-2-oxo-2H-chromen-8-yl)methyl]-2-methyloxiran-2-yl}methoxy)oxane-2-carboxylic acid
1-alpha-Acevaltrate	2-amino-4-({1-[(carboxymethyl)-C-hydroxycarbonimidoyl]-2-{[1-(6,7-dimethoxy-2H-1,3-benzodioxol-5-yl)-1,3-dihydroxypropan-2-yl]sulfanyl}ethyl}-C-hydroxycarbonimidoyl)butanoic acid	6-{[4,5-dihydroxy-6-({7-oxo-7H-furo[3,2-g]chromen-9-yl}oxy)oxan-3-yl]oxy}-3,4,5-trihydroxyoxane-2-carboxylic acid
(s)-4-(Tert-butoxycarbonyl)morpholine-3-carboxylic acid	N-[[3-(b-D-Glucopyranosyloxy)-2,3-dihydro-2-oxo-1H-indol-3-yl]acetyl]aspartic acid	3,4,5-trihydroxy-6-{[2-(3-hydroxyphenyl)-5-methoxy-6,8-dimethyl-4-oxo-3,4-dihydro-2H-1-benzopyran-7-yl]oxy}oxane-2-carboxylic acid
Citric acid	3,5-Dihydroxybenzoic acid	6-{2-[2-(2,4-dihydroxyphenyl)propanoyl]-3,5-dihydroxyphenoxy}-3,4,5-trihydroxyoxane-2-carboxylic acid
Hygromycin A	Cyclohexanecarboxylic acid	[4-(3-{2,4-dihydroxy-5-[(2E)-4-hydroxy-3-methylbut-2-en-1-yl]phenyl}-2-hydroxy-3-oxopropyl)-2-(3-methylbut-2-en-1-yl)phenyl]oxidanesulfonic acid
Gyrophoric acid	(3S,4S)-3-hydroxytetradecane-1,3,4-tricarboxylic acid	3,4,5-trihydroxy-6-{[2-(4-methoxy-1-benzofuran-5-yl)-2-oxoacetyl]oxy}oxane-2-carboxylic acid
Tilarginine Acetate	Taprostene sodium salt	[(4-hydroxyphenyl)(2,4,6-trihydroxy-3-oxo-2,3-dihydro-1-benzofuran-2-yl)methoxy]sulfonic acid
1,6-di-O-phosphono-D-fructose	3-Carboxy-4-methyl-5-propyl-2-furanpropionic acid	1H-Indazole-1-pentanoic acid, 3-[(tricyclo[3.3.1.1(3,7)]dec-1-ylamino)carbonyl]-
3-Furoic acid	1-alpha-Acevaltrate	(1R,5R,9S,13S)-13-[(2S,3R,4S,5S,6R)-4,5-dihydroxy-6-(hydroxymethyl)-3-[(2S,3R,4S,5S,6R)-3,4,5-trihydroxy-6-(hydroxymethyl)oxan-2-yl]oxyoxan-2-yl]oxy-5,9-dimethyl-14-methylidenetetracyclo[11.2.1.01,10.04,9]hexadecane-5-carboxylic acid
Indolepropanol phosphate	(s)-4-(Tert-butoxycarbonyl)morpholine-3-carboxylic acid	[2,6-dihydroxy-4-(3,4,5,7-tetrahydroxy-3,4-dihydro-2H-1-benzopyran-2-yl)phenyl]oxidanesulfonic acid
H-Cys(1)-Tyr-Phe-Gln-Asn-Cys(1)-OH	Geranyl diphosphate	3,4,5-trihydroxy-6-{[3-hydroxy-1-({4-methoxy-7-oxo-7H-furo[3,2-g]chromen-9-yl}oxy)-3-methylbutan-2-yl]oxy}oxane-2-carboxylic acid
2-Isobutyl-1,3-dioxoisoindoline-5-carboxylic acid	N-Tris(hydroxymethyl)methyl-2-aminoethanesulfonic acid	[10-butanoyl-5-hydroxy-6-(3-hydroxypropyl)-2,2-dimethyl-8-oxo-2H,3H,4H,8H-pyrano[3,2-g]chromen-3-yl]oxidanesulfonic acid
3b,6a-Dihydroxy-alpha-ionol 9-[apiosyl-(1->6)-glucoside]	Meticillin sodium	({6-[5,7-dihydroxy-2-(4-hydroxyphenyl)-4-oxo-3,4-dihydro-2H-1-benzopyran-8-yl]-3,4-dihydroxy-5-[(3,4,5-trihydroxy-6-methyloxan-2-yl)oxy]oxan-2-yl}methoxy)sulfonic acid
beta-L-fucose 1-phosphate	3-Hydroxyglutaric acid	2-amino-4-{[2-({4-[5-(2-carboxy-2-hydroxyethyl)-2-hydroxyphenyl]-3-hydroxy-2-methylbutan-2-yl}sulfanyl)-1-[(carboxymethyl)-C-hydroxycarbonimidoyl]ethyl]-C-hydroxycarbonimidoyl}butanoic acid
1,3,4,5-Tetracaffeoylquinic acid	3,8-Dihydroxy-1-pentanoyl-6-pentyl-11H-dibenzo(b,e)(1,4)dioxepin-11-one	3,4,5-trihydroxy-6-({8-methoxy-2-oxo-2H-furo[2,3-h]chromen-4-yl}oxy)oxane-2-carboxylic acid
Pyruvic acid	Tioxidazole	(4-ethenyl-2,6-dihydroxyphenyl)oxidanesulfonic acid
Licoricesaponin B2	Tilarginine Acetate	[(5,6,12,13,14-pentahydroxy-9-oxo-11-{6,7,13,14-tetrahydroxy-3,10-dioxo-2,9-dioxatetracyclo[6.6.2.0,(1).0(1)(1),(1)]hexadeca-1(15),4,6,8(16),11,13-hexaen-5-yl}-3,8-dioxatricyclo[8.4.0.0(2),]tetradeca-1(14),10,12-trien-4-yl)methoxy]sulfonic acid
Halistanol sulfate	Azafrin	NCGC00381009-01_C24H30O12_Cyclopenta[c]pyran-4-carboxylic acid, 1-(beta-D-glucopyranosyloxy)-1,4a,5,6,7,7a-hexahydro-4a-hydroxy-7-methyl-5-oxo-, 2-(4-hydroxyphenyl)ethyl ester, (1S,4aR,7aR)-
Oroxylin A-7-o-beta-D-glucuronide	Aspirin	6-{[1-(2-{[2-(3,4-dimethoxyphenyl)ethyl]-C-hydroxycarbonimidoyl}ethyl)-3-methoxy-4-oxocyclohexa-2,5-dien-1-yl]oxy}-3,4,5-trihydroxyoxane-2-carboxylic acid
Deacetoxy(7)-7-oxokhivorinic acid	1,6-di-O-phosphono-D-fructose	Iminoacetate
(1R,3R,4S,5R)-3-[(E)-3-(3,4-dihydroxyphenyl)prop-2-enoyl]oxy-1,5-dihydroxy-4-[(E)-3-(3-hydroxy-4-methoxyphenyl)prop-2-enoyl]oxycyclohexane-1-carboxylic acid	3-Pyridinebutanoic acid	N-[[3-(b-D-Glucopyranosyloxy)-2,3-dihydro-2-oxo-1H-indol-3-yl]acetyl]aspartic acid
(+)-abscisic acid beta-D-glucopyranosyl ester	Indolepropanol phosphate	Cyclohexanecarboxylic acid
beta-D-4-deoxy-Delta(4)-GlcpA-(1->3)-beta-D-GalpNAc(1-)	Ethyl 4-methyl-6-(5-methyl(2-thienyl))-2-oxo-1,3,6-trihydropyrimidine-5-carbox ylate	(3S,4S)-3-hydroxytetradecane-1,3,4-tricarboxylic acid
3,4,5-trihydroxy-6-[2-hydroxy-3-(3-methylbut-2-en-1-yl)-5-{1-oxo-1-[2,4,6-trihydroxy-3-(3-methylbut-2-en-1-yl)phenyl]propan-2-yl}phenoxy]oxane-2-carboxylic acid	D-Ribitol-5-phosphate	(1R,2R)-2-(4'-(3-phenylureido)-[1,1'-biphenyl]-4-carbonyl)cyclopentane-1-carboxylic acid
4-[3-methyl-5-(5,6,7-trihydroxy-1,2,4a,5-tetramethyl-3,4,6,7,8,8a-hexahydro-2H-naphthalen-1-yl)pentoxy]-4-oxobutanoic acid	2-Isobutyl-1,3-dioxoisoindoline-5-carboxylic acid	Taprostene sodium salt
6-[2-(6-carboxy-5-{3-[(2E)-3-(2,4-dihydroxyphenyl)prop-2-enoyl]-2,6-dihydroxyphenyl}-3-methylcyclohex-3-en-1-yl)-5-hydroxyphenoxy]-3,4,5-trihydroxyoxane-2-carboxylic acid	8-Methoxyalkynurate	3-Carboxy-4-methyl-5-propyl-2-furanpropionic acid
Hydrogenobyrinate diamide	2-Hydroxyglutarate	Citric acid
{5-[2,4-dihydroxy-3-(3-methylbut-2-en-1-yl)benzoyl]-6-(2,4-dihydroxyphenyl)-4-{4-[(E)-2-(2,4-dihydroxyphenyl)ethenyl]-2,6-dihydroxyphenyl}-2-methylcyclohex-2-en-1-yl}oxidanesulfonic acid	Glucobrassicanapin	3-Hydroxyglutaric acid
4-(beta-D-glucosyloxy)benzoic acid	5,6-Dihydro-4h-1,3-oxazin-2-amine	Hygromycin A
6-[2-hydroxy-3-methyl-3-[(2S,3R,4S,5S,6R)-3,4,5-trihydroxy-6-(hydroxymethyl)oxan-2-yl]oxybutyl]-5,7-dimethoxychromen-2-one	Phytosulfokine a	Tioxidazole
alpha-D-xylopyranosyl-(1->3)-beta-D-glucopyranuronosyl-(1->3)-alpha-D-xylopyranosyl-(1->3)-beta-D-glucopyranuronic acid	beta-L-fucose 1-phosphate	Gyrophoric acid
3,4,5-trihydroxy-6-(3-{3,5,7-trihydroxy-6-[3,4,5-trihydroxy-6-(hydroxymethyl)oxan-2-yl]-3,4-dihydro-2H-1-benzopyran-2-yl}phenoxy)oxane-2-carboxylic acid	1,3,4,5-Tetracaffeoylquinic acid	3-Furoic acid
[(3,4,5-trihydroxy-6-{5-hydroxy-7-methoxy-4-oxo-2-phenyl-8-[3,4,5-trihydroxy-6-(hydroxymethyl)oxan-2-yl]-4H-chromen-6-yl}oxan-2-yl)methoxy]sulfonic acid	1-{[3-(3,4-Dihydroxyphenyl)acryloyl]oxy}-3,5-dihydroxycyclohexane-1-carboxylic acid	3-Pyridinebutanoic acid
NCGC00380876-01_C29H38O14_Methyl 1,4-bis(beta-D-glucopyranosyloxy)-3-(3-methyl-2-buten-1-yl)-2-naphthoate	Oxolinic acid	Indolepropanol phosphate
[5-(6,7-dihydroxy-4-oxo-4H-chromen-2-yl)-2-hydroxyphenyl]oxidanesulfonic acid	Licoricesaponin B2	H-Cys(1)-Tyr-Phe-Gln-Asn-Cys(1)-OH
6-(2-{5,7-dihydroxy-3-[(2Z)-4-hydroxy-3-(4-methylpent-3-en-1-yl)but-2-en-1-yl]-6-(3-methylbut-2-en-1-yl)-4-oxo-3,4-dihydro-2H-1-benzopyran-2-yl}-5-hydroxyphenoxy)-3,4,5-trihydroxyoxane-2-carboxylic acid	DL-threo-3-isopropylmalic acid	D-Ribitol-5-phosphate
[4-[5,7-Dihydroxy-8-(3-methylbut-2-enyl)-4-oxo-2,3-dihydrochromen-3-yl]-2-hydroxy-6-(3-methylbut-2-enyl)phenyl] hydrogen sulate	GcNeu	2-Isobutyl-1,3-dioxoisoindoline-5-carboxylic acid
6-[5-(3,4-Dihydroxyphenyl)-4-hydroxypentanoyl]oxy-3,4,5-trihydroxyoxane-2-carboxylic acid	2-S-Glutathionyl acetate	8-Methoxyalkynurate
6-{[8-(2,4-dihydroxyphenyl)-2,2-dimethyl-6-oxo-2H,6H-pyrano[3,2-g]chromen-5-yl]oxy}-3,4,5-trihydroxyoxane-2-carboxylic acid	Halistanol sulfate	2-Hydroxyglutarate
(2-{5,7-dihydroxy-4-oxo-2-phenyl-8-[3,4,5-trihydroxy-6-(hydroxymethyl)oxan-2-yl]-3,4-dihydro-2H-1-benzopyran-6-yl}-4,5-dihydroxy-6-(hydroxymethyl)oxan-3-yl)oxidanesulfonic acid	3,4,5-trihydroxy-6-{[5-hydroxy-2-(3-hydroxy-4-methoxyphenyl)-4-oxo-3,8-bis[3,4,5-trihydroxy-6-(hydroxymethyl)oxan-2-yl]-4H-chromen-7-yl]oxy}oxane-2-carboxylic acid	Disulfoton sulfone
3,4,5-trihydroxy-6-{[7-methoxy-3-(3-methoxyphenyl)-8-methyl-4-oxo-4H-chromen-5-yl]oxy}oxane-2-carboxylic acid	JWH 018 N-pentanoic acid metabolite-d4	5,6-Dihydro-4h-1,3-oxazin-2-amine
6-(4-{5,7-dihydroxy-3-[(3,4,5-trihydroxyoxan-2-yl)oxy]-5H-chromen-2-yl}-2-hydroxyphenoxy)-3,4,5-trihydroxyoxane-2-carboxylic acid	(1R,3R,4S,5R)-3-[(E)-3-(3,4-dihydroxyphenyl)prop-2-enoyl]oxy-1,5-dihydroxy-4-[(E)-3-(3-hydroxy-4-methoxyphenyl)prop-2-enoyl]oxycyclohexane-1-carboxylic acid	Phytosulfokine a
cephalosporin C(1-)	L-Arogenate	3b,6a-Dihydroxy-alpha-ionol 9-[apiosyl-(1->6)-glucoside]
6-[(2-benzyl-2,3,6-trihydroxy-2,3-dihydro-1-benzofuran-4-yl)oxy]-3,4,5-trihydroxyoxane-2-carboxylic acid	beta-D-4-deoxy-Delta(4)-GlcpA-(1->3)-beta-D-GalpNAc(1-)	1,3,4,5-Tetracaffeoylquinic acid
6-(2,3-dihydroxyphenoxy)-3,4,5-trihydroxyoxane-2-carboxylic acid	3,4,5-trihydroxy-6-[2-hydroxy-3-(3-methylbut-2-en-1-yl)-5-{1-oxo-1-[2,4,6-trihydroxy-3-(3-methylbut-2-en-1-yl)phenyl]propan-2-yl}phenoxy]oxane-2-carboxylic acid	1-{[3-(3,4-Dihydroxyphenyl)acryloyl]oxy}-3,5-dihydroxycyclohexane-1-carboxylic acid
Ditrans,polycis-heptaprenyl diphosphate	3,4,5-trihydroxy-6-({6-[3-(4-hydroxyphenyl)-3-oxopropyl]-2,2-dimethyl-2H-chromen-5-yl}oxy)oxane-2-carboxylic acid	Oxolinic acid
3,4,5-trihydroxy-6-[(5-hydroxy-2,2-dimethyl-2H-chromen-7-yl)oxy]oxane-2-carboxylic acid	6-{4-[(1E)-3-[(6-{[3,4-dihydroxy-2,5-bis(hydroxymethyl)oxolan-2-yl]oxy}-3,4,5-trihydroxyoxan-2-yl)methoxy]-3-oxoprop-1-en-1-yl]-2-hydroxyphenoxy}-3,4,5-trihydroxyoxane-2-carboxylic acid	5-Methyltetrahydrofolic acid
{5-[(E)-2-{3,5-dihydroxy-4-[(1E)-3-methylbuta-1,3-dien-1-yl]phenyl}ethenyl]-2-hydroxyphenyl}oxidanesulfonic acid	6-[2-(6-carboxy-5-{3-[(2E)-3-(2,4-dihydroxyphenyl)prop-2-enoyl]-2,6-dihydroxyphenyl}-3-methylcyclohex-3-en-1-yl)-5-hydroxyphenoxy]-3,4,5-trihydroxyoxane-2-carboxylic acid	Pyruvic acid
4-(7-Methoxy-2-oxochromen-6-yl)butan-2-yl hydrogen sulate	2-(4-hydroxyphenyl)ethyl (4S,5Z,6S)-4-[2-[2-(3,4-dihydroxyphenyl)ethoxy]-2-oxoethyl]-5-(2-hydroxyethylidene)-6-[(2S,3R,4S,5S,6R)-3,4,5-trihydroxy-6-(hydroxymethyl)oxan-2-yl]oxy-4H-pyran-3-carboxylate	Licoricesaponin B2
NCGC00384520-01_C24H30O14_2H-Pyran-4-acetic acid, 5-carboxy-2-(beta-D-glucopyranosyloxy)-3,4-dihydro-3-(2-hydroxyethylidene)-, alpha-[2-(3,4-dihydroxyphenyl)ethyl] ester, (2S,3Z,4S)-	({3,4,5-trihydroxy-6-[5-hydroxy-7-methoxy-4-oxo-2-(2,4,5-trihydroxyphenyl)-4H-chromen-6-yl]oxan-2-yl}methoxy)sulfonic acid	DL-threo-3-isopropylmalic acid
3-(3,4-dimethoxyphenyl)-N-[2-(3,4-dimethoxyphenyl)-2-(sulfooxy)ethyl]prop-2-enimidic acid	{5-hydroxy-6-[3-(4-hydroxyphenyl)propanoyl]-7-methoxy-2,2-dimethyl-3,4-dihydro-2H-1-benzopyran-4-yl}oxidanesulfonic acid	GcNeu
deacetoxycephalosporin C(1-)	Hydrogenobyrinate diamide	2-S-Glutathionyl acetate
3-[4-(2-Hydroxyethyl)piperazin-1-ium-1-yl]propane-1-sulfonate	{5-[2,4-dihydroxy-3-(3-methylbut-2-en-1-yl)benzoyl]-6-(2,4-dihydroxyphenyl)-4-{4-[(E)-2-(2,4-dihydroxyphenyl)ethenyl]-2,6-dihydroxyphenyl}-2-methylcyclohex-2-en-1-yl}oxidanesulfonic acid	Halistanol sulfate
[5-hydroxy-7-methoxy-2,2-dimethyl-6-(3-phenylpropanoyl)-3,4-dihydro-2H-1-benzopyran-4-yl]oxidanesulfonic acid	(2S)-4',5,7-Trihydroxyflavanone 4'-sulfate	Deacetoxy(7)-7-oxokhivorinic acid
({3,4,5-trihydroxy-6-[5-hydroxy-2-(4-hydroxyphenyl)-7-methoxy-4-oxo-6-[3,4,5-trihydroxy-6-(hydroxymethyl)oxan-2-yl]-4H-chromen-8-yl]oxan-2-yl}methoxy)sulfonic acid	{4-[(E)-2-{3,5-dihydroxy-4-[(1E)-3-methylbut-1-en-1-yl]phenyl}ethenyl]-2,6-dihydroxyphenyl}oxidanesulfonic acid	3,4,5-trihydroxy-6-{[5-hydroxy-2-(3-hydroxy-4-methoxyphenyl)-4-oxo-3,8-bis[3,4,5-trihydroxy-6-(hydroxymethyl)oxan-2-yl]-4H-chromen-7-yl]oxy}oxane-2-carboxylic acid
[(6-{5,7-dihydroxy-4-oxo-2-phenyl-8-[3,4,5-trihydroxy-6-(hydroxymethyl)oxan-2-yl]-4H-chromen-6-yl}-3,4,5-trihydroxyoxan-2-yl)methoxy]sulfonic acid	4-(beta-D-glucosyloxy)benzoic acid	JWH 018 N-pentanoic acid metabolite-d4
6-[(2-benzyl-2,6-dihydroxy-3-oxo-2,3-dihydro-1-benzofuran-4-yl)oxy]-3,4,5-trihydroxyoxane-2-carboxylic acid	Lonijaposide A	(1R,3R,4S,5R)-3-[(E)-3-(3,4-dihydroxyphenyl)prop-2-enoyl]oxy-1,5-dihydroxy-4-[(E)-3-(3-hydroxy-4-methoxyphenyl)prop-2-enoyl]oxycyclohexane-1-carboxylic acid
{6-[5,6-dihydroxy-2-(4-hydroxyphenyl)-7-methoxy-4-oxo-4H-chromen-8-yl]-4,5-dihydroxyoxan-3-yl}oxidanesulfonic acid	alpha-D-xylopyranosyl-(1->3)-beta-D-glucopyranuronosyl-(1->3)-alpha-D-xylopyranosyl-(1->3)-beta-D-glucopyranuronic acid	L-Arogenate
CID 85129621	3,4,5-trihydroxy-6-(3-{3,5,7-trihydroxy-6-[3,4,5-trihydroxy-6-(hydroxymethyl)oxan-2-yl]-3,4-dihydro-2H-1-benzopyran-2-yl}phenoxy)oxane-2-carboxylic acid	(+)-abscisic acid beta-D-glucopyranosyl ester
6-{3,5-dihydroxy-4-[2-(2-hydroxy-4-methoxyphenyl)propanoyl]phenoxy}-3,4,5-trihydroxyoxane-2-carboxylic acid	[(3,4,5-trihydroxy-6-{5-hydroxy-7-methoxy-4-oxo-2-phenyl-8-[3,4,5-trihydroxy-6-(hydroxymethyl)oxan-2-yl]-4H-chromen-6-yl}oxan-2-yl)methoxy]sulfonic acid	({1-[2-(2,4-dihydroxyphenyl)-7-hydroxy-4-oxo-4H-chromen-3-yl]-3,7-dimethylocta-2,6-dien-4-yl}oxy)sulfonic acid
CID 131839522	NCGC00380876-01_C29H38O14_Methyl 1,4-bis(beta-D-glucopyranosyloxy)-3-(3-methyl-2-buten-1-yl)-2-naphthoate	beta-D-4-deoxy-Delta(4)-GlcpA-(1->3)-beta-D-GalpNAc(1-)
3,4,5-trihydroxy-6-{4-[3-oxo-3-(2,4,6-trihydroxyphenyl)propyl]phenoxy}oxane-2-carboxylic acid	6-{[3,5-dihydroxy-2-(hydroxymethyl)-6-{1,2,6-trihydroxy-3-[hydroxy(3,4,5-trihydroxyoxan-2-yl)methyl]-4-oxocyclohexa-2,5-dien-1-yl}oxan-4-yl]oxy}-3,4,5-trihydroxyoxane-2-carboxylic acid	4-[3-methyl-5-(5,6,7-trihydroxy-1,2,4a,5-tetramethyl-3,4,6,7,8,8a-hexahydro-2H-naphthalen-1-yl)pentoxy]-4-oxobutanoic acid
(2Z)-3-(6,7-dimethoxy-2H-1,3-benzodioxol-5-yl)-2-hydroxyprop-2-enoic acid	[5-(6,7-dihydroxy-4-oxo-4H-chromen-2-yl)-2-hydroxyphenyl]oxidanesulfonic acid	(2-hydroxy-1,2-diphenylethoxy)sulfonic acid
3,4,5-trihydroxy-6-[2-hydroxy-5-(3-oxobutyl)phenoxy]oxane-2-carboxylic acid	6-(2-ethenyl-5-hydroxy-4-methoxyphenoxy)-3,4,5-trihydroxyoxane-2-carboxylic acid	6-{4-[(1E)-3-[(6-{[3,4-dihydroxy-2,5-bis(hydroxymethyl)oxolan-2-yl]oxy}-3,4,5-trihydroxyoxan-2-yl)methoxy]-3-oxoprop-1-en-1-yl]-2-hydroxyphenoxy}-3,4,5-trihydroxyoxane-2-carboxylic acid
{[(3E)-4-(5-hydroxy-1-oxo-1H-isochromen-3-yl)but-3-en-2-yl]oxy}sulfonic acid	[4-[5,7-Dihydroxy-8-(3-methylbut-2-enyl)-4-oxo-2,3-dihydrochromen-3-yl]-2-hydroxy-6-(3-methylbut-2-enyl)phenyl] hydrogen sulate	6-[2-(6-carboxy-5-{3-[(2E)-3-(2,4-dihydroxyphenyl)prop-2-enoyl]-2,6-dihydroxyphenyl}-3-methylcyclohex-3-en-1-yl)-5-hydroxyphenoxy]-3,4,5-trihydroxyoxane-2-carboxylic acid
{2-[2-(acetyloxy)propan-2-yl]-6-(2-methylbut-3-en-2-yl)-7-oxo-2H,3H,7H-furo[3,2-g]chromen-3-yl}oxidanesulfonic acid	6-[5-(3,4-Dihydroxyphenyl)-4-hydroxypentanoyl]oxy-3,4,5-trihydroxyoxane-2-carboxylic acid	2-(4-hydroxyphenyl)ethyl (4S,5Z,6S)-4-[2-[2-(3,4-dihydroxyphenyl)ethoxy]-2-oxoethyl]-5-(2-hydroxyethylidene)-6-[(2S,3R,4S,5S,6R)-3,4,5-trihydroxy-6-(hydroxymethyl)oxan-2-yl]oxy-4H-pyran-3-carboxylate
{[1-(2,4-dihydroxyphenyl)-3-(3-hydroxyphenyl)-1-[3,5,7-trihydroxy-2-(3-hydroxyphenyl)-3,4-dihydro-2H-1-benzopyran-8-yl]propan-2-yl]oxy}sulfonic acid	6-{[8-(2,4-dihydroxyphenyl)-2,2-dimethyl-6-oxo-2H,6H-pyrano[3,2-g]chromen-5-yl]oxy}-3,4,5-trihydroxyoxane-2-carboxylic acid	[(2S,3Z,4S)-4-[2-(3,4-Dihydroxyphenyl)ethoxycarbonylmethyl]-2-(beta-D-glucopyranosyloxy)-5-(methoxycarbonyl)-3,4-dihydro-2H-pyran-3-ylidene]acetic acid
{3-[5-hydroxy-8,8-dimethyl-6-(2-methylpropanoyl)-2-oxo-2H,8H-pyrano[2,3-f]chromen-4-yl]phenyl}oxidanesulfonic acid	[3-(3-Hydroxy-4-oxochromen-2-yl)phenyl] hydrogen sulate	{5-hydroxy-6-[3-(4-hydroxyphenyl)propanoyl]-7-methoxy-2,2-dimethyl-3,4-dihydro-2H-1-benzopyran-4-yl}oxidanesulfonic acid
Methyl 4-(6,8-dihydroxy-3-methyl-1-oxoisochromen-7-yl)-2,4-dimethoxybutanoate	3,4,5-trihydroxy-6-{[7-methoxy-3-(3-methoxyphenyl)-8-methyl-4-oxo-4H-chromen-5-yl]oxy}oxane-2-carboxylic acid	Hydrogenobyrinate diamide
6-[(2-benzyl-2,4-dihydroxy-3-oxo-2,3-dihydro-1-benzofuran-6-yl)oxy]-3,4,5-trihydroxyoxane-2-carboxylic acid	{4-[3-(5-methoxy-2,2-dimethyl-2H-chromen-6-yl)propanoyl]phenyl}oxidanesulfonic acid	{5-[2,4-dihydroxy-3-(3-methylbut-2-en-1-yl)benzoyl]-6-(2,4-dihydroxyphenyl)-4-{4-[(E)-2-(2,4-dihydroxyphenyl)ethenyl]-2,6-dihydroxyphenyl}-2-methylcyclohex-2-en-1-yl}oxidanesulfonic acid
{4-[5-hydroxy-8,8-dimethyl-6-(2-methylpropanoyl)-2-oxo-2H,8H-pyrano[2,3-f]chromen-4-yl]phenyl}oxidanesulfonic acid	2-{3-[3-(2,4-dihydroxyphenyl)propanoyl]-2,6-dihydroxyphenyl}-4-methyl-6-(2,4,5-trihydroxyphenyl)cyclohex-3-ene-1-carboxylic acid	(2S)-4',5,7-Trihydroxyflavanone 4'-sulfate
{10-butanoyl-5-hydroxy-2,2-dimethyl-8-oxo-6-propyl-2H,3H,4H,8H-pyrano[3,2-g]chromen-3-yl}oxidanesulfonic acid	6-(4-{5,7-dihydroxy-3-[(3,4,5-trihydroxyoxan-2-yl)oxy]-5H-chromen-2-yl}-2-hydroxyphenoxy)-3,4,5-trihydroxyoxane-2-carboxylic acid	{4-[(E)-2-{3,5-dihydroxy-4-[(1E)-3-methylbut-1-en-1-yl]phenyl}ethenyl]-2,6-dihydroxyphenyl}oxidanesulfonic acid
(4-{6-[3,7-dihydroxy-2-(3-hydroxyphenyl)-3,4-dihydro-2H-1-benzopyran-4-yl]-2-(3,4-dihydroxyphenyl)-3,5,7-trihydroxy-3,4-dihydro-2H-1-benzopyran-8-yl}-7-hydroxy-2-(3-hydroxyphenyl)-3,4-dihydro-2H-1-benzopyran-3-yl)oxidanesulfonic acid	{4,5-dihydroxy-6-[5-hydroxy-7-methoxy-4-oxo-2-(2,4,5-trihydroxyphenyl)-4H-chromen-6-yl]-2-(hydroxymethyl)oxan-3-yl}oxidanesulfonic acid	4-(beta-D-glucosyloxy)benzoic acid
3,4,5-trihydroxy-6-({5-hydroxy-4-oxo-2-phenyl-3,6-bis[3,4,5-trihydroxy-6-(hydroxymethyl)oxan-2-yl]-4H-chromen-7-yl}oxy)oxane-2-carboxylic acid	6-[(2-benzyl-2,3,6-trihydroxy-2,3-dihydro-1-benzofuran-4-yl)oxy]-3,4,5-trihydroxyoxane-2-carboxylic acid	Lonijaposide A
6-{[1,8-dihydroxy-4-(3-methylbut-2-en-1-yl)-11-(2-methylprop-1-en-1-yl)-12-oxo-11,12-dihydro-5,10-dioxatetraphen-3-yl]oxy}-3,4,5-trihydroxyoxane-2-carboxylic acid	L-Arabinitol 5-phosphate	6-[2-hydroxy-3-methyl-3-[(2S,3R,4S,5S,6R)-3,4,5-trihydroxy-6-(hydroxymethyl)oxan-2-yl]oxybutyl]-5,7-dimethoxychromen-2-one
3,4,5-trihydroxy-6-{2-hydroxy-4-[3-(4-methoxy-1-benzofuran-5-yl)-3-oxopropanoyl]phenoxy}oxane-2-carboxylic acid	6-(2,3-dihydroxyphenoxy)-3,4,5-trihydroxyoxane-2-carboxylic acid	NCGC00380876-01_C29H38O14_Methyl 1,4-bis(beta-D-glucopyranosyloxy)-3-(3-methyl-2-buten-1-yl)-2-naphthoate
6-[4-({[2-(3,4-dihydroxyphenyl)-5,7-dihydroxy-3,4-dihydro-2H-1-benzopyran-3-yl]oxy}carbonyl)-2,6-dihydroxyphenoxy]-3,4,5-trihydroxyoxane-2-carboxylic acid	[2-(methoxymethyl)-5-(3,5,6,7-tetrahydroxy-3,4-dihydro-2H-1-benzopyran-2-yl)phenyl]oxidanesulfonic acid	6-{[3,5-dihydroxy-2-(hydroxymethyl)-6-{1,2,6-trihydroxy-3-[hydroxy(3,4,5-trihydroxyoxan-2-yl)methyl]-4-oxocyclohexa-2,5-dien-1-yl}oxan-4-yl]oxy}-3,4,5-trihydroxyoxane-2-carboxylic acid
2-amino-4-({1-[(carboxymethyl)-C-hydroxycarbonimidoyl]-2-[(4-{3-[2-(2,4-dihydroxyphenyl)-2-oxoethyl]-4,6-dihydroxy-2-methoxyphenyl}-3-hydroxy-2-methylbutan-2-yl)sulfanyl]ethyl}-C-hydroxycarbonimidoyl)butanoic acid	3,4,5-trihydroxy-6-[(5-hydroxy-2,2-dimethyl-2H-chromen-7-yl)oxy]oxane-2-carboxylic acid	6-(2-{5,7-dihydroxy-3-[(2Z)-4-hydroxy-3-(4-methylpent-3-en-1-yl)but-2-en-1-yl]-6-(3-methylbut-2-en-1-yl)-4-oxo-3,4-dihydro-2H-1-benzopyran-2-yl}-5-hydroxyphenoxy)-3,4,5-trihydroxyoxane-2-carboxylic acid
2-amino-4-({1-[(carboxymethyl)-C-hydroxycarbonimidoyl]-2-[(2,3-dihydroxy-1-phenylpropyl)sulfanyl]ethyl}-C-hydroxycarbonimidoyl)butanoic acid	3,4-dihydroxy-5-[3-hydroxy-4-methoxy-5-(3,4,5-trihydroxybenzoyloxy)benzoyloxy]benzoic acid	[4-[5,7-Dihydroxy-8-(3-methylbut-2-enyl)-4-oxo-2,3-dihydrochromen-3-yl]-2-hydroxy-6-(3-methylbut-2-enyl)phenyl] hydrogen sulate
3,4,5-trihydroxy-6-({2-methyl-3-[({7-oxo-7H-furo[3,2-g]chromen-4-yl}oxy)methyl]oxiran-2-yl}methoxy)oxane-2-carboxylic acid	3,4,5-Trihydroxy-6-(4-oxo-2-phenylchromen-3-yl)oxyoxane-2-carboxylic acid	6-[5-(3,4-Dihydroxyphenyl)-4-hydroxypentanoyl]oxy-3,4,5-trihydroxyoxane-2-carboxylic acid
6-{[6-(3,4-dihydroxy-6-methyl-5-oxooxan-2-yl)-5-hydroxy-2-(4-hydroxyphenyl)-4-oxo-4H-chromen-7-yl]oxy}-3,4,5-trihydroxyoxane-2-carboxylic acid	3-(3,4-dimethoxyphenyl)-N-[2-(3,4-dimethoxyphenyl)-2-(sulfooxy)ethyl]prop-2-enimidic acid	6-{[8-(2,4-dihydroxyphenyl)-2,2-dimethyl-6-oxo-2H,6H-pyrano[3,2-g]chromen-5-yl]oxy}-3,4,5-trihydroxyoxane-2-carboxylic acid
(2-Methoxy-4-prop-2-enylphenyl) 4-sulooxybenzoate	{4-[5,7-dihydroxy-3-(3,4,5-trihydroxybenzoyloxy)-3,4-dihydro-2H-1-benzopyran-2-yl]-2,6-dihydroxyphenyl}oxidanesulfonic acid	(4-{8-[3,7-dihydroxy-2-(3-hydroxyphenyl)-3,4-dihydro-2H-1-benzopyran-4-yl]-2-(3,4-dihydroxyphenyl)-3,5,7-trihydroxy-3,4-dihydro-2H-1-benzopyran-6-yl}-7-hydroxy-2-(3-hydroxyphenyl)-3,4-dihydro-2H-1-benzopyran-3-yl)oxidanesulfonic acid
(5Z)-4-[2-[2-(3,4-dihydroxyphenyl)ethoxy]-2-oxoethyl]-5-ethylidene-6-[(2S,3R,4S,5S,6R)-3,4,5-trihydroxy-6-(hydroxymethyl)oxan-2-yl]oxy-4H-pyran-3-carboxylic acid	deacetoxycephalosporin C(1-)	3,4,5-trihydroxy-6-{[7-methoxy-3-(3-methoxyphenyl)-8-methyl-4-oxo-4H-chromen-5-yl]oxy}oxane-2-carboxylic acid
3,4,5-trihydroxy-6-[(E)-4-phenylbut-3-en-2-yl]oxyoxane-2-carboxylic acid	2-hydroxy-2-[8-hydroxy-2-methyl-2-(4-methylpent-3-en-1-yl)-2H-chromen-5-yl]acetic acid	{4-[3-(5-methoxy-2,2-dimethyl-2H-chromen-6-yl)propanoyl]phenyl}oxidanesulfonic acid
3,4,5-trihydroxy-6-{[7-hydroxy-2-(3-hydroxyphenyl)-4-oxo-4H-chromen-5-yl]oxy}oxane-2-carboxylic acid	{6-[2-(3,4-dihydroxyphenyl)-5-hydroxy-7-methoxy-4-oxo-4H-chromen-8-yl]-4,5-dihydroxyoxan-3-yl}oxidanesulfonic acid	2-{3-[3-(2,4-dihydroxyphenyl)propanoyl]-2,6-dihydroxyphenyl}-4-methyl-6-(2,4,5-trihydroxyphenyl)cyclohex-3-ene-1-carboxylic acid
[4,5-dihydroxy-2-(5-hydroxy-7-methoxy-4-oxo-2-phenyl-4H-chromen-8-yl)oxan-3-yl]oxidanesulfonic acid	({6-[5,7-dihydroxy-2-(3-hydroxy-4-methoxyphenyl)-4-oxo-3-[3,4,5-trihydroxy-6-(hydroxymethyl)oxan-2-yl]-4H-chromen-8-yl]-3,4,5-trihydroxyoxan-2-yl}methoxy)sulfonic acid	{[4-(6,11-dihydroxy-2,2,5-trimethyl-10-oxo-5,10-dihydro-2H-1-oxa-5-azatetraphen-12-yl)-6,11-dihydroxy-2,5-dimethyl-10-oxo-3,4,5,10-tetrahydro-2H-1-oxa-5-azatetraphen-2-yl]methoxy}sulfonic acid
3,4,5-trihydroxy-6-[(4-hydroxy-7-methoxy-2,2-dimethyl-3,4-dihydro-2H-1-benzopyran-5-yl)oxy]oxane-2-carboxylic acid	[5-hydroxy-7-methoxy-2,2-dimethyl-6-(3-phenylpropanoyl)-3,4-dihydro-2H-1-benzopyran-4-yl]oxidanesulfonic acid	6-{3-[2,3-dioxo-3-(2,4,6-trihydroxyphenyl)propyl]phenoxy}-3,4,5-trihydroxyoxane-2-carboxylic acid
6-[4-carboxy-2-hydroxy-6-(3,4,5-trihydroxybenzoyloxy)phenoxy]-3,4,5-trihydroxyoxane-2-carboxylic acid	({3,4,5-trihydroxy-6-[5-hydroxy-2-(4-hydroxyphenyl)-7-methoxy-4-oxo-6-[3,4,5-trihydroxy-6-(hydroxymethyl)oxan-2-yl]-4H-chromen-8-yl]oxan-2-yl}methoxy)sulfonic acid	{4,5-dihydroxy-6-[5-hydroxy-7-methoxy-4-oxo-2-(2,4,5-trihydroxyphenyl)-4H-chromen-6-yl]-2-(hydroxymethyl)oxan-3-yl}oxidanesulfonic acid
6-{[2-(2,3-dihydroxy-4-methoxyphenyl)-4-oxo-4H-chromen-7-yl]oxy}-3,4,5-trihydroxyoxane-2-carboxylic acid	6-[4-[(E)-2-(3,5-dihydroxyphenyl)ethenyl]phenoxy]-3,4,5-trihydroxyoxane-2-carboxylic acid	6-[(2-benzyl-2,3,6-trihydroxy-2,3-dihydro-1-benzofuran-4-yl)oxy]-3,4,5-trihydroxyoxane-2-carboxylic acid
2-amino-4-({1-[(carboxymethyl)-C-hydroxycarbonimidoyl]-2-{[1-hydroxy-1-(1-oxo-1H-isochromen-3-yl)butan-2-yl]sulfanyl}ethyl}-C-hydroxycarbonimidoyl)butanoic acid	(2-Oxo-1,2-diphenylethoxy)sulfonic acid	{[6-(5,6-dihydroxy-7-methoxy-4-oxo-2-phenyl-4H-chromen-8-yl)-3,4,5-trihydroxyoxan-2-yl]methoxy}sulfonic acid
[2-ethyl-5-(3,5,7-trihydroxy-3,4-dihydro-2H-1-benzopyran-2-yl)phenyl]oxidanesulfonic acid	[(6-{5,7-dihydroxy-4-oxo-2-phenyl-8-[3,4,5-trihydroxy-6-(hydroxymethyl)oxan-2-yl]-4H-chromen-6-yl}-3,4,5-trihydroxyoxan-2-yl)methoxy]sulfonic acid	L-Arabinitol 5-phosphate
{[1-(2,4-dihydroxyphenyl)-3-(3,4-dihydroxyphenyl)-1-[3,5,7-trihydroxy-2-(3-hydroxyphenyl)-3,4-dihydro-2H-1-benzopyran-8-yl]propan-2-yl]oxy}sulfonic acid	4-Hydroxy-5-(3',4'-dihydroxyphenyl)-valeric acid-O-methyl-O-glucuronide	Ditrans,polycis-heptaprenyl diphosphate
3,4,5-trihydroxy-6-{2-[(4-hydroxyphenoxy)carbonyl]phenoxy}oxane-2-carboxylic acid	{4-[(E)-2-{3,5-dihydroxy-4-[(1E)-3-methylbuta-1,3-dien-1-yl]phenyl}ethenyl]phenyl}oxidanesulfonic acid	[2-(methoxymethyl)-5-(3,5,6,7-tetrahydroxy-3,4-dihydro-2H-1-benzopyran-2-yl)phenyl]oxidanesulfonic acid
6-[2-(acetyloxy)-2-(9-{[(2E)-2-methylbut-2-enoyl]oxy}-2-oxo-2H,8H,9H-furo[2,3-h]chromen-8-yl)propoxy]-3,4,5-trihydroxyoxane-2-carboxylic acid	CID 85129621	3,4,5-trihydroxy-6-[(5-hydroxy-2,2-dimethyl-2H-chromen-7-yl)oxy]oxane-2-carboxylic acid
6-(2-{8,8-dimethyl-2-oxo-2H,8H-pyrano[2,3-f]chromen-3-yl}-4-hydroxy-5-methoxyphenoxy)-3,4,5-trihydroxyoxane-2-carboxylic acid	6-{3,5-dihydroxy-4-[2-(2-hydroxy-4-methoxyphenyl)propanoyl]phenoxy}-3,4,5-trihydroxyoxane-2-carboxylic acid	3,4,5-Trihydroxy-6-(4-oxo-2-phenylchromen-3-yl)oxyoxane-2-carboxylic acid
6-[(6-{[3-(3,4-dimethoxyphenyl)-7-methoxy-8-methyl-4-oxo-4H-chromen-5-yl]oxy}-3,4,5-trihydroxyoxan-2-yl)methoxy]-3,4,5-trihydroxyoxane-2-carboxylic acid	CID 131834451	4-(7-Methoxy-2-oxochromen-6-yl)butan-2-yl hydrogen sulate
6-{[6-(3,4-dihydroxy-6-methyl-5-oxooxan-2-yl)-5-hydroxy-2-(3-methoxyphenyl)-4-oxo-4H-chromen-7-yl]oxy}-3,4,5-trihydroxyoxane-2-carboxylic acid	3,4,5-trihydroxy-6-{4-[3-oxo-3-(2,4,6-trihydroxyphenyl)propyl]phenoxy}oxane-2-carboxylic acid	NCGC00384520-01_C24H30O14_2H-Pyran-4-acetic acid, 5-carboxy-2-(beta-D-glucopyranosyloxy)-3,4-dihydro-3-(2-hydroxyethylidene)-, alpha-[2-(3,4-dihydroxyphenyl)ethyl] ester, (2S,3Z,4S)-
{4,5-dihydroxy-6-[hydroxy({2,3,4-trihydroxy-5-[(2E)-3-(4-hydroxyphenyl)prop-2-enoyl]-6-oxo-3-[3,4,5-trihydroxy-6-(hydroxymethyl)oxan-2-yl]cyclohex-1-en-1-yl})methyl]oxan-3-yl}oxidanesulfonic acid	6-[5-carboxy-2,4-dihydroxy-3-(3,4,5-trihydroxybenzoyloxy)phenoxy]-3,4,5-trihydroxyoxane-2-carboxylic acid	{4-[5,7-dihydroxy-3-(3,4,5-trihydroxybenzoyloxy)-3,4-dihydro-2H-1-benzopyran-2-yl]-2,6-dihydroxyphenyl}oxidanesulfonic acid
3,4,5-trihydroxy-6-[2-hydroxy-4-(3,5,7-trihydroxy-6-methoxy-4-oxo-3,4-dihydro-2H-1-benzopyran-2-yl)phenoxy]oxane-2-carboxylic acid	[4-(2-Phenylcyclobutyl)phenyl] hydrogen sulate	deacetoxycephalosporin C(1-)
[2-(5,7-dihydroxy-4-oxo-2-phenyl-4H-chromen-6-yl)-4-hydroxy-6-methyl-5-oxooxan-3-yl]oxidanesulfonic acid	{2-[2-(acetyloxy)propan-2-yl]-6-(2-methylbut-3-en-2-yl)-7-oxo-2H,3H,7H-furo[3,2-g]chromen-3-yl}oxidanesulfonic acid	2-hydroxy-2-[8-hydroxy-2-methyl-2-(4-methylpent-3-en-1-yl)-2H-chromen-5-yl]acetic acid
3,4,5-trihydroxy-6-{3-hydroxy-5-[(E)-2-(2-hydroxy-4-{[3,4,5-trihydroxy-6-(hydroxymethyl)oxan-2-yl]oxy}phenyl)ethenyl]phenoxy}oxane-2-carboxylic acid	{3-[5-hydroxy-8,8-dimethyl-6-(2-methylpropanoyl)-2-oxo-2H,8H-pyrano[2,3-f]chromen-4-yl]phenyl}oxidanesulfonic acid	3-[4-(2-Hydroxyethyl)piperazin-1-ium-1-yl]propane-1-sulfonate
6-{[5,6-dihydroxy-3-(4-methoxyphenyl)-4-oxo-4H-chromen-7-yl]oxy}-3,4,5-trihydroxyoxane-2-carboxylic acid	3,4,5-trihydroxy-6-({5-hydroxy-7-methoxy-4-oxo-2-phenyl-8-[3,4,5-trihydroxy-6-(hydroxymethyl)oxan-2-yl]-4H-chromen-6-yl}oxy)oxane-2-carboxylic acid	{6-[2-(3,4-dihydroxyphenyl)-5-hydroxy-7-methoxy-4-oxo-4H-chromen-8-yl]-4,5-dihydroxyoxan-3-yl}oxidanesulfonic acid
6-{[2-(3,4-dihydroxyphenyl)-5-hydroxy-4-oxo-6-[3,4,5-trihydroxy-6-(hydroxymethyl)oxan-2-yl]-8-(3,4,5-trihydroxyoxan-2-yl)-4H-chromen-7-yl]oxy}-3,4,5-trihydroxyoxane-2-carboxylic acid	({1-[2,4-dihydroxy-5-(3-methylbut-2-en-1-yl)phenyl]-3-[3,4-dihydroxy-5-(3-methylbut-2-en-1-yl)phenyl]-1-oxopropan-2-yl}oxy)sulfonic acid	[2-(5,6-dihydroxy-7-methoxy-4-oxo-2-phenyl-4H-chromen-8-yl)-4,5-dihydroxyoxan-3-yl]oxidanesulfonic acid
6-{[3,7-dihydroxy-2-(3-hydroxy-2,2-dimethyl-3,4-dihydro-2H-1-benzopyran-6-yl)-4-oxo-4H-chromen-5-yl]oxy}-3,4,5-trihydroxyoxane-2-carboxylic acid	6-[(2-benzyl-2,4-dihydroxy-3-oxo-2,3-dihydro-1-benzofuran-6-yl)oxy]-3,4,5-trihydroxyoxane-2-carboxylic acid	[5-hydroxy-7-methoxy-2,2-dimethyl-6-(3-phenylpropanoyl)-3,4-dihydro-2H-1-benzopyran-4-yl]oxidanesulfonic acid
3,4,5-trihydroxy-6-{3,4,5-trihydroxy-2-[3-(4-methoxyphenyl)propanoyl]phenoxy}oxane-2-carboxylic acid	{4-[5-hydroxy-8,8-dimethyl-6-(2-methylpropanoyl)-2-oxo-2H,8H-pyrano[2,3-f]chromen-4-yl]phenyl}oxidanesulfonic acid	({3,4,5-trihydroxy-6-[5-hydroxy-2-(4-hydroxyphenyl)-7-methoxy-4-oxo-6-[3,4,5-trihydroxy-6-(hydroxymethyl)oxan-2-yl]-4H-chromen-8-yl]oxan-2-yl}methoxy)sulfonic acid
6-(3-ethenyl-5-hydroxyphenoxy)-3,4,5-trihydroxyoxane-2-carboxylic acid	3,4,5-trihydroxy-6-({5-hydroxy-4-oxo-2-phenyl-3,6-bis[3,4,5-trihydroxy-6-(hydroxymethyl)oxan-2-yl]-4H-chromen-7-yl}oxy)oxane-2-carboxylic acid	6-[4-[(E)-2-(3,5-dihydroxyphenyl)ethenyl]phenoxy]-3,4,5-trihydroxyoxane-2-carboxylic acid
2-amino-4-({1-[(carboxymethyl)-C-hydroxycarbonimidoyl]-2-{[1-(6,7-dimethoxy-2H-1,3-benzodioxol-5-yl)-2,3-dihydroxypropyl]sulfanyl}ethyl}-C-hydroxycarbonimidoyl)butanoic acid	6-{[1,8-dihydroxy-4-(3-methylbut-2-en-1-yl)-11-(2-methylprop-1-en-1-yl)-12-oxo-11,12-dihydro-5,10-dioxatetraphen-3-yl]oxy}-3,4,5-trihydroxyoxane-2-carboxylic acid	4-Hydroxy-5-(3',4'-dihydroxyphenyl)-valeric acid-O-methyl-O-glucuronide
1,3,4-Trihydroxy-5-oxocyclohexane-1-carboxylic acid	3,4,5-trihydroxy-6-({4-[(E)-2-{3-[6-hydroxy-3-(3-hydroxyphenyl)-2-(4-hydroxyphenyl)-2,3-dihydro-1-benzofuran-4-yl]-2-(4-hydroxyphenyl)-1-benzofuran-5-yl}ethenyl]-3-(3-hydroxyphenyl)-2-phenyl-2,3-dihydro-1-benzofuran-6-yl}oxy)oxane-2-carboxylic acid	{8-[2-(acetyloxy)propan-2-yl]-2-oxo-2H,8H,9H-furo[2,3-h]chromen-9-yl}oxidanesulfonic acid
3,4,5-Trihydroxy-6-[3-(4-hydroxy-3-methoxyphenyl)propanoyloxy]oxane-2-carboxylic acid	6-({5,7-dihydroxy-4-oxo-2-phenyl-8-[3,4,5-trihydroxy-6-(hydroxymethyl)oxan-2-yl]-4H-chromen-6-yl}oxy)-3,4,5-trihydroxyoxane-2-carboxylic acid	3,4,5-trihydroxy-6-[(3-hydroxy-4-oxo-2-phenyl-4H-chromen-5-yl)oxy]oxane-2-carboxylic acid
3,4,5-Trihydroxy-6-(3,4,5-trihydroxycyclohexene-1-carbonyl)oxyoxane-2-carboxylic acid	2-amino-4-({1-[(carboxymethyl)-C-hydroxycarbonimidoyl]-2-[(4-{3-[2-(2,4-dihydroxyphenyl)-2-oxoethyl]-4,6-dihydroxy-2-methoxyphenyl}-3-hydroxy-2-methylbutan-2-yl)sulfanyl]ethyl}-C-hydroxycarbonimidoyl)butanoic acid	{4-[(E)-2-{3,5-dihydroxy-4-[(1E)-3-methylbuta-1,3-dien-1-yl]phenyl}ethenyl]phenyl}oxidanesulfonic acid
6-{[5,7-dihydroxy-2-(3-hydroxy-2,2-dimethyl-3,4-dihydro-2H-1-benzopyran-6-yl)-4-oxo-4H-chromen-3-yl]oxy}-3,4,5-trihydroxyoxane-2-carboxylic acid	2-amino-4-({1-[(carboxymethyl)-C-hydroxycarbonimidoyl]-2-[(2,3-dihydroxy-1-phenylpropyl)sulfanyl]ethyl}-C-hydroxycarbonimidoyl)butanoic acid	6-{3,5-dihydroxy-4-[2-(2-hydroxy-4-methoxyphenyl)propanoyl]phenoxy}-3,4,5-trihydroxyoxane-2-carboxylic acid
3,4,5-trihydroxy-6-[2-hydroxy-6-(7-hydroxy-4-oxo-4H-chromen-2-yl)-3-methoxyphenoxy]oxane-2-carboxylic acid	5-(7-Acetyloxy-4-methoxycarbonyl-9-methyl-11-oxo-10-oxatricyclo[6.3.2.01,7]tridec-3-en-9-yl)-2-methylpenta-2,4-dienoic acid	3,4,5-trihydroxy-6-{4-[3-oxo-3-(2,4,6-trihydroxyphenyl)propyl]phenoxy}oxane-2-carboxylic acid
6-Acetyloxy-3,4,5-trihydroxyoxane-2-carboxylic acid	3,4,5-trihydroxy-6-({2-methyl-3-[({7-oxo-7H-furo[3,2-g]chromen-4-yl}oxy)methyl]oxiran-2-yl}methoxy)oxane-2-carboxylic acid	[4-(2-Phenylcyclobutyl)phenyl] hydrogen sulate
3,4,5-Trihydroxy-6-[4-hydroxy-5-(3-hydroxyphenyl)pentanoyl]oxyoxane-2-carboxylic acid	3,4,5-trihydroxy-6-{[(2E)-3-(4-hydroxy-3-methoxyphenyl)prop-2-enoyl]oxy}oxane-2-carboxylic acid	3,4,5-trihydroxy-6-[2-hydroxy-4-(3-oxobutyl)phenoxy]oxane-2-carboxylic acid
6-({3-[2-(3,4-dihydroxyphenyl)-5,7-dihydroxy-4-oxo-3,4-dihydro-2H-1-benzopyran-8-yl]-5-hydroxy-4-oxo-2-phenyl-3,4-dihydro-2H-1-benzopyran-7-yl}oxy)-3,4,5-trihydroxyoxane-2-carboxylic acid	[5-(7-hydroxy-4-oxo-4H-chromen-2-yl)-2-methoxyphenyl]oxidanesulfonic acid	(4-{3-[2,4-dihydroxy-5-(3-methylbut-2-en-1-yl)phenyl]-2-hydroxy-3-oxopropyl}-2-(3-methylbut-2-en-1-yl)phenyl)oxidanesulfonic acid
6-{[3-(3,4-dimethoxyphenyl)-7-methoxy-8-methyl-4-oxo-4H-chromen-5-yl]oxy}-3,4,5-trihydroxyoxane-2-carboxylic acid	6-{[6-(3,4-dihydroxy-6-methyl-5-oxooxan-2-yl)-5-hydroxy-2-(4-hydroxyphenyl)-4-oxo-4H-chromen-7-yl]oxy}-3,4,5-trihydroxyoxane-2-carboxylic acid	3,4,5-trihydroxy-6-({5-hydroxy-7-methoxy-4-oxo-2-phenyl-8-[3,4,5-trihydroxy-6-(hydroxymethyl)oxan-2-yl]-4H-chromen-6-yl}oxy)oxane-2-carboxylic acid
6-[4,5-dihydroxy-2-(3,5,6,7-tetrahydroxy-4-oxo-3,4-dihydro-2H-1-benzopyran-2-yl)phenoxy]-3,4,5-trihydroxyoxane-2-carboxylic acid	(2-Methoxy-4-prop-2-enylphenyl) 4-sulooxybenzoate	({1-[2,4-dihydroxy-5-(3-methylbut-2-en-1-yl)phenyl]-3-[3,4-dihydroxy-5-(3-methylbut-2-en-1-yl)phenyl]-1-oxopropan-2-yl}oxy)sulfonic acid
3,4,5-trihydroxy-6-{[3-hydroxy-8-(hydroxymethyl)-2-(4-hydroxyphenyl)-8-methyl-4-oxo-4H,8H-pyrano[2,3-f]chromen-5-yl]oxy}oxane-2-carboxylic acid	(5Z)-4-[2-[2-(3,4-dihydroxyphenyl)ethoxy]-2-oxoethyl]-5-ethylidene-6-[(2S,3R,4S,5S,6R)-3,4,5-trihydroxy-6-(hydroxymethyl)oxan-2-yl]oxy-4H-pyran-3-carboxylic acid	{4-[5-hydroxy-8,8-dimethyl-6-(2-methylpropanoyl)-2-oxo-2H,8H-pyrano[2,3-f]chromen-4-yl]phenyl}oxidanesulfonic acid
6-{3,5-dihydroxy-2-[2-(2-hydroxy-4-methoxyphenyl)propanoyl]phenoxy}-3,4,5-trihydroxyoxane-2-carboxylic acid	3,4,5-trihydroxy-6-[(E)-4-phenylbut-3-en-2-yl]oxyoxane-2-carboxylic acid	{10-butanoyl-5-hydroxy-2,2-dimethyl-8-oxo-6-propyl-2H,3H,4H,8H-pyrano[3,2-g]chromen-3-yl}oxidanesulfonic acid
[5-(5,7-dihydroxy-3-{[3,4,5-trihydroxy-6-(hydroxymethyl)oxan-2-yl]oxy}-5H-chromen-2-yl)-2-hydroxyphenyl]oxidanesulfonic acid	{[3,4,5-trihydroxy-6-(5-hydroxy-7-methoxy-4-oxo-2-phenyl-4H-chromen-8-yl)oxan-2-yl]methoxy}sulfonic acid	3,4,5-trihydroxy-6-({5-hydroxy-4-oxo-2-phenyl-3,6-bis[3,4,5-trihydroxy-6-(hydroxymethyl)oxan-2-yl]-4H-chromen-7-yl}oxy)oxane-2-carboxylic acid
6-[2-(3,4-Dihydroxyphenyl)-4-oxo-6,8-bis[3,4,5-trihydroxy-6-(hydroxymethyl)oxan-2-yl]-7-(3,4,5-trihydroxy-6-methyloxan-2-yl)oxychromen-5-yl]oxy-3,4,5-trihydroxyoxane-2-carboxylic acid	6-[3,5-Dihydroxy-2-[3-(3,4,5-trimethoxyphenyl)propanoyl]phenoxy]-3,4,5-trihydroxyoxane-2-carboxylic acid	6-{[1,8-dihydroxy-4-(3-methylbut-2-en-1-yl)-11-(2-methylprop-1-en-1-yl)-12-oxo-11,12-dihydro-5,10-dioxatetraphen-3-yl]oxy}-3,4,5-trihydroxyoxane-2-carboxylic acid
6-{[2-(3,4-dihydroxyphenyl)-8-[1-(2,4-dihydroxyphenyl)-3-(3,4-dihydroxyphenyl)-2-hydroxypropyl]-3,5-dihydroxy-3,4-dihydro-2H-1-benzopyran-7-yl]oxy}-3,4,5-trihydroxyoxane-2-carboxylic acid	3,4,5-trihydroxy-6-({2,3,6-trihydroxy-2-[(4-hydroxyphenyl)methyl]-2,3-dihydro-1-benzofuran-4-yl}oxy)oxane-2-carboxylic acid	3,4,5-trihydroxy-6-({4-[(E)-2-{3-[6-hydroxy-3-(3-hydroxyphenyl)-2-(4-hydroxyphenyl)-2,3-dihydro-1-benzofuran-4-yl]-2-(4-hydroxyphenyl)-1-benzofuran-5-yl}ethenyl]-3-(3-hydroxyphenyl)-2-phenyl-2,3-dihydro-1-benzofuran-6-yl}oxy)oxane-2-carboxylic acid
6-{3-[8-(5,7-dihydroxy-4-oxo-2-phenyl-3,4-dihydro-2H-1-benzopyran-3-yl)-5,7-dihydroxy-4-oxo-3,4-dihydro-2H-1-benzopyran-2-yl]phenoxy}-3,4,5-trihydroxyoxane-2-carboxylic acid	6-({8-[2-(acetyloxy)propan-2-yl]-2-oxo-2H,8H,9H-furo[2,3-h]chromen-9-yl}oxy)-3,4,5-trihydroxyoxane-2-carboxylic acid	6-({5,7-dihydroxy-4-oxo-2-phenyl-8-[3,4,5-trihydroxy-6-(hydroxymethyl)oxan-2-yl]-4H-chromen-6-yl}oxy)-3,4,5-trihydroxyoxane-2-carboxylic acid
3,4,5-trihydroxy-6-[4-hydroxy-2-(methoxymethyl)-5-(3,5,7-trihydroxy-3,4-dihydro-2H-1-benzopyran-2-yl)phenoxy]oxane-2-carboxylic acid	3,4,5-trihydroxy-6-[2-hydroxy-3-(7-hydroxy-4-oxo-4H-chromen-2-yl)-6-methoxyphenoxy]oxane-2-carboxylic acid	[2-({4,5-dihydroxy-2-[4-(7-hydroxy-4-oxo-3,4-dihydro-2H-1-benzopyran-2-yl)phenoxy]-6-(hydroxymethyl)oxan-3-yl}oxy)-4-hydroxy-4-(hydroxymethyl)oxolan-3-yl]oxidanesulfonic acid
6-{3,5-dihydroxy-2-[3-(3-hydroxy-5-methoxyphenyl)-2-oxopropanoyl]-4-methoxyphenoxy}-3,4,5-trihydroxyoxane-2-carboxylic acid	3,4,5-trihydroxy-6-[(4-hydroxy-7-methoxy-2,2-dimethyl-3,4-dihydro-2H-1-benzopyran-5-yl)oxy]oxane-2-carboxylic acid	5-(7-Acetyloxy-4-methoxycarbonyl-9-methyl-11-oxo-10-oxatricyclo[6.3.2.01,7]tridec-3-en-9-yl)-2-methylpenta-2,4-dienoic acid
6-{4-[5,6-dihydroxy-7-methoxy-4-oxo-8-(3,4,5-trihydroxyoxan-2-yl)-4H-chromen-2-yl]phenoxy}-3,4,5-trihydroxyoxane-2-carboxylic acid	3,4,5-Trihydroxy-6-(2-oxo-1,2-diphenylethoxy)oxane-2-carboxylic acid	3,4,5-trihydroxy-6-({2-methyl-3-[({7-oxo-7H-furo[3,2-g]chromen-4-yl}oxy)methyl]oxiran-2-yl}methoxy)oxane-2-carboxylic acid
3,4,5-trihydroxy-6-{[7-methoxy-4-oxo-2-phenyl-8-(3,4,5-trihydroxyoxan-2-yl)-4H-chromen-5-yl]oxy}oxane-2-carboxylic acid	({5-[(4,5-dihydroxy-2-{[5-hydroxy-2-(4-hydroxyphenyl)-4-oxo-4H-chromen-7-yl]oxy}-6-(hydroxymethyl)oxan-3-yl)oxy]-3,4-dihydroxyoxolan-3-yl}methoxy)sulfonic acid	6-{[6-(3,4-dihydroxy-6-methyl-5-oxooxan-2-yl)-7-hydroxy-2-(3-methoxyphenyl)-4-oxo-4H-chromen-5-yl]oxy}-3,4,5-trihydroxyoxane-2-carboxylic acid
3,4,5-trihydroxy-6-{4-[3-(5-methoxy-2,2-dimethyl-2H-chromen-6-yl)oxirane-2-carbonyl]phenoxy}oxane-2-carboxylic acid	CID 72682693	3,4,5-trihydroxy-6-{[(2E)-3-(4-hydroxy-3-methoxyphenyl)prop-2-enoyl]oxy}oxane-2-carboxylic acid
3,4,5-trihydroxy-6-{[7-methoxy-2-oxo-6-(3-oxobutyl)-2H-chromen-5-yl]oxy}oxane-2-carboxylic acid	[2-(3,4-dihydroxyphenyl)-4-[2-(3,4-dihydroxyphenyl)-8-[2-(3,4-dihydroxyphenyl)-3,7-dihydroxy-3,4-dihydro-2H-1-benzopyran-4-yl]-3,5,7-trihydroxy-3,4-dihydro-2H-1-benzopyran-6-yl]-7-hydroxy-3,4-dihydro-2H-1-benzopyran-3-yl]oxidanesulfonic acid	6-{[6-(3,4-dihydroxy-6-methyl-5-oxooxan-2-yl)-5-hydroxy-2-(4-hydroxyphenyl)-4-oxo-4H-chromen-7-yl]oxy}-3,4,5-trihydroxyoxane-2-carboxylic acid
6-({6-[(3,3-dimethyloxiran-2-yl)methyl]-8-methoxy-2-oxo-2H-chromen-7-yl}oxy)-3,4,5-trihydroxyoxane-2-carboxylic acid	6-[4-carboxy-2-hydroxy-6-(3,4,5-trihydroxybenzoyloxy)phenoxy]-3,4,5-trihydroxyoxane-2-carboxylic acid	(5Z)-4-[2-[2-(3,4-dihydroxyphenyl)ethoxy]-2-oxoethyl]-5-ethylidene-6-[(2S,3R,4S,5S,6R)-3,4,5-trihydroxy-6-(hydroxymethyl)oxan-2-yl]oxy-4H-pyran-3-carboxylic acid
6-[(2Z)-2-carboxy-2-(phenylmethylidene)ethoxy]-3,4,5-trihydroxyoxane-2-carboxylic acid	2-[4-[(E)-1,2-diphenylbut-1-enyl]phenoxy]acetic acid	6-(2-carboxy-3,5-dihydroxyphenoxy)-3,4,5-trihydroxyoxane-2-carboxylic acid
6-({8-[2-(3,4-dihydroxyphenyl)-3,7-dihydroxy-3,4-dihydro-2H-1-benzopyran-4-yl]-3,5-dihydroxy-2-(3-hydroxyphenyl)-3,4-dihydro-2H-1-benzopyran-7-yl}oxy)-3,4,5-trihydroxyoxane-2-carboxylic acid	6-{[2-(2,3-dihydroxy-4-methoxyphenyl)-4-oxo-4H-chromen-7-yl]oxy}-3,4,5-trihydroxyoxane-2-carboxylic acid	{[3,4,5-trihydroxy-6-(5-hydroxy-7-methoxy-4-oxo-2-phenyl-4H-chromen-8-yl)oxan-2-yl]methoxy}sulfonic acid
3,4,5-trihydroxy-6-[6-hydroxy-2,3-dimethoxy-4-(3-oxopropyl)phenoxy]oxane-2-carboxylic acid	3,4,5-trihydroxy-6-{[5-hydroxy-2-(4-hydroxyphenyl)-7-methoxy-4-oxo-8-[3,4,5-trihydroxy-6-(hydroxymethyl)oxan-2-yl]-4H-chromen-6-yl]oxy}oxane-2-carboxylic acid	6-[3,5-Dihydroxy-2-[3-(3,4,5-trimethoxyphenyl)propanoyl]phenoxy]-3,4,5-trihydroxyoxane-2-carboxylic acid
6-{[3,5-dihydroxy-2-(3-methoxyphenyl)-3,4-dihydro-2H-1-benzopyran-7-yl]oxy}-3,4,5-trihydroxyoxane-2-carboxylic acid	2-amino-4-({1-[(carboxymethyl)-C-hydroxycarbonimidoyl]-2-{[1-hydroxy-1-(1-oxo-1H-isochromen-3-yl)butan-2-yl]sulfanyl}ethyl}-C-hydroxycarbonimidoyl)butanoic acid	3,4,5-trihydroxy-6-{[5-hydroxy-2-(3-hydroxyphenyl)-4-oxo-6-[3,4,5-trihydroxy-6-(hydroxymethyl)oxan-2-yl]-8-(3,4,5-trihydroxyoxan-2-yl)-4H-chromen-7-yl]oxy}oxane-2-carboxylic acid
3,4,5-Trihydroxy-6-[3-hydroxy-2-(7-hydroxy-4-oxo-2,3-dihydrochromen-2-yl)-5-methoxy-4-(3-methylbut-2-enyl)phenoxy]oxane-2-carboxylic acid	6-(5-{5,7-dihydroxy-3-[(3,4,5-trihydroxyoxan-2-yl)oxy]-5H-chromen-2-yl}-2-hydroxyphenoxy)-3,4,5-trihydroxyoxane-2-carboxylic acid	[2-(methoxymethyl)-5-(3,5,7-trihydroxy-3,4-dihydro-2H-1-benzopyran-2-yl)phenyl]oxidanesulfonic acid
6-[(3-carboxy-5,6-dihydroxycyclohex-3-en-1-yl)oxy]-3,4,5-trihydroxyoxane-2-carboxylic acid	6-[4-(3-{3-[6-carboxy-5-(2,4-dihydroxyphenyl)-3-methylcyclohex-2-en-1-yl]-2,4-dihydroxyphenyl}-3-oxopropyl)-3-hydroxyphenoxy]-3,4,5-trihydroxyoxane-2-carboxylic acid	6-({8-[2-(acetyloxy)propan-2-yl]-2-oxo-2H,8H,9H-furo[2,3-h]chromen-9-yl}oxy)-3,4,5-trihydroxyoxane-2-carboxylic acid
3,4,5-trihydroxy-6-{[5-hydroxy-2-(4-hydroxy-3-methoxyphenyl)-4-oxo-6-[3,4,5-trihydroxy-6-(hydroxymethyl)oxan-2-yl]-4H-chromen-7-yl]oxy}oxane-2-carboxylic acid	2-{[hydroxy(6-hydroxy-7-methoxy-2H-1,3-benzodioxol-5-yl)methylidene]amino}acetic acid	[4,5-dihydroxy-2-(5-hydroxy-7-methoxy-4-oxo-2-phenyl-4H-chromen-8-yl)oxan-3-yl]oxidanesulfonic acid
3,4,5-trihydroxy-6-{3-[(E)-2-(4-hydroxyphenyl)ethenyl]-5-{[3,4,5-trihydroxy-6-(hydroxymethyl)oxan-2-yl]oxy}phenoxy}oxane-2-carboxylic acid	{[1-(2,4-dihydroxyphenyl)-3-(3,4-dihydroxyphenyl)-1-[3,5,7-trihydroxy-2-(3-hydroxyphenyl)-3,4-dihydro-2H-1-benzopyran-8-yl]propan-2-yl]oxy}sulfonic acid	3,4,5-trihydroxy-6-[2-hydroxy-3-(7-hydroxy-4-oxo-4H-chromen-2-yl)-6-methoxyphenoxy]oxane-2-carboxylic acid
6-(3-{3,7-dihydroxy-4-[3,5,7-trihydroxy-2-(3-hydroxyphenyl)-3,4-dihydro-2H-1-benzopyran-8-yl]-3,4-dihydro-2H-1-benzopyran-2-yl}phenoxy)-3,4,5-trihydroxyoxane-2-carboxylic acid	3,4,5-trihydroxy-6-{2-[(4-hydroxyphenoxy)carbonyl]phenoxy}oxane-2-carboxylic acid	3,4,5-trihydroxy-6-[(4-hydroxy-7-methoxy-2,2-dimethyl-3,4-dihydro-2H-1-benzopyran-5-yl)oxy]oxane-2-carboxylic acid
6-{[8-(5,7-dihydroxy-4-oxo-2-phenyl-3,4-dihydro-2H-1-benzopyran-3-yl)-2-(3,4-dihydroxyphenyl)-7-hydroxy-4-oxo-3,4-dihydro-2H-1-benzopyran-5-yl]oxy}-3,4,5-trihydroxyoxane-2-carboxylic acid	6-[2-(acetyloxy)-2-(9-{[(2E)-2-methylbut-2-enoyl]oxy}-2-oxo-2H,8H,9H-furo[2,3-h]chromen-8-yl)propoxy]-3,4,5-trihydroxyoxane-2-carboxylic acid	3,4,5-Trihydroxy-6-(2-oxo-1,2-diphenylethoxy)oxane-2-carboxylic acid
6-[(2-{[3-(3,4-dimethoxyphenyl)-7-methoxy-8-methyl-4-oxo-4H-chromen-5-yl]oxy}-3,5-dihydroxy-6-(hydroxymethyl)oxan-4-yl)oxy]-3,4,5-trihydroxyoxane-2-carboxylic acid	[3-(4-methoxyphenyl)-3-oxo-1-phenylpropoxy]sulfonic acid	({5-[(4,5-dihydroxy-2-{[5-hydroxy-2-(4-hydroxyphenyl)-4-oxo-4H-chromen-7-yl]oxy}-6-(hydroxymethyl)oxan-3-yl)oxy]-3,4-dihydroxyoxolan-3-yl}methoxy)sulfonic acid
3,4,5-trihydroxy-6-{4-hydroxy-3-[2-(3-hydroxy-5-methoxyphenyl)ethyl]phenoxy}oxane-2-carboxylic acid	[4,5-dihydroxy-6-(hydroxymethyl)-2-[3,5,7-trihydroxy-2-(3-hydroxyphenyl)-3,4-dihydro-2H-1-benzopyran-8-yl]oxan-3-yl]oxidanesulfonic acid	CID 72682693
3,4,5-trihydroxy-6-{2-hydroxy-3-[2-(2-hydroxyphenyl)ethyl]-5-methoxyphenoxy}oxane-2-carboxylic acid	6-(2-{8,8-dimethyl-2-oxo-2H,8H-pyrano[2,3-f]chromen-3-yl}-4-hydroxy-5-methoxyphenoxy)-3,4,5-trihydroxyoxane-2-carboxylic acid	[2-(3,4-dihydroxyphenyl)-4-[2-(3,4-dihydroxyphenyl)-8-[2-(3,4-dihydroxyphenyl)-3,7-dihydroxy-3,4-dihydro-2H-1-benzopyran-4-yl]-3,5,7-trihydroxy-3,4-dihydro-2H-1-benzopyran-6-yl]-7-hydroxy-3,4-dihydro-2H-1-benzopyran-3-yl]oxidanesulfonic acid
6-[2,4-dihydroxy-1-(1-oxo-1H-isochromen-3-yl)butoxy]-3,4,5-trihydroxyoxane-2-carboxylic acid	6-[(6-{[3-(3,4-dimethoxyphenyl)-7-methoxy-8-methyl-4-oxo-4H-chromen-5-yl]oxy}-3,4,5-trihydroxyoxan-2-yl)methoxy]-3,4,5-trihydroxyoxane-2-carboxylic acid	2-[4-[(E)-1,2-diphenylbut-1-enyl]phenoxy]acetic acid
6-({3,5-dihydroxy-2-[3-hydroxy-4-(methoxymethyl)phenyl]-3,4-dihydro-2H-1-benzopyran-7-yl}oxy)-3,4,5-trihydroxyoxane-2-carboxylic acid	[4-(3,5,7-trihydroxy-3,4-dihydro-2H-1-benzopyran-2-yl)phenyl]oxidanesulfonic acid	6-{[2-(2,3-dihydroxy-4-methoxyphenyl)-4-oxo-4H-chromen-7-yl]oxy}-3,4,5-trihydroxyoxane-2-carboxylic acid
3,4,5-trihydroxy-6-{3,4,5-trihydroxy-2-[1-hydroxy-3-(4-hydroxyphenyl)prop-2-en-1-yl]phenoxy}oxane-2-carboxylic acid	6-{[6-(3,4-dihydroxy-6-methyl-5-oxooxan-2-yl)-5-hydroxy-2-(3-methoxyphenyl)-4-oxo-4H-chromen-7-yl]oxy}-3,4,5-trihydroxyoxane-2-carboxylic acid	3,4,5-trihydroxy-6-{[5-hydroxy-2-(4-hydroxyphenyl)-7-methoxy-4-oxo-8-[3,4,5-trihydroxy-6-(hydroxymethyl)oxan-2-yl]-4H-chromen-6-yl]oxy}oxane-2-carboxylic acid
6-{[3-(3,4-dihydroxyphenyl)-2-{[(2E)-3-(3,4-dihydroxyphenyl)prop-2-enoyl]oxy}propanoyl]oxy}-3,4,5-trihydroxyoxane-2-carboxylic acid	{4,5-dihydroxy-6-[hydroxy({2,3,4-trihydroxy-5-[(2E)-3-(4-hydroxyphenyl)prop-2-enoyl]-6-oxo-3-[3,4,5-trihydroxy-6-(hydroxymethyl)oxan-2-yl]cyclohex-1-en-1-yl})methyl]oxan-3-yl}oxidanesulfonic acid	6-(5-{5,7-dihydroxy-3-[(3,4,5-trihydroxyoxan-2-yl)oxy]-5H-chromen-2-yl}-2-hydroxyphenoxy)-3,4,5-trihydroxyoxane-2-carboxylic acid
{2-hydroxy-4-[2-(2-hydroxyphenyl)ethyl]-6-methoxyphenyl}oxidanesulfonic acid	3-(2,4,5-Trihydroxyphenyl)propenoic acid	[2-ethyl-5-(3,5,7-trihydroxy-3,4-dihydro-2H-1-benzopyran-2-yl)phenyl]oxidanesulfonic acid
[6-[5,7-Dihydroxy-4-oxo-8-(3,4,5-trihydroxyoxan-2-yl)-2-(2,4,5-trihydroxyphenyl)chromen-6-yl]-3,4,5-trihydroxyoxan-2-yl]methyl hydrogen sulate	3,4,5-trihydroxy-6-[2-hydroxy-4-(3,5,7-trihydroxy-6-methoxy-4-oxo-3,4-dihydro-2H-1-benzopyran-2-yl)phenoxy]oxane-2-carboxylic acid	6-[4-(3-{3-[6-carboxy-5-(2,4-dihydroxyphenyl)-3-methylcyclohex-2-en-1-yl]-2,4-dihydroxyphenyl}-3-oxopropyl)-3-hydroxyphenoxy]-3,4,5-trihydroxyoxane-2-carboxylic acid
[3-(3-hydroxy-3-phenylpropanoyl)phenyl]oxidanesulfonic acid	3,4,5-Trihydroxy-6-[4-oxo-1-(5,6,7-trimethoxy-4-oxochromen-2-yl)cyclohexa-2,5-dien-1-yl]oxyoxane-2-carboxylic acid	2-{[hydroxy(6-hydroxy-7-methoxy-2H-1,3-benzodioxol-5-yl)methylidene]amino}acetic acid
6-{3,5-dihydroxy-4-[3-(3,4,5-trimethoxyphenyl)propanoyl]phenoxy}-3,4,5-trihydroxyoxane-2-carboxylic acid	{2-[(4,5-dihydroxy-2-{[5-hydroxy-2-(4-hydroxyphenyl)-4-oxo-4H-chromen-7-yl]oxy}-6-(hydroxymethyl)oxan-3-yl)oxy]-4-hydroxy-4-(hydroxymethyl)oxolan-3-yl}oxidanesulfonic acid	[3-(4-methoxyphenyl)-3-oxo-1-phenylpropoxy]sulfonic acid
{3-[3-(3,4-dihydroxy-2-methoxyphenyl)propanoyl]phenyl}oxidanesulfonic acid	3,4,5-trihydroxy-6-{3-hydroxy-5-[(E)-2-(2-hydroxy-4-{[3,4,5-trihydroxy-6-(hydroxymethyl)oxan-2-yl]oxy}phenyl)ethenyl]phenoxy}oxane-2-carboxylic acid	[4,5-dihydroxy-6-(hydroxymethyl)-2-[3,5,7-trihydroxy-2-(3-hydroxyphenyl)-3,4-dihydro-2H-1-benzopyran-8-yl]oxan-3-yl]oxidanesulfonic acid
6-{[3,5-dihydroxy-2-(3-hydroxyphenyl)-8-[3,4,5-trihydroxy-6-(hydroxymethyl)oxan-2-yl]-3,4-dihydro-2H-1-benzopyran-7-yl]oxy}-3,4,5-trihydroxyoxane-2-carboxylic acid	3,4,5-Trihydroxy-6-[4-hydroxy-2-oxo-3-(3-oxo-1-phenylbutyl)chromen-7-yl]oxyoxane-2-carboxylic acid	6-(2-{8,8-dimethyl-2-oxo-2H,8H-pyrano[2,3-f]chromen-3-yl}-4-hydroxy-5-methoxyphenoxy)-3,4,5-trihydroxyoxane-2-carboxylic acid
20-COOH-leukotriene E4	[(6-{5,7-dihydroxy-4-oxo-2-phenyl-6-[3,4,5-trihydroxy-6-(hydroxymethyl)oxan-2-yl]-3,4-dihydro-2H-1-benzopyran-8-yl}-3,4,5-trihydroxyoxan-2-yl)methoxy]sulfonic acid	6-[(6-{[3-(3,4-dimethoxyphenyl)-7-methoxy-8-methyl-4-oxo-4H-chromen-5-yl]oxy}-3,4,5-trihydroxyoxan-2-yl)methoxy]-3,4,5-trihydroxyoxane-2-carboxylic acid
3,4,5-trihydroxy-6-(4-{5-hydroxy-7-methoxy-4-oxo-6,8-bis[3,4,5-trihydroxy-6-(hydroxymethyl)oxan-2-yl]-4H-chromen-2-yl}phenoxy)oxane-2-carboxylic acid	6-{[5,6-dihydroxy-3-(4-methoxyphenyl)-4-oxo-4H-chromen-7-yl]oxy}-3,4,5-trihydroxyoxane-2-carboxylic acid	[4-(3,5,7-trihydroxy-3,4-dihydro-2H-1-benzopyran-2-yl)phenyl]oxidanesulfonic acid
6-[(3-carboxy-5,6-dihydroxycyclohex-2-en-1-yl)oxy]-3,4,5-trihydroxyoxane-2-carboxylic acid	3,4,5-trihydroxy-6-{5-hydroxy-2-[1-oxo-1-(2,4,6-trihydroxyphenyl)propan-2-yl]phenoxy}oxane-2-carboxylic acid	3,4,5-trihydroxy-6-(3-{3,5,7-trihydroxy-8-[3,4,5-trihydroxy-6-(hydroxymethyl)oxan-2-yl]-3,4-dihydro-2H-1-benzopyran-2-yl}phenoxy)oxane-2-carboxylic acid
{5-[5,7-dihydroxy-3-(3,4,5-trihydroxybenzoyloxy)-3,4-dihydro-2H-1-benzopyran-2-yl]-2-hydroxyphenyl}oxidanesulfonic acid	[4-(7-Hydroxy-8-methoxy-4-oxo-2,3-dihydrochromen-2-yl)phenyl] hydrogen sulate	[2-(3,5-dihydroxyphenyl)-5,7-dihydroxy-4-oxo-3,4-dihydro-2H-1-benzopyran-3-yl]oxidanesulfonic acid
6-(2-{5,7-dihydroxy-4-oxo-6-[3,4,5-trihydroxy-6-(hydroxymethyl)oxan-2-yl]-8-(3,4,5-trihydroxyoxan-2-yl)-4H-chromen-2-yl}-4,5-dihydroxyphenoxy)-3,4,5-trihydroxyoxane-2-carboxylic acid	6-(3-{8-[2-(3,4-dihydroxyphenyl)-3,7-dihydroxy-3,4-dihydro-2H-1-benzopyran-4-yl]-3,5,7-trihydroxy-3,4-dihydro-2H-1-benzopyran-2-yl}phenoxy)-3,4,5-trihydroxyoxane-2-carboxylic acid	3,4,5-trihydroxy-6-[2-hydroxy-4-(3,5,7-trihydroxy-6-methoxy-4-oxo-3,4-dihydro-2H-1-benzopyran-2-yl)phenoxy]oxane-2-carboxylic acid
{2-[5,7-dihydroxy-2-(3-hydroxyphenyl)-4-oxo-3-[3,4,5-trihydroxy-6-(hydroxymethyl)oxan-2-yl]-4H-chromen-6-yl]-3,5-dihydroxy-6-(hydroxymethyl)oxan-4-yl}oxidanesulfonic acid	3,4,5-trihydroxy-6-[2-hydroxy-6-methoxy-4-(3-oxobutyl)phenoxy]oxane-2-carboxylic acid	3,4,5-Trihydroxy-6-[4-oxo-1-(5,6,7-trimethoxy-4-oxochromen-2-yl)cyclohexa-2,5-dien-1-yl]oxyoxane-2-carboxylic acid
6-{1-carboxy-2-[(6-{[5,7-dihydroxy-2-(4-hydroxyphenyl)-4-oxo-4H-chromen-3-yl]oxy}-3,4,5-trihydroxyoxan-2-yl)methoxy]-2-oxoethyl}-3,4,5-trihydroxyoxane-2-carboxylic acid	3,4,5-trihydroxy-6-{3,4,5-trihydroxy-2-[3-(4-methoxyphenyl)propanoyl]phenoxy}oxane-2-carboxylic acid	3,4,5-trihydroxy-6-{3-hydroxy-5-[(E)-2-(2-hydroxy-4-{[3,4,5-trihydroxy-6-(hydroxymethyl)oxan-2-yl]oxy}phenyl)ethenyl]phenoxy}oxane-2-carboxylic acid
6-({2-[4-ethyl-3-(sulfooxy)phenyl]-3,5-dihydroxy-3,4-dihydro-2H-1-benzopyran-7-yl}oxy)-3,4,5-trihydroxyoxane-2-carboxylic acid	2-amino-4-({1-[(carboxymethyl)-C-hydroxycarbonimidoyl]-2-{[1-(6,7-dimethoxy-2H-1,3-benzodioxol-5-yl)-2,3-dihydroxypropyl]sulfanyl}ethyl}-C-hydroxycarbonimidoyl)butanoic acid	3,4,5-Trihydroxy-6-[4-hydroxy-2-oxo-3-(3-oxo-1-phenylbutyl)chromen-7-yl]oxyoxane-2-carboxylic acid
(2R)-dihomocitric acid	6-[6-carboxy-3,4-dihydroxy-2-(3,4,5-trihydroxybenzoyloxy)phenoxy]-3,4,5-trihydroxyoxane-2-carboxylic acid	[(6-{5,7-dihydroxy-4-oxo-2-phenyl-6-[3,4,5-trihydroxy-6-(hydroxymethyl)oxan-2-yl]-3,4-dihydro-2H-1-benzopyran-8-yl}-3,4,5-trihydroxyoxan-2-yl)methoxy]sulfonic acid
6-(4-{5,7-dihydroxy-4-oxo-3,6-bis[3,4,5-trihydroxy-6-(hydroxymethyl)oxan-2-yl]-4H-chromen-2-yl}-2-hydroxyphenoxy)-3,4,5-trihydroxyoxane-2-carboxylic acid	6-{5-[2,3-dioxo-3-(2,4,6-trihydroxyphenyl)propyl]-2-hydroxyphenoxy}-3,4,5-trihydroxyoxane-2-carboxylic acid	CID 131836667
3,4,5-trihydroxy-6-(2-hydroxy-5-{5-hydroxy-7-methoxy-4-oxo-8-[3,4,5-trihydroxy-6-(hydroxymethyl)oxan-2-yl]-4H-chromen-2-yl}phenoxy)oxane-2-carboxylic acid	6-[3,5-Dihydroxy-2-(3-hydroxy-2,2-dimethyl-3,4-dihydrochromen-6-yl)-4-oxochromen-7-yl]oxy-3,4,5-trihydroxyoxane-2-carboxylic acid	3,4,5-trihydroxy-6-{5-hydroxy-2-[1-oxo-1-(2,4,6-trihydroxyphenyl)propan-2-yl]phenoxy}oxane-2-carboxylic acid
6-{3,5-dihydroxy-4-[3-(4-hydroxy-3-methoxyphenyl)-2-oxopropanoyl]-2-methoxyphenoxy}-3,4,5-trihydroxyoxane-2-carboxylic acid	6-(3-{4-[2-(3,4-dihydroxyphenyl)-3,5,7-trihydroxy-3,4-dihydro-2H-1-benzopyran-8-yl]-3,7-dihydroxy-3,4-dihydro-2H-1-benzopyran-2-yl}phenoxy)-3,4,5-trihydroxyoxane-2-carboxylic acid	6-(3-{8-[2-(3,4-dihydroxyphenyl)-3,7-dihydroxy-3,4-dihydro-2H-1-benzopyran-4-yl]-3,5,7-trihydroxy-3,4-dihydro-2H-1-benzopyran-2-yl}phenoxy)-3,4,5-trihydroxyoxane-2-carboxylic acid
Perindoprilat glucuronide	3,4,5-trihydroxy-6-[2-hydroxy-6-(7-hydroxy-4-oxo-4H-chromen-2-yl)-3-methoxyphenoxy]oxane-2-carboxylic acid	3,4,5-trihydroxy-6-[2-hydroxy-6-methoxy-4-(3-oxobutyl)phenoxy]oxane-2-carboxylic acid
6-{[3,7-dihydroxy-2-(1-hydroxy-3-methoxy-4-oxocyclohexyl)-6-methoxy-4-oxo-4H-chromen-5-yl]oxy}-3,4,5-trihydroxyoxane-2-carboxylic acid	6-Acetyloxy-3,4,5-trihydroxyoxane-2-carboxylic acid	6-{[3,7-dihydroxy-2-(3-hydroxy-2,2-dimethyl-3,4-dihydro-2H-1-benzopyran-6-yl)-4-oxo-4H-chromen-5-yl]oxy}-3,4,5-trihydroxyoxane-2-carboxylic acid
6-({2-[2,3-dihydroxy-4-(methoxymethyl)phenyl]-3,5-dihydroxy-3,4-dihydro-2H-1-benzopyran-7-yl}oxy)-3,4,5-trihydroxyoxane-2-carboxylic acid	3,4,5-trihydroxy-6-{[5-hydroxy-6-(7-hydroxy-4-oxo-4H-chromen-3-yl)-2,2-dimethyl-3,4-dihydro-2H-1-benzopyran-7-yl]oxy}oxane-2-carboxylic acid	3,4,5-trihydroxy-6-{3,4,5-trihydroxy-2-[3-(4-methoxyphenyl)propanoyl]phenoxy}oxane-2-carboxylic acid
6-[2-[6-carboxy-5-(2,4-dihydroxyphenyl)-3-methylcyclohex-2-en-1-yl]-5-[(E)-2-(2,4-dihydroxyphenyl)ethenyl]-3-hydroxyphenoxy]-3,4,5-trihydroxyoxane-2-carboxylic acid	6-[6-(3,4-Dihydroxy-6-methyl-5-oxooxan-2-yl)-7-hydroxy-2-(4-hydroxy-3-methoxyphenyl)-4-oxochromen-5-yl]oxy-3,4,5-trihydroxyoxane-2-carboxylic acid	6-[6-carboxy-3,4-dihydroxy-2-(3,4,5-trihydroxybenzoyloxy)phenoxy]-3,4,5-trihydroxyoxane-2-carboxylic acid
N-(4-Hydroxycinnamoyl)tyrosine	6-{4-[2,3-dioxo-3-(2,4,6-trihydroxyphenyl)propyl]-2,6-dihydroxyphenoxy}-3,4,5-trihydroxyoxane-2-carboxylic acid	6-{5-[2,3-dioxo-3-(2,4,6-trihydroxyphenyl)propyl]-2-hydroxyphenoxy}-3,4,5-trihydroxyoxane-2-carboxylic acid
L-Leucyl-L-alanine	{[3,4,5-trihydroxy-6-(5,6,7-trihydroxy-4-oxo-2-phenyl-4H-chromen-8-yl)oxan-2-yl]methoxy}sulfonic acid	6-[3,5-Dihydroxy-2-(3-hydroxy-2,2-dimethyl-3,4-dihydrochromen-6-yl)-4-oxochromen-7-yl]oxy-3,4,5-trihydroxyoxane-2-carboxylic acid
L-Cysteinylglycine disulfide	6-{4-[(1E)-3-{[5-({4,5-dihydroxy-2-[4-(7-hydroxy-4-oxo-3,4-dihydro-2H-1-benzopyran-2-yl)phenoxy]-6-(hydroxymethyl)oxan-3-yl}oxy)-3,4-dihydroxyoxolan-3-yl]methoxy}-3-oxoprop-1-en-1-yl]phenoxy}-3,4,5-trihydroxyoxane-2-carboxylic acid	3,4,5-Trihydroxy-6-[3-(4-hydroxy-3-methoxyphenyl)propanoyloxy]oxane-2-carboxylic acid
Glu-Phe-Tyr	3-hydroxy-4-methoxy-5-[2,4,5-trihydroxy-3-(3,4,5-trihydroxybenzoyloxy)benzoyloxy]benzoic acid	3,4,5-Trihydroxy-6-(3,4,5-trihydroxycyclohexene-1-carbonyl)oxyoxane-2-carboxylic acid
Ser-Leu	3,4,5-Trihydroxy-6-[4-hydroxy-5-(3-hydroxyphenyl)pentanoyl]oxyoxane-2-carboxylic acid	6-(3-{4-[2-(3,4-dihydroxyphenyl)-3,5,7-trihydroxy-3,4-dihydro-2H-1-benzopyran-8-yl]-3,7-dihydroxy-3,4-dihydro-2H-1-benzopyran-2-yl}phenoxy)-3,4,5-trihydroxyoxane-2-carboxylic acid
Glycyl-L-tyrosine	6-(4-{5,7-dihydroxy-4-oxo-6-[3,4,5-trihydroxy-6-(hydroxymethyl)oxan-2-yl]-4H-chromen-2-yl}-2-methoxyphenoxy)-3,4,5-trihydroxyoxane-2-carboxylic acid	3,4,5-trihydroxy-6-[2-hydroxy-6-(7-hydroxy-4-oxo-4H-chromen-2-yl)-3-methoxyphenoxy]oxane-2-carboxylic acid
Methionine	6-({3-[2-(3,4-dihydroxyphenyl)-5,7-dihydroxy-4-oxo-3,4-dihydro-2H-1-benzopyran-8-yl]-5-hydroxy-4-oxo-2-phenyl-3,4-dihydro-2H-1-benzopyran-7-yl}oxy)-3,4,5-trihydroxyoxane-2-carboxylic acid	3,4,5-trihydroxy-6-{[5-hydroxy-6-(7-hydroxy-4-oxo-4H-chromen-3-yl)-2,2-dimethyl-3,4-dihydro-2H-1-benzopyran-7-yl]oxy}oxane-2-carboxylic acid
Tyrosyl-tryptophan	3,4,5-Trihydroxy-6-[5-hydroxy-4-oxo-2-phenyl-6-[3,4,5-trihydroxy-6-(hydroxymethyl)oxan-2-yl]chromen-7-yl]oxyoxane-2-carboxylic acid	6-[6-(3,4-Dihydroxy-6-methyl-5-oxooxan-2-yl)-7-hydroxy-2-(4-hydroxy-3-methoxyphenyl)-4-oxochromen-5-yl]oxy-3,4,5-trihydroxyoxane-2-carboxylic acid
Glu-Leu	6-{[3-(3,4-dimethoxyphenyl)-7-methoxy-8-methyl-4-oxo-4H-chromen-5-yl]oxy}-3,4,5-trihydroxyoxane-2-carboxylic acid	6-{4-[(1E)-3-{[5-({4,5-dihydroxy-2-[4-(7-hydroxy-4-oxo-3,4-dihydro-2H-1-benzopyran-2-yl)phenoxy]-6-(hydroxymethyl)oxan-3-yl}oxy)-3,4-dihydroxyoxolan-3-yl]methoxy}-3-oxoprop-1-en-1-yl]phenoxy}-3,4,5-trihydroxyoxane-2-carboxylic acid
Ile-Gln	6-[4,5-dihydroxy-2-(3,5,6,7-tetrahydroxy-4-oxo-3,4-dihydro-2H-1-benzopyran-2-yl)phenoxy]-3,4,5-trihydroxyoxane-2-carboxylic acid	3-hydroxy-4-methoxy-5-[2,4,5-trihydroxy-3-(3,4,5-trihydroxybenzoyloxy)benzoyloxy]benzoic acid
L-Dopa	6-{[(2E)-3-(2,4-dihydroxyphenyl)prop-2-enoyl]oxy}-3,4,5-trihydroxyoxane-2-carboxylic acid	3,4,5-Trihydroxy-6-[4-hydroxy-5-(3-hydroxyphenyl)pentanoyl]oxyoxane-2-carboxylic acid
IAA-L-Ala	3,4,5-trihydroxy-6-{[5,6,8-trihydroxy-2-(4-methoxyphenyl)-4-oxo-3,4-dihydro-2H-1-benzopyran-7-yl]oxy}oxane-2-carboxylic acid	6-(4-{5,7-dihydroxy-4-oxo-6-[3,4,5-trihydroxy-6-(hydroxymethyl)oxan-2-yl]-4H-chromen-2-yl}-2-methoxyphenoxy)-3,4,5-trihydroxyoxane-2-carboxylic acid
Z-Asn-Gly-OH	6-{3,5-dihydroxy-2-[2-(2-hydroxy-4-methoxyphenyl)propanoyl]phenoxy}-3,4,5-trihydroxyoxane-2-carboxylic acid	6-{[6-(3,4-dihydroxy-6-methyl-5-oxooxan-2-yl)-2-(3,4-dihydroxyphenyl)-5-hydroxy-4-oxo-4H-chromen-7-yl]oxy}-3,4,5-trihydroxyoxane-2-carboxylic acid
3-Isobutylhexahydropyrrolo[1,2-a]pyrazine-1,4-dione	3,4,5-trihydroxy-6-{[3-hydroxy-2-(hydroxymethyl)-2-methylpropanoyl]oxy}oxane-2-carboxylic acid	3,4,5-Trihydroxy-6-[5-hydroxy-4-oxo-2-phenyl-6-[3,4,5-trihydroxy-6-(hydroxymethyl)oxan-2-yl]chromen-7-yl]oxyoxane-2-carboxylic acid
N,N'-Diacetyl-L-cystine	3,4,5-trihydroxy-6-({7-hydroxy-4-oxo-2-phenyl-8-[3,4,5-trihydroxy-6-(hydroxymethyl)oxan-2-yl]-3,4-dihydro-2H-1-benzopyran-5-yl}oxy)oxane-2-carboxylic acid	6-{[3-(3,4-dimethoxyphenyl)-7-methoxy-8-methyl-4-oxo-4H-chromen-5-yl]oxy}-3,4,5-trihydroxyoxane-2-carboxylic acid
(2E)-Decenoyl-ACP	3,4,5-Trihydroxy-6-[2-[9-(3-methylbut-2-enoyloxy)-2-oxo-8,9-dihydrouro[2,3-h]chromen-8-yl]propan-2-yloxy]oxane-2-carboxylic acid	6-[4,5-dihydroxy-2-(3,5,6,7-tetrahydroxy-4-oxo-3,4-dihydro-2H-1-benzopyran-2-yl)phenoxy]-3,4,5-trihydroxyoxane-2-carboxylic acid
N2-Tryptophyllysine	[5-(5,7-dihydroxy-3-{[3,4,5-trihydroxy-6-(hydroxymethyl)oxan-2-yl]oxy}-5H-chromen-2-yl)-2-hydroxyphenyl]oxidanesulfonic acid	3,4,5-trihydroxy-6-{[5,6,8-trihydroxy-2-(4-methoxyphenyl)-4-oxo-3,4-dihydro-2H-1-benzopyran-7-yl]oxy}oxane-2-carboxylic acid
H-Leu-Trp-OH	{2-[5,7-dihydroxy-2-(4-hydroxyphenyl)-4-oxo-8-[3,4,5-trihydroxy-6-(hydroxymethyl)oxan-2-yl]-3,4-dihydro-2H-1-benzopyran-6-yl]-3,5-dihydroxy-6-(hydroxymethyl)oxan-4-yl}oxidanesulfonic acid	6-{3,5-dihydroxy-2-[2-(2-hydroxy-4-methoxyphenyl)propanoyl]phenoxy}-3,4,5-trihydroxyoxane-2-carboxylic acid
Theonylleucine	6-{3-[8-(5,7-dihydroxy-4-oxo-2-phenyl-3,4-dihydro-2H-1-benzopyran-3-yl)-5,7-dihydroxy-4-oxo-3,4-dihydro-2H-1-benzopyran-2-yl]phenoxy}-3,4,5-trihydroxyoxane-2-carboxylic acid	2-(N-Morpholino)ethanesulfonic acid
N-Formylmethionine	3,4,5-trihydroxy-6-[4-hydroxy-2-(methoxymethyl)-5-(3,5,7-trihydroxy-3,4-dihydro-2H-1-benzopyran-2-yl)phenoxy]oxane-2-carboxylic acid	3,4,5-trihydroxy-6-{[3-hydroxy-2-(hydroxymethyl)-2-methylpropanoyl]oxy}oxane-2-carboxylic acid
l-Alanyl-l-glutamine	6-[(6-carboxy-3,4,5-trihydroxyoxan-2-yl)oxy]-1-oxo-1H-isochromene-3-carboxylic acid	3,4,5-trihydroxy-6-({7-hydroxy-4-oxo-2-phenyl-8-[3,4,5-trihydroxy-6-(hydroxymethyl)oxan-2-yl]-3,4-dihydro-2H-1-benzopyran-5-yl}oxy)oxane-2-carboxylic acid
Val-val	6-{3,5-dihydroxy-2-[3-(3-hydroxy-5-methoxyphenyl)-2-oxopropanoyl]-4-methoxyphenoxy}-3,4,5-trihydroxyoxane-2-carboxylic acid	3,4,5-Trihydroxy-6-[2-[9-(3-methylbut-2-enoyloxy)-2-oxo-8,9-dihydrouro[2,3-h]chromen-8-yl]propan-2-yloxy]oxane-2-carboxylic acid
Oglufanide	3-Hydroxybutane-1,2,3-tricarboxylic acid	{2-[5,7-dihydroxy-2-(4-hydroxyphenyl)-4-oxo-8-[3,4,5-trihydroxy-6-(hydroxymethyl)oxan-2-yl]-3,4-dihydro-2H-1-benzopyran-6-yl]-3,5-dihydroxy-6-(hydroxymethyl)oxan-4-yl}oxidanesulfonic acid
(2S,4S)-2-amino-5-(carbamoylamino)-4-hydroxypentanoic acid	3,4,5-Trihydroxy-6-[3-(7-hydroxy-5-methoxy-2,2-dimethyl-3,4-dihydrochromen-6-yl)-4-oxochromen-7-yl]oxyoxane-2-carboxylic acid	3,4,5-trihydroxy-6-[4-hydroxy-2-(methoxymethyl)-5-(3,5,7-trihydroxy-3,4-dihydro-2H-1-benzopyran-2-yl)phenoxy]oxane-2-carboxylic acid
Phe-Glu	3,4,5-trihydroxy-6-{[7-hydroxy-2-(3-hydroxyphenyl)-3-[(3,4,5-trihydroxyoxan-2-yl)oxy]-8aH-chromen-5-yl]oxy}oxane-2-carboxylic acid	6-[(6-carboxy-3,4,5-trihydroxyoxan-2-yl)oxy]-1-oxo-1H-isochromene-3-carboxylic acid
Glu-Tyr	({6-[5,7-dihydroxy-2-(3-methoxyphenyl)-4-oxo-4H-chromen-6-yl]-3,4,5-trihydroxyoxan-2-yl}methoxy)sulfonic acid	3-Hydroxybutane-1,2,3-tricarboxylic acid
Phe-his	6-{4-[5,6-dihydroxy-7-methoxy-4-oxo-8-(3,4,5-trihydroxyoxan-2-yl)-4H-chromen-2-yl]phenoxy}-3,4,5-trihydroxyoxane-2-carboxylic acid	3,4,5-Trihydroxy-6-[3-(7-hydroxy-5-methoxy-2,2-dimethyl-3,4-dihydrochromen-6-yl)-4-oxochromen-7-yl]oxyoxane-2-carboxylic acid
Phenylalanylleucine	3,4,5-trihydroxy-6-{[5-(4-methoxyphenyl)-3-oxopentyl]oxy}oxane-2-carboxylic acid	({6-[5,7-dihydroxy-2-(3-methoxyphenyl)-4-oxo-4H-chromen-6-yl]-3,4,5-trihydroxyoxan-2-yl}methoxy)sulfonic acid
Ala-Ser	6-({2,6-dihydroxy-2-[(3-hydroxyphenyl)methyl]-3-oxo-2,3-dihydro-1-benzofuran-4-yl}oxy)-3,4,5-trihydroxyoxane-2-carboxylic acid	6-{4-[5,6-dihydroxy-7-methoxy-4-oxo-8-(3,4,5-trihydroxyoxan-2-yl)-4H-chromen-2-yl]phenoxy}-3,4,5-trihydroxyoxane-2-carboxylic acid
4-Hydroxyphenylacetylglycine	3,4,5-trihydroxy-6-[2-hydroxy-4-[(E)-3-oxo-3-[(3,4,5,6-tetrahydroxyoxan-2-yl)methoxy]prop-1-enyl]phenoxy]oxane-2-carboxylic acid	3,4,5-trihydroxy-6-{[5-(4-methoxyphenyl)-3-oxopentyl]oxy}oxane-2-carboxylic acid
(2S,3S)-2-amino-3-phenylbutanoic acid	3,4,5-trihydroxy-6-{[7-methoxy-4-oxo-2-phenyl-8-(3,4,5-trihydroxyoxan-2-yl)-4H-chromen-5-yl]oxy}oxane-2-carboxylic acid	6-({2,6-dihydroxy-2-[(3-hydroxyphenyl)methyl]-3-oxo-2,3-dihydro-1-benzofuran-4-yl}oxy)-3,4,5-trihydroxyoxane-2-carboxylic acid
Asp-His	3,4,5-trihydroxy-6-{4-[3-(5-methoxy-2,2-dimethyl-2H-chromen-6-yl)oxirane-2-carbonyl]phenoxy}oxane-2-carboxylic acid	3,4,5-trihydroxy-6-[2-hydroxy-4-[(E)-3-oxo-3-[(3,4,5,6-tetrahydroxyoxan-2-yl)methoxy]prop-1-enyl]phenoxy]oxane-2-carboxylic acid
N-Acetyl-L-phenylalanine	6-{[2-(3,4-dihydroxyphenyl)-8-[2-(3,4-dihydroxyphenyl)-3,5,7-trihydroxy-8-[3,4,5-trihydroxy-6-(hydroxymethyl)oxan-2-yl]-3,4-dihydro-2H-1-benzopyran-4-yl]-3,5-dihydroxy-3,4-dihydro-2H-1-benzopyran-7-yl]oxy}-3,4,5-trihydroxyoxane-2-carboxylic acid	3,4,5-trihydroxy-6-{[7-methoxy-4-oxo-2-phenyl-8-(3,4,5-trihydroxyoxan-2-yl)-4H-chromen-5-yl]oxy}oxane-2-carboxylic acid
Gly-Gly-Gln	3,4,5-trihydroxy-6-{[7-methoxy-2-oxo-6-(3-oxobutyl)-2H-chromen-5-yl]oxy}oxane-2-carboxylic acid	6-{[2-(3,4-dihydroxyphenyl)-8-[2-(3,4-dihydroxyphenyl)-3,5,7-trihydroxy-8-[3,4,5-trihydroxy-6-(hydroxymethyl)oxan-2-yl]-3,4-dihydro-2H-1-benzopyran-4-yl]-3,5-dihydroxy-3,4-dihydro-2H-1-benzopyran-7-yl]oxy}-3,4,5-trihydroxyoxane-2-carboxylic acid
Tyrosylphenylalanine	[3-(3,4-Methylenedioxyphenyl)-2-(mercaptomethyl)-1-oxoprolyl]alanine	3,4,5-trihydroxy-6-{[7-methoxy-2-oxo-6-(3-oxobutyl)-2H-chromen-5-yl]oxy}oxane-2-carboxylic acid
Asp-Val	6-({6-[(3,3-dimethyloxiran-2-yl)methyl]-8-methoxy-2-oxo-2H-chromen-7-yl}oxy)-3,4,5-trihydroxyoxane-2-carboxylic acid	[2-methoxy-5-(3,5,7-trihydroxy-3,4-dihydro-2H-chromen-2-yl)phenyl] hydrogen sulfate
Vulgaxanthin II	6-({8-[2-(3,4-dihydroxyphenyl)-3,7-dihydroxy-3,4-dihydro-2H-1-benzopyran-4-yl]-3,5-dihydroxy-2-(3-hydroxyphenyl)-3,4-dihydro-2H-1-benzopyran-7-yl}oxy)-3,4,5-trihydroxyoxane-2-carboxylic acid	6-{2-[2-(2,5-dihydroxy-4-methoxyphenyl)propanoyl]-3,5-dihydroxyphenoxy}-3,4,5-trihydroxyoxane-2-carboxylic acid
gamma-Glutamylglutamine	3,4,5-trihydroxy-6-[6-hydroxy-2,3-dimethoxy-4-(3-oxopropyl)phenoxy]oxane-2-carboxylic acid	6-{3-[2,3-dioxo-3-(2,4,6-trihydroxyphenyl)propyl]-5-hydroxyphenoxy}-3,4,5-trihydroxyoxane-2-carboxylic acid
Val-Tyr-Gln-Lys	(2S,3S,4S,5R)-3,4,5-Trihydroxy-6-[2-hydroxy-5-(3,5,7-trihydroxy-3,4-dihydro-2H-chromen-2-yl)phenoxy]oxane-2-carboxylic acid	[3-(3,4-Methylenedioxyphenyl)-2-(mercaptomethyl)-1-oxoprolyl]alanine
Asp-Val-Leu	6-{[3,5-dihydroxy-2-(3-methoxyphenyl)-3,4-dihydro-2H-1-benzopyran-7-yl]oxy}-3,4,5-trihydroxyoxane-2-carboxylic acid	6-({6-[(3,3-dimethyloxiran-2-yl)methyl]-8-methoxy-2-oxo-2H-chromen-7-yl}oxy)-3,4,5-trihydroxyoxane-2-carboxylic acid
Asp-Ile-Asp	3,4,5-Trihydroxy-6-[3-hydroxy-2-(7-hydroxy-4-oxo-2,3-dihydrochromen-2-yl)-5-methoxy-4-(3-methylbut-2-enyl)phenoxy]oxane-2-carboxylic acid	3,4,5-trihydroxy-6-[6-hydroxy-2,3-dimethoxy-4-(3-oxopropyl)phenoxy]oxane-2-carboxylic acid
Gln-Phe-Glu-Lys	6-{4-[(1E)-3-[(3-carboxy-5,6-dihydroxycyclohex-3-en-1-yl)oxy]-3-oxoprop-1-en-1-yl]-2-hydroxyphenoxy}-3,4,5-trihydroxyoxane-2-carboxylic acid	(2S,3S,4S,5R)-3,4,5-Trihydroxy-6-[2-hydroxy-5-(3,5,7-trihydroxy-3,4-dihydro-2H-chromen-2-yl)phenoxy]oxane-2-carboxylic acid
Lys-Glu-His	6-[(3-carboxy-5,6-dihydroxycyclohex-3-en-1-yl)oxy]-3,4,5-trihydroxyoxane-2-carboxylic acid	6-{[3,5-dihydroxy-2-(3-methoxyphenyl)-3,4-dihydro-2H-1-benzopyran-7-yl]oxy}-3,4,5-trihydroxyoxane-2-carboxylic acid
Lys-Val-Glu-Ile-Asp	3,4,5-trihydroxy-6-{[5-hydroxy-2-(4-hydroxy-3-methoxyphenyl)-4-oxo-6-[3,4,5-trihydroxy-6-(hydroxymethyl)oxan-2-yl]-4H-chromen-7-yl]oxy}oxane-2-carboxylic acid	3,4,5-Trihydroxy-6-[3-hydroxy-2-(7-hydroxy-4-oxo-2,3-dihydrochromen-2-yl)-5-methoxy-4-(3-methylbut-2-enyl)phenoxy]oxane-2-carboxylic acid
Arg-Met-Met	3,4,5-trihydroxy-6-{3-[(E)-2-(4-hydroxyphenyl)ethenyl]-5-{[3,4,5-trihydroxy-6-(hydroxymethyl)oxan-2-yl]oxy}phenoxy}oxane-2-carboxylic acid	6-{4-[(1E)-3-[(3-carboxy-5,6-dihydroxycyclohex-3-en-1-yl)oxy]-3-oxoprop-1-en-1-yl]-2-hydroxyphenoxy}-3,4,5-trihydroxyoxane-2-carboxylic acid
Phe-Asn-Thr-Lys	6-{3-[(E)-2-(2,4-dihydroxyphenyl)ethenyl]-5-hydroxyphenoxy}-3,4,5-trihydroxyoxane-2-carboxylic acid	6-[(3-carboxy-5,6-dihydroxycyclohex-3-en-1-yl)oxy]-3,4,5-trihydroxyoxane-2-carboxylic acid
Phe-Trp-Glu	6-(3-{3,7-dihydroxy-4-[3,5,7-trihydroxy-2-(3-hydroxyphenyl)-3,4-dihydro-2H-1-benzopyran-8-yl]-3,4-dihydro-2H-1-benzopyran-2-yl}phenoxy)-3,4,5-trihydroxyoxane-2-carboxylic acid	3,4,5-trihydroxy-6-{[5-hydroxy-2-(4-hydroxy-3-methoxyphenyl)-4-oxo-6-[3,4,5-trihydroxy-6-(hydroxymethyl)oxan-2-yl]-4H-chromen-7-yl]oxy}oxane-2-carboxylic acid
Phe-Trp-Gly	6-{[6-(3,4-dihydroxy-6-methyl-5-oxooxan-2-yl)-7-hydroxy-2-(3-hydroxyphenyl)-4-oxo-4H-chromen-5-yl]oxy}-3,4,5-trihydroxyoxane-2-carboxylic acid	6-{3-[(E)-2-(2,4-dihydroxyphenyl)ethenyl]-5-hydroxyphenoxy}-3,4,5-trihydroxyoxane-2-carboxylic acid
His-Gly-Val-Asp-Lys	6-{[8-(5,7-dihydroxy-4-oxo-2-phenyl-3,4-dihydro-2H-1-benzopyran-3-yl)-2-(3,4-dihydroxyphenyl)-7-hydroxy-4-oxo-3,4-dihydro-2H-1-benzopyran-5-yl]oxy}-3,4,5-trihydroxyoxane-2-carboxylic acid	6-(3-{3,7-dihydroxy-4-[3,5,7-trihydroxy-2-(3-hydroxyphenyl)-3,4-dihydro-2H-1-benzopyran-8-yl]-3,4-dihydro-2H-1-benzopyran-2-yl}phenoxy)-3,4,5-trihydroxyoxane-2-carboxylic acid
Glu-Thr-Tyr-Glu	6-[5-[(E)-2-(3,5-dihydroxyphenyl)ethenyl]-2-methoxyphenoxy]-3,4,5-trihydroxyoxane-2-carboxylic acid	6-{[6-(3,4-dihydroxy-6-methyl-5-oxooxan-2-yl)-7-hydroxy-2-(3-hydroxyphenyl)-4-oxo-4H-chromen-5-yl]oxy}-3,4,5-trihydroxyoxane-2-carboxylic acid
Phe-Trp	6-[(2-{[3-(3,4-dimethoxyphenyl)-7-methoxy-8-methyl-4-oxo-4H-chromen-5-yl]oxy}-3,5-dihydroxy-6-(hydroxymethyl)oxan-4-yl)oxy]-3,4,5-trihydroxyoxane-2-carboxylic acid	6-[5-[(E)-2-(3,5-dihydroxyphenyl)ethenyl]-2-methoxyphenoxy]-3,4,5-trihydroxyoxane-2-carboxylic acid
His-Val-Gln-Arg	3,4,5-trihydroxy-6-{4-hydroxy-3-[2-(3-hydroxy-5-methoxyphenyl)ethyl]phenoxy}oxane-2-carboxylic acid	6-[(2-{[3-(3,4-dimethoxyphenyl)-7-methoxy-8-methyl-4-oxo-4H-chromen-5-yl]oxy}-3,5-dihydroxy-6-(hydroxymethyl)oxan-4-yl)oxy]-3,4,5-trihydroxyoxane-2-carboxylic acid
Nap-TyrMe-OH	3,4,5-Trihydroxy-6-[(1-oxoisochromen-3-yl)methoxy]oxane-2-carboxylic acid	3,4,5-trihydroxy-6-{4-hydroxy-3-[2-(3-hydroxy-5-methoxyphenyl)ethyl]phenoxy}oxane-2-carboxylic acid
Gln-Cys-Phe	3,4-dihydroxy-5-[2,4,5-trihydroxy-3-(3,4,5-trihydroxybenzoyloxy)benzoyloxy]benzoic acid	3,4,5-Trihydroxy-6-[(1-oxoisochromen-3-yl)methoxy]oxane-2-carboxylic acid
Lys-Asp-Pro-Ala-Asp	3,4,5-trihydroxy-6-{2-hydroxy-3-[2-(2-hydroxyphenyl)ethyl]-5-methoxyphenoxy}oxane-2-carboxylic acid	3,4-dihydroxy-5-[2,4,5-trihydroxy-3-(3,4,5-trihydroxybenzoyloxy)benzoyloxy]benzoic acid
Asn-His-Ile-Arg	{2-[5,7-dihydroxy-2-(3-hydroxyphenyl)-4-oxo-6-[3,4,5-trihydroxy-6-(hydroxymethyl)oxan-2-yl]-4H-chromen-3-yl]-3,5-dihydroxy-6-(hydroxymethyl)oxan-4-yl}oxidanesulfonic acid	6-{[2-(3,4-dihydroxyphenyl)-5-hydroxy-6-{4-hydroxy-6-methyl-5-oxo-3-[(3,4,5-trihydroxy-6-methyloxan-2-yl)oxy]oxan-2-yl}-4-oxo-4H-chromen-7-yl]oxy}-3,4,5-trihydroxyoxane-2-carboxylic acid
Cys-Cys-Met	6-({3,5-dihydroxy-2-[3-hydroxy-4-(methoxymethyl)phenyl]-3,4-dihydro-2H-1-benzopyran-7-yl}oxy)-3,4,5-trihydroxyoxane-2-carboxylic acid	3,4,5-trihydroxy-6-{2-hydroxy-3-[2-(2-hydroxyphenyl)ethyl]-5-methoxyphenoxy}oxane-2-carboxylic acid
Phe-Leu-Asp-Lys	3,4,5-trihydroxy-6-{[7-hydroxy-2-(3-hydroxy-4-methoxyphenyl)-4-oxo-3,8-bis[3,4,5-trihydroxy-6-(hydroxymethyl)oxan-2-yl]-4H-chromen-5-yl]oxy}oxane-2-carboxylic acid	6-[2,4-dihydroxy-1-(1-oxo-1H-isochromen-3-yl)butoxy]-3,4,5-trihydroxyoxane-2-carboxylic acid
Ser-Asp-Arg-Asp	3,4,5-trihydroxy-6-({2-hydroxy-2-[(4-hydroxyphenyl)methyl]-3-oxo-6-{[3,4,5-trihydroxy-6-(hydroxymethyl)oxan-2-yl]oxy}-2,3-dihydro-1-benzofuran-4-yl}oxy)oxane-2-carboxylic acid	3,4,5-trihydroxy-6-{[7-hydroxy-2-(3-hydroxy-4-methoxyphenyl)-4-oxo-3,8-bis[3,4,5-trihydroxy-6-(hydroxymethyl)oxan-2-yl]-4H-chromen-5-yl]oxy}oxane-2-carboxylic acid
Tyr-Val-Glu-Asp	Garcilivin A	3,4,5-trihydroxy-6-({2-hydroxy-2-[(4-hydroxyphenyl)methyl]-3-oxo-6-{[3,4,5-trihydroxy-6-(hydroxymethyl)oxan-2-yl]oxy}-2,3-dihydro-1-benzofuran-4-yl}oxy)oxane-2-carboxylic acid
Phe-Phe-Tyr	6-({3-[2-(3,4-dihydroxyphenyl)-5,7-dihydroxy-4-oxo-3,4-dihydro-2H-1-benzopyran-8-yl]-7-hydroxy-2-(4-hydroxyphenyl)-4-oxo-3,4-dihydro-2H-1-benzopyran-5-yl}oxy)-3,4,5-trihydroxyoxane-2-carboxylic acid	Garcilivin A
His-Ala-Gly-Asp-Val	6-(4-{5,7-dihydroxy-4-oxo-6,8-bis[3,4,5-trihydroxy-6-(hydroxymethyl)oxan-2-yl]-3,4-dihydro-2H-1-benzopyran-2-yl}phenoxy)-3,4,5-trihydroxyoxane-2-carboxylic acid	6-({3-[2-(3,4-dihydroxyphenyl)-5,7-dihydroxy-4-oxo-3,4-dihydro-2H-1-benzopyran-8-yl]-7-hydroxy-2-(4-hydroxyphenyl)-4-oxo-3,4-dihydro-2H-1-benzopyran-5-yl}oxy)-3,4,5-trihydroxyoxane-2-carboxylic acid
Ser-His-Ala-Lys	6-{[3-(3,4-dihydroxyphenyl)-2-{[(2E)-3-(3,4-dihydroxyphenyl)prop-2-enoyl]oxy}propanoyl]oxy}-3,4,5-trihydroxyoxane-2-carboxylic acid	6-(4-{5,7-dihydroxy-4-oxo-6,8-bis[3,4,5-trihydroxy-6-(hydroxymethyl)oxan-2-yl]-3,4-dihydro-2H-1-benzopyran-2-yl}phenoxy)-3,4,5-trihydroxyoxane-2-carboxylic acid
Thr-Asn-Asp-Lys	{2-hydroxy-4-[2-(2-hydroxyphenyl)ethyl]-6-methoxyphenyl}oxidanesulfonic acid	6-{[3-(3,4-dihydroxyphenyl)-2-{[(2E)-3-(3,4-dihydroxyphenyl)prop-2-enoyl]oxy}propanoyl]oxy}-3,4,5-trihydroxyoxane-2-carboxylic acid
Asn-Met-Met	6-(3-{5,7-dihydroxy-3-[(3,4,5-trihydroxyoxan-2-yl)oxy]-5H-chromen-2-yl}phenoxy)-3,4,5-trihydroxyoxane-2-carboxylic acid	6-(3-{5,7-dihydroxy-3-[(3,4,5-trihydroxyoxan-2-yl)oxy]-5H-chromen-2-yl}phenoxy)-3,4,5-trihydroxyoxane-2-carboxylic acid
Ala-Thr-Ile-Lys	6-(4-{3-[2-(3,4-dihydroxyphenyl)-5-hydroxy-4-oxo-7-{[3,4,5-trihydroxy-6-(hydroxymethyl)oxan-2-yl]oxy}-3,4-dihydro-2H-1-benzopyran-8-yl]-5,7-dihydroxy-4-oxo-3,4-dihydro-2H-1-benzopyran-2-yl}phenoxy)-3,4,5-trihydroxyoxane-2-carboxylic acid	6-[4-carboxy-3,6-dihydroxy-2-(3,4,5-trihydroxybenzoyloxy)phenoxy]-3,4,5-trihydroxyoxane-2-carboxylic acid
Ile-Leu-Asn	[3-(3-hydroxy-3-phenylpropanoyl)phenyl]oxidanesulfonic acid	6-(4-{3-[2-(3,4-dihydroxyphenyl)-5-hydroxy-4-oxo-7-{[3,4,5-trihydroxy-6-(hydroxymethyl)oxan-2-yl]oxy}-3,4-dihydro-2H-1-benzopyran-8-yl]-5,7-dihydroxy-4-oxo-3,4-dihydro-2H-1-benzopyran-2-yl}phenoxy)-3,4,5-trihydroxyoxane-2-carboxylic acid
Ile-Asp-Ala-Ser-Lys	6-[4-[(E)-2-[4-[6-carboxy-5-(2,4-dihydroxyphenyl)-3-methylcyclohex-2-en-1-yl]-3,5-dihydroxyphenyl]ethenyl]-3-hydroxyphenoxy]-3,4,5-trihydroxyoxane-2-carboxylic acid	[3-(3-hydroxy-3-phenylpropanoyl)phenyl]oxidanesulfonic acid
Asn-Ser-Glu-Asp-Thr	6-{3,5-dihydroxy-4-[3-(3,4,5-trimethoxyphenyl)propanoyl]phenoxy}-3,4,5-trihydroxyoxane-2-carboxylic acid	6-[4-[(E)-2-[4-[6-carboxy-5-(2,4-dihydroxyphenyl)-3-methylcyclohex-2-en-1-yl]-3,5-dihydroxyphenyl]ethenyl]-3-hydroxyphenoxy]-3,4,5-trihydroxyoxane-2-carboxylic acid
Pro-Asp-Arg	[3-(3,4-Methylenedioxyphenyl)-2-(mercaptomethyl)-1-oxoprolyl]glycine	20-COOH-leukotriene E4
Asp-Trp-Met	20-COOH-leukotriene E4	6-[(3-carboxy-5,6-dihydroxycyclohex-2-en-1-yl)oxy]-3,4,5-trihydroxyoxane-2-carboxylic acid
Tyr-Gln-Thr-Lys	3,4,5-trihydroxy-6-(4-{5-hydroxy-7-methoxy-4-oxo-6,8-bis[3,4,5-trihydroxy-6-(hydroxymethyl)oxan-2-yl]-4H-chromen-2-yl}phenoxy)oxane-2-carboxylic acid	6-{[2-(3,4-dihydroxyphenyl)-7-hydroxy-6-{4-hydroxy-6-methyl-5-oxo-3-[(3,4,5-trihydroxy-6-methyloxan-2-yl)oxy]oxan-2-yl}-4-oxo-4H-chromen-5-yl]oxy}-3,4,5-trihydroxyoxane-2-carboxylic acid
Pro-Asp-Thr-Gly-Ile	6-[(3-carboxy-5,6-dihydroxycyclohex-2-en-1-yl)oxy]-3,4,5-trihydroxyoxane-2-carboxylic acid	6-[(2-{4-[6-carboxy-5-(2,4-dihydroxyphenyl)-3-methylcyclohex-2-en-1-yl]-3,5-dihydroxyphenyl}-7-(3-methylbut-2-en-1-yl)-1-benzofuran-6-yl)oxy]-3,4,5-trihydroxyoxane-2-carboxylic acid
Trp-Thr-Glu	6-{[2-(3,4-dihydroxyphenyl)-7-hydroxy-6-{4-hydroxy-6-methyl-5-oxo-3-[(3,4,5-trihydroxy-6-methyloxan-2-yl)oxy]oxan-2-yl}-4-oxo-4H-chromen-5-yl]oxy}-3,4,5-trihydroxyoxane-2-carboxylic acid	3,4,5-Trihydroxy-6-[4-hydroxy-2-oxo-3-(3-oxo-1-phenylbutyl)chromen-8-yl]oxyoxane-2-carboxylic acid
Tyr-Ile-Glu	6-[(2-{4-[6-carboxy-5-(2,4-dihydroxyphenyl)-3-methylcyclohex-2-en-1-yl]-3,5-dihydroxyphenyl}-7-(3-methylbut-2-en-1-yl)-1-benzofuran-6-yl)oxy]-3,4,5-trihydroxyoxane-2-carboxylic acid	6-{2-[(E)-2-{4-[6-carboxy-5-(2,4-dihydroxyphenyl)-3-methylcyclohex-2-en-1-yl]-3,5-dihydroxyphenyl}ethenyl]-5-hydroxyphenoxy}-3,4,5-trihydroxyoxane-2-carboxylic acid
Cys-Trp-Ser	3,4,5-Trihydroxy-6-[4-hydroxy-2-oxo-3-(3-oxo-1-phenylbutyl)chromen-8-yl]oxyoxane-2-carboxylic acid	[4-(3,5,7-trihydroxy-3,4-dihydro-2H-1-benzopyran-2-yl)-2-{[3,4,5-trihydroxy-6-(hydroxymethyl)oxan-2-yl]oxy}phenyl]oxidanesulfonic acid
Gly-Asp-Ala-Asn-Thr	6-{2-[(E)-2-{4-[6-carboxy-5-(2,4-dihydroxyphenyl)-3-methylcyclohex-2-en-1-yl]-3,5-dihydroxyphenyl}ethenyl]-5-hydroxyphenoxy}-3,4,5-trihydroxyoxane-2-carboxylic acid	3,4,5-trihydroxy-6-(2-methyl-3-oxo-1-phenylbutoxy)oxane-2-carboxylic acid
Thr-Asp-Asn-Asp	1D-myo-inositol 2-acetamido-2-deoxy-alpha-D-glucopyranoside 3-phosphate	{2-[5,7-dihydroxy-2-(3-hydroxyphenyl)-4-oxo-3-[3,4,5-trihydroxy-6-(hydroxymethyl)oxan-2-yl]-4H-chromen-6-yl]-3,5-dihydroxy-6-(hydroxymethyl)oxan-4-yl}oxidanesulfonic acid
Pro-Leu-Val	6-(2-{5,7-dihydroxy-4-oxo-6-[3,4,5-trihydroxy-6-(hydroxymethyl)oxan-2-yl]-8-(3,4,5-trihydroxyoxan-2-yl)-4H-chromen-2-yl}-4,5-dihydroxyphenoxy)-3,4,5-trihydroxyoxane-2-carboxylic acid	6-[5-(5,7-dihydroxy-4-oxo-3-{[3,4,5-trihydroxy-6-(hydroxymethyl)oxan-2-yl]oxy}-4H-chromen-2-yl)-2,3-dihydroxyphenoxy]-3,4,5-trihydroxyoxane-2-carboxylic acid
Gly-Asp-Ser	[4-(3,5,7-trihydroxy-3,4-dihydro-2H-1-benzopyran-2-yl)-2-{[3,4,5-trihydroxy-6-(hydroxymethyl)oxan-2-yl]oxy}phenyl]oxidanesulfonic acid	6-({2-[4-ethyl-3-(sulfooxy)phenyl]-3,5-dihydroxy-3,4-dihydro-2H-1-benzopyran-7-yl}oxy)-3,4,5-trihydroxyoxane-2-carboxylic acid
Glu-Pro-Trp	3,4,5-trihydroxy-6-(2-methyl-3-oxo-1-phenylbutoxy)oxane-2-carboxylic acid	6-{[2-(3,4-dihydroxyphenyl)-5-hydroxy-3-{[3,4,5-trihydroxy-6-(hydroxymethyl)oxan-2-yl]oxy}-5H-chromen-7-yl]oxy}-3,4,5-trihydroxyoxane-2-carboxylic acid
Tyr-Glu-Phe	{2-[5,7-dihydroxy-2-(3-hydroxyphenyl)-4-oxo-3-[3,4,5-trihydroxy-6-(hydroxymethyl)oxan-2-yl]-4H-chromen-6-yl]-3,5-dihydroxy-6-(hydroxymethyl)oxan-4-yl}oxidanesulfonic acid	(2R)-dihomocitric acid
Phe-Glu-His	3,4,5-trihydroxy-6-{3-hydroxy-4-[(E)-2-(5-hydroxy-2,2-dimethyl-2H-chromen-7-yl)ethenyl]phenoxy}oxane-2-carboxylic acid	Pinolidoxin
Ile-Pro-Met	6-[5-(5,7-dihydroxy-4-oxo-3-{[3,4,5-trihydroxy-6-(hydroxymethyl)oxan-2-yl]oxy}-4H-chromen-2-yl)-2,3-dihydroxyphenoxy]-3,4,5-trihydroxyoxane-2-carboxylic acid	3,4,5-trihydroxy-6-(2-hydroxy-5-{5-hydroxy-7-methoxy-4-oxo-8-[3,4,5-trihydroxy-6-(hydroxymethyl)oxan-2-yl]-4H-chromen-2-yl}phenoxy)oxane-2-carboxylic acid
Leu-Ser-Ala-Leu-Glu	6-{[2-(3,4-dihydroxyphenyl)-5-hydroxy-3-{[3,4,5-trihydroxy-6-(hydroxymethyl)oxan-2-yl]oxy}-5H-chromen-7-yl]oxy}-3,4,5-trihydroxyoxane-2-carboxylic acid	6-{3,5-dihydroxy-4-[3-(4-hydroxy-3-methoxyphenyl)-2-oxopropanoyl]-2-methoxyphenoxy}-3,4,5-trihydroxyoxane-2-carboxylic acid
Asp-Pro-Ile	(2R)-dihomocitric acid	6-{[6-(3,4-dihydroxy-6-methyl-5-oxooxan-2-yl)-5-hydroxy-2-(3-hydroxyphenyl)-4-oxo-4H-chromen-7-yl]oxy}-3,4,5-trihydroxyoxane-2-carboxylic acid
His-Gln-Tyr-Arg	Pinolidoxin	6-{3-[3-(2,4-dihydroxyphenyl)-3-[2-(3,4-dihydroxyphenyl)-3,5,7-trihydroxy-3,4-dihydro-2H-1-benzopyran-8-yl]-2-hydroxypropyl]phenoxy}-3,4,5-trihydroxyoxane-2-carboxylic acid
Gln-Ile-Trp	6-{3,5-dihydroxy-4-[3-(4-hydroxy-3-methoxyphenyl)-2-oxopropanoyl]-2-methoxyphenoxy}-3,4,5-trihydroxyoxane-2-carboxylic acid	Perindoprilat glucuronide
Cys-Thr-Ser	6-{[6-(3,4-dihydroxy-6-methyl-5-oxooxan-2-yl)-5-hydroxy-2-(3-hydroxyphenyl)-4-oxo-4H-chromen-7-yl]oxy}-3,4,5-trihydroxyoxane-2-carboxylic acid	6-({3-[5,7-dihydroxy-2-(3-hydroxyphenyl)-4-oxo-3,4-dihydro-2H-1-benzopyran-8-yl]-5-hydroxy-4-oxo-2-phenyl-3,4-dihydro-2H-1-benzopyran-7-yl}oxy)-3,4,5-trihydroxyoxane-2-carboxylic acid
Gln-Pro-Gln	6-{3-[3-(2,4-dihydroxyphenyl)-3-[2-(3,4-dihydroxyphenyl)-3,5,7-trihydroxy-3,4-dihydro-2H-1-benzopyran-8-yl]-2-hydroxypropyl]phenoxy}-3,4,5-trihydroxyoxane-2-carboxylic acid	6-{[3,5-dihydroxy-2-(1-hydroxy-3-methoxy-4-oxocyclohexyl)-6-methoxy-4-oxo-4H-chromen-7-yl]oxy}-3,4,5-trihydroxyoxane-2-carboxylic acid
Leu-Val	3,4,5-trihydroxy-6-[3-(3,5,7-trihydroxy-5H-chromen-2-yl)phenoxy]oxane-2-carboxylic acid	6-{[3,7-dihydroxy-2-(1-hydroxy-3-methoxy-4-oxocyclohexyl)-6-methoxy-4-oxo-4H-chromen-5-yl]oxy}-3,4,5-trihydroxyoxane-2-carboxylic acid
Gly-Pro-Trp	6-{[2-(3,4-dihydroxyphenyl)-3,5-dihydroxy-5H-chromen-7-yl]oxy}-3,4,5-trihydroxyoxane-2-carboxylic acid	6-{[2-(3,4-dihydroxyphenyl)-3,5-dihydroxy-5H-chromen-7-yl]oxy}-3,4,5-trihydroxyoxane-2-carboxylic acid
Asn-Ser-Thr	6-({3-[2-(3,4-dihydroxyphenyl)-5,7-dihydroxy-4-oxo-3,4-dihydro-2H-1-benzopyran-8-yl]-7-hydroxy-4-oxo-2-phenyl-3,4-dihydro-2H-1-benzopyran-5-yl}oxy)-3,4,5-trihydroxyoxane-2-carboxylic acid	6-({3-[2-(3,4-dihydroxyphenyl)-5,7-dihydroxy-4-oxo-3,4-dihydro-2H-1-benzopyran-8-yl]-7-hydroxy-4-oxo-2-phenyl-3,4-dihydro-2H-1-benzopyran-5-yl}oxy)-3,4,5-trihydroxyoxane-2-carboxylic acid
Gln-Ile-Ile	[5-[5,7-Dihydroxy-6-[4-hydroxy-6-methyl-5-oxo-3-(3,4,5-trihydroxy-6-methyloxan-2-yl)oxyoxan-2-yl]-4-oxochromen-2-yl]-2-hydroxyphenyl] hydrogen sulate	[5-[5,7-Dihydroxy-6-[4-hydroxy-6-methyl-5-oxo-3-(3,4,5-trihydroxy-6-methyloxan-2-yl)oxyoxan-2-yl]-4-oxochromen-2-yl]-2-hydroxyphenyl] hydrogen sulate
Ala-Glu-Trp	6-({2-[2,3-dihydroxy-4-(methoxymethyl)phenyl]-3,5-dihydroxy-3,4-dihydro-2H-1-benzopyran-7-yl}oxy)-3,4,5-trihydroxyoxane-2-carboxylic acid	3,4,5-trihydroxy-6-({5-hydroxy-8,8-dimethyl-4-oxo-2-phenyl-4H,8H-pyrano[2,3-f]chromen-3-yl}oxy)oxane-2-carboxylic acid
Asp-Ser-Gln-Lys	6-[2-[6-carboxy-5-(2,4-dihydroxyphenyl)-3-methylcyclohex-2-en-1-yl]-5-[(E)-2-(2,4-dihydroxyphenyl)ethenyl]-3-hydroxyphenoxy]-3,4,5-trihydroxyoxane-2-carboxylic acid	6-[2-[6-carboxy-5-(2,4-dihydroxyphenyl)-3-methylcyclohex-2-en-1-yl]-5-[(E)-2-(2,4-dihydroxyphenyl)ethenyl]-3-hydroxyphenoxy]-3,4,5-trihydroxyoxane-2-carboxylic acid
gamma-Glutamyl-S-methylcysteine sulfoxide	3,4,5-trihydroxy-6-(3-{5,6,7-trihydroxy-4-oxo-8-[3,4,5-trihydroxy-6-(hydroxymethyl)oxan-2-yl]-4H-chromen-2-yl}phenoxy)oxane-2-carboxylic acid	3,4,5-trihydroxy-6-(3-{5,6,7-trihydroxy-4-oxo-8-[3,4,5-trihydroxy-6-(hydroxymethyl)oxan-2-yl]-4H-chromen-2-yl}phenoxy)oxane-2-carboxylic acid
Alanyltyrosyllysine	3,4,5-trihydroxy-6-(2-hydroxy-5-{3,5,6,7-tetrahydroxy-8-[3,4,5-trihydroxy-6-(hydroxymethyl)oxan-2-yl]-3,4-dihydro-2H-1-benzopyran-2-yl}phenoxy)oxane-2-carboxylic acid	L-Oxalylalbizziine
Arg-Glu-Ala-Asp-Ile	L-Oxalylalbizziine	Sulfazecin
Gln-Glu-Ile-Arg	N-(4-Hydroxycinnamoyl)tyrosine	Lys-Gly
Ala-Asn-His	Lys-Gly	Arginine
Ala-Ala-Ser-Val-Gly	Arginine	L-Leucyl-L-alanine
Asn-Pro-Thr	L-Leucyl-L-alanine	L-Cysteinylglycine disulfide
Ala-Lys-Asn-Glu	Glu-Phe-Tyr	Glu-Phe-Tyr
Asn-Val-Glu-Glu	D-phenylalanine	D-phenylalanine
Cysteyltryptophylarginine	Ser-Leu	Glycyl-L-tyrosine
Met-Pro-Tyr	Glycyl-L-tyrosine	Succinylproline
Undecylprodigiosin	Ser-Glu	Methionine
Val-Thr-Tyr-Asp-Met	Succinylproline	L-Tyrosine
Asp-Ile-Val	Tyrosyl-tryptophan	Glu-Leu
Glutathionate	L-Tyrosine	IAA-L-Ala
Abu-Lys-OH	Glu-Leu	Z-Asn-Gly-OH
Pro-Lys-Ile-Val-Lys	IAA-L-Ala	L-Lysine
Gly-Met-Trp	Z-Asn-Gly-OH	N,N'-Diacetyl-L-cystine
Alanylphenylalanylarginine	3-Isobutylhexahydropyrrolo[1,2-a]pyrazine-1,4-dione	(2E)-Decenoyl-ACP
Ala-Gly-His-Glu-Asp	L-Lysine	N2-Tryptophyllysine
Asp-Tyr-Ile-Glu	N,N'-Diacetyl-L-cystine	H-Leu-Trp-OH
Ala-Met-Phe	(2E)-Decenoyl-ACP	Theonylleucine
Tyr-Glu-Asp-Tyr-Val	N2-Tryptophyllysine	Threonylproline
Ser-Asn-Thr-Ile-Leu	H-Leu-Trp-OH	Leu-Leu-Gly
Pro-Asp-Trp	Gly-Glu-Gly	N-Formylmethionine
Leu-Arg-Gly-Pro-Ser	Theonylleucine	His-Asp
Asn-Met-Val	Threonylproline	Val-val
Asp-Ile-Ile	Leu-Leu-Gly	Oglufanide
His-Trp-Trp	N-Formylmethionine	Phe-Glu
Leu-Leu-Ala-Glu-Glu	His-Asp	Glu-Tyr
Asp-Phe-Ser-Arg	l-Alanyl-l-glutamine	Phe-his
Gln-Gln-Phe	Val-val	Phenylalanylleucine
Phe-Ala-Asp	Phe-his	Ala-Tyr
Met-Trp-Ser	Ala-Tyr	(2S,3S)-2-amino-3-phenylbutanoic acid
Trp-Val-Leu	4-Hydroxyphenylacetylglycine	4-Hydroxy-l-tryptophan
Phe-Phe-Lys	(2S,3S)-2-amino-3-phenylbutanoic acid	Acetylglutamine
Leu-Leu-Leu-Pro-Gly	Acetylglutamine	His-Met
His-Thr-Lys-Lys	His-Met	4-Hydroxyhippuric acid
Met-Trp-Val	N6-Carbamoyl-L-threonyladenosine	Glycyltryptophan
Nap-Asn-OH	Glycyltryptophan	Gly-Ile
Thr-Leu-Phe	Asp-His	Gly-Gly-Gln
Lys-Leu-Thr-Arg	Gly-Ile	Tilarginine
Gln-Trp-Trp	L-Methionylglycine	L-Methionylglycine
Phe-Asp-Ala-Glu	Gly-Asp-Arg	Gly-Asp-Arg
Ile-Pro-Trp	L-Tyrosyl-L-serine	L-Tyrosyl-L-serine
Gly-Met-Leu	Asp-Val	Valylserine
Thr-Glu-Leu	Alanine glutamate	Asp-Val
Ser-Glu-Ser-Asp-Ile	N-Acetyl-L-glutamic acid	Alanine glutamate
Gln-Val-Leu-Arg	6-Acetylpicropolin	N-Acetyl-L-glutamic acid
Vulgaxanthin I	Glu-Thr-Tyr	6-Acetylpicropolin
Asn-Trp-His	N-Caffeoyltryptophan	Glu-Thr-Tyr
Asp-Asp-Ile	Thr-Asp	N-Caffeoyltryptophan
Ser-Phe-Val-Lys	Trp-Ser-Phe	Thr-Asp
Met-Val	gamma-Glutamylglutamine	Trp-Ser-Phe
Asn-Gly-Ser-Pro-Ser	Asp-Val-Leu	gamma-Glutamylglutamine
Met-Ser-Tyr	Asp-Ile-Asp	Val-Tyr-Gln-Lys
Phe-Leu-Leu	Asn-Glu-Thr-Asp-Leu	Asp-Val-Leu
Asn-Pro-Phe	Arg-Ile-Ile	Asp-Ile-Asp
Lys-Met-Ile	Val-Ile-Pro-Lys-Ser	Asn-Glu-Thr-Asp-Leu
Val-Gly-Asp-Ile-Val	Gln-Phe-Glu-Lys	Arg-Ile-Ile
Asp-Gln-Val-Leu-Ser	Tyr-Ile-Lys-Lys	Val-Ile-Pro-Lys-Ser
Ser-His-Val-Lys	Ser-Gly-Ala-Asn-Phe	Tyr-Ile-Lys-Lys
Ser-Gln-Asp-Val-Ser	Lys-Phe-Val-Leu-Val	Lys-Glu-His
Asn-Asn-Phe	Glu-Arg-Met	Lys-Val-Glu-Ile-Asp
Tyr-Glu-Lys	Lys-Ala-Asn-Lys	Lys-Phe-Val-Leu-Val
Thr-Thr-Asp-Glu-Tyr	Tyr-Asn-Asp-Lys	Asp-Arg-Tyr
Ala-Asn-Val	Phe-Arg-Asp	Lys-Ala-Asn-Lys
Phe-His-His	Phe-Trp-Glu	Phe-Arg-Asp
Ala-Asn-His-Asp	His-Lys-Leu-Val-Val	Ser-Gly-Gln
Ala-His-Gly-Val-Asp	Phe-Trp-Gly	Phe-Trp-Gly
Glu-Ala-Phe-Arg-Val	Leu-Ser-Phe-Gln-Asp	His-Gly-Val-Asp-Lys
Aspartylcysteine	Ile-Thr-Val-Lys-Leu	Leu-Ile-His
Asp-Ser-Glu-Glu-Glu	Phe-Trp	Leu-Ser-Phe-Gln-Asp
Tyr-Tyr-Gly	Pro-Met-Tyr	Ile-Thr-Val-Lys-Leu
Val-Lys-Gly-His-Gly	Lys-Asp-Pro-Ala-Asp	Glu-Thr-Tyr-Glu
Isoleucyllysine	Gly-Leu-Trp	His-Val-Gln-Arg
Pro-Gly-Glu-Cys-Leu	Ser-Glu-Asn	Pro-Met-Tyr
Val-Hyp	Ile-Gln-Arg	Gln-Cys-Phe
Glu-Glu-Tyr	Ile-Val-Lys-Arg-Lys	Asn-His-Ile-Arg
Glu-Glu-Ile	Phe-Leu-Asp-Lys	Gly-Leu-Trp
Ile-Leu-Tyr-Asp	Ser-Asp-Arg-Asp	Cys-Cys-Met
Thr-Val-Met-Trp-Asp	Tyr-Val-Glu-Asp	Leu-Gly-Arg-Leu-Val
Arginylmethionyllysine	Phe-Phe-Tyr	Ile-Gln-Arg
Gln-Tyr-Thr-Lys	His-Ala-Gly-Asp-Val	Ile-Val-Lys-Arg-Lys
Asp-Ser-Gln	Ser-His-Ala-Lys	Phe-Leu-Asp-Lys
Phe-Leu-Tyr-Asp	Thr-Asn-Asp-Lys	Lys-His-Ser
Asp-Phe-Val-Glu	Ile-Leu-Asn	Tyr-Val-Glu-Asp
Asp-Val-Phe	Asn-Ser-Glu-Asp-Thr	Phe-Phe-Tyr
Asparagylaspartic acid	Cys-Met-Ser	Ser-His-Ala-Lys
Met-Phe-Thr-Glu-Asp	Met-Leu-Gly-Gln-Thr	Ala-Thr-Ile-Lys
Tyr-Trp-Asp	Asn-Cys-Phe	Ile-Leu-Asn
Trp-Asn-Arg	Tyr-Gln-Gln	Ile-Asp-Ala-Ser-Lys
Tyr-Glu-Ser	Pro-Tyr-Met-Ile-Phe	Pro-Asp-Arg
Asn-Nap-OH	Tyr-Asp-Ala-Asp	Leu-Pro-Arg
Ser-Thr-Thr	Tyr-Gln-Thr-Lys	Asn-Cys-Phe
Thr-Gly-Thr	Trp-Tyr-Tyr	Gly-Trp-Phe
Trp-Tyr-Leu	Tyr-Thr-Ile	Tyr-Asp-Ala-Asp
Asp-Ile-Ser-Glu	Pro-Asp-Thr-Gly-Ile	Tyr-Gln-Thr-Lys
Ala-Ser-Trp	Val-Ser-Tyr	Trp-Tyr-Tyr
Val-Gln-Lys	Cys-Trp-Ser	Tyr-Thr-Ile
Arg-Ile-Phe	Gly-Asp-Ala-Asn-Thr	Pro-Asp-Thr-Gly-Ile
1,3-Dimethyluric acid	Asp-Met-Ile	Val-Ser-Tyr
N-gamma-Glutamyl-S-propylcysteine	Gly-Asp-Ser	Tyr-Ile-Glu
Thr-Met	Trp-Gln-Gln	Asp-Met-Ile
Z-Ala-asp-OH	Asp-Thr-Ile	Thr-Asp-Asn-Asp
N-Phenylacetylphenylalanine	Ser-Gly-Val-Ser-Glu	Gly-Asp-Ser
Tyr-Ala	Cys-Tyr-Asn	Trp-Gln-Gln
Tyr-Pro-Phe	His-Ser-Val-Glu	Asp-Thr-Ile
Phe-gly	Tyr-Tyr-Glu	Ser-Gly-Val-Ser-Glu
Asp-Trp	Ile-Pro-Met	Glu-Pro-Trp
Tyr-Gly	Asn-His-Phe-Asp	Tyr-Tyr-Glu
Thr-Ser	Cys-Lys-Ser	Tyr-Glu-Phe
Met-Thr	Leu-Ser-Ala-Leu-Glu	TyrMe-HoPhe-OH
N-Feruloylglycyl-L-phenylalanine	Gln-Cys-Tyr	Asn-His-Phe-Asp
Alanylphenylalanine	Asp-Pro-Ile	Cys-Lys-Ser
Phenylacetylglutamine	His-Gln-Tyr-Arg	Gln-Cys-Tyr
Ile-Leu	Gln-Ile-Trp	Asp-Pro-Ile
Aerobactin	Asn-Ala-Glu-Val-Leu	His-Gln-Tyr-Arg
Phe-Phe	Leu-Val	Gln-Ile-Trp
Phe-Asp	Gln-Ile-Ile	Cys-Thr-Ser
Ser-Tyr	Asp-Lys-Tyr-Leu-Glu	Asn-Ala-Glu-Val-Leu
Trp-tyr	Ala-Glu-Trp	Leu-Val
N-Acetyl-L-arginine	Asp-Ser-Gln-Lys	Gln-Ile-Ile
Thr-Tyr	gamma-Glutamyl-S-methylcysteine sulfoxide	Asp-Lys-Tyr-Leu-Glu
Methionylvaline	Ala-Asp-Leu-Glu-Lys	Ala-Glu-Trp
Lactacystin	Gln-Glu-Ile-Arg	Asp-Ser-Gln-Lys
Tryptophyl-leucyl-glutamic acid	Pro-Thr-Val-Asn-Cys	Ile-Ser-Ser-Lys-Ala
Glu-Gln-Phe-Arg	Ala-Ala-Ser-Val-Gly	Gln-Phe-Tyr
Glu-Thr-His-Glu	Asn-Pro-Thr	gamma-Glutamyl-S-methylcysteine sulfoxide
Asp-Ala-His-Asp	Cysteylglutaminyllysine	Alanyltyrosyllysine
Tyr-Nap-OH	Ala-Cys-Met	Abu-Asp-OH
Lys-Glu-Val-Arg	Met-Cys-Tyr	Ala-Glu-Ile-Lys
Asp-Glu-His-Glu	Asp-Ile-Val	Arg-Glu-Ala-Asp-Ile
TyrMe-Tyr-OH	Glutathionate	Ala-Asp-Leu-Glu-Lys
TyrMe-Asp-OH	Ile-ile-thr	Pro-Thr-Val-Asn-Cys
Ile-Gln-Asn-Glu	Lys-Ser-Tyr	Arg-Ser-Thr
Nap-Met-OH	Alanylphenylalanylarginine	Ala-Ala-Ser-Val-Gly
Tyr-Abu-OH	Pro-Gln-Tyr	Glutathione Reducedform
TyrMe-Met-OH	Ala-Gly-His-Glu-Asp	Asn-Pro-Thr
Phe-Tyr-Val-Lys	Arg-Tyr-Asn-Glu	Ala-Lys-Asn-Glu
Tyr-Ile-Val-Glu	Ala-Met-Phe	Ala-Cys-Met
Gln-Asn-Leu-Glu	Arg-Leu-Asn-Asp-Phe	Asn-Val-Glu-Glu
Ile-Arg-Tyr-Arg	Pro-Asp-Trp	Cysteyltryptophylarginine
Tyr-Met-OH	Leu-Arg-Gly-Pro-Ser	Met-Pro-Tyr
Asp-Ser-Glu-Asp	Asn-Met-Val	Met-Cys-Tyr
Tyr-Val-His-Arg	Asp-Ile-Ile	Asp-Ile-Val
Phe-Val-His-Arg	Glu-Glu-His	Pro-Lys-Ile-Val-Lys
Tyr-Thr-Gln-Arg	His-Trp-Trp	Ile-ile-thr
Phe-Gln-Ala-Arg	Leu-Leu-Ala-Glu-Glu	Lys-Ser-Tyr
Ser-Glu-Lys-Arg	Thr-Ser-Arg-Ile-Ile	Gly-Met-Trp
Trp-Phe	Cys-Ser-Phe	Alanylphenylalanylarginine
Ile-Ser-Thr-Glu	Cys-Ile-Leu	Pro-Gln-Tyr
Ser-TyrMe-OH	Asn-Thr-Leu-Lys	Arg-Tyr-Asn-Glu
Cys-Met	His-Thr-Lys	Asp-Tyr-Ile-Glu
Arg-His-His	Phe-Ala-Asp	Ala-Met-Phe
Val-Phe-Phe-Asn-Gly	Met-Trp-Ser	Tyr-Glu-Asp-Tyr-Val
Leu-Asp-Val-Lys-His	Ile-Arg-Ile-Ile-Val	Ser-Asn-Thr-Ile-Leu
Ser-Glu-Glu-Glu-Ile	Leu-Leu-Leu-Pro-Gly	Arg-Leu-Asn-Asp-Phe
Trp(Dioxidation)-Arg	Met-Trp-Val	Asp-Ile-Ile
Ile-Asp-Lys-Lys	Glu-Ser-Tyr-Asp	Glu-Glu-His
Ala-Glu-Gln-Tyr-Leu	Nap-Asn-OH	Leu-Leu-Ala-Glu-Glu
Gln-His-Val-Glu	Thr-Leu-Phe	Asp-Phe-Ser-Arg
Tyr-Pro-Lys	Lys-Leu-Thr-Arg	Thr-Ser-Arg-Ile-Ile
(indol-3-yl)acetyl-L-phenylalanine	Gln-Trp-Trp	Cys-Ser-Phe
Gln-Asn-Phe-Glu	Ile-Pro-Trp	Cys-Ile-Leu
PyroGlu-Met-Arg	Gly-Met-Leu	His-Thr-Lys
Alanylglutamylarginine	Thr-Glu-Leu	Trp-Val-Leu
Ala-Tyr-Ala-Glu-Ala	Ser-Glu-Ser-Asp-Ile	Ile-Arg-Ile-Ile-Val
Gln-His-Trp	Gln-Val-Leu-Arg	His-Thr-Lys-Lys
Met(O)-Glu	Vulgaxanthin I	Tyr-Asp-Val
Tyr-TyrMe-OH	Asparagylhistidyllysine	Glu-Ser-Tyr-Asp
Pro-Phe-Lys	Lys-Phe-Asp-Lys	Lys-Leu-Thr-Arg
Lys-Leu-Arg-Asp	Lys-Thr-Gln-Lys	Gln-Trp-Trp
L-Tyrosyl-L-Threonine	Asn-Phe-Met	Phe-Asp-Ala-Glu
Arg-Gln-Ser-Lys	Asn-Trp-His	Gly-Met-Leu
Ala-Asp-Phe	Asp-Asp-Ile	His-Asp-Tyr
Ile-Ser-Val-Asp	Val-Val-Met	Ser-Glu-Ser-Asp-Ile
Virginiamycin component b	Val-Thr-Ile	Gln-Val-Leu-Arg
Glu-Gly-Gln-Arg-Val	Indole-3-acetyl-leu	Thr-His-Cys-Asn-Gln
TyrMe-Phe-OH	Asn-Tyr-Tyr	Asparagylhistidyllysine
Tyr-HoPhe-OH	Asn-Gly-Ser-Pro-Ser	Lys-Phe-Asp-Lys
Gln-Arg-Asp-Glu	Phe-Leu-Leu	Asn-Trp-His
Met-TyrMe-OH	Asp-Gln-Val-Leu-Ser	Val-Val-Met
His-His-Ser	Ala-Phe-Thr	Ser-Phe-Val-Lys
(2R)-3-(5-acetamido-2-hydroxyphenyl)sulfanyl-2-azaniumylpropanoate	Ser-His-Val-Lys	Met-Val
Met-Phe-Phe	Trp-Asn	Indole-3-acetyl-leu
Aspartylasparagine	Tyr-Glu-Lys	Asn-Tyr-Tyr
Thr-Asp-Lys-Arg	Phe-Val-Val	Asn-Gly-Ser-Pro-Ser
Gln-Asp-Leu-Glu	Asp-Leu-Arg	Phe-Leu-Leu
Tyr-His-Ser-Asp	Val-Arg-Val	Val-Gly-Asp-Ile-Val
Tyr-Tyr-Lys	Ser-Asp-Ser-Gly-Val	Ala-Phe-Thr
Isoleucylaspartic acid	Ile-Ser-Arg-Lys	Ser-His-Val-Lys
Tyr-Phe-Thr-Lys	Val-Met-Met-Val-Arg	Ser-Gln-Asp-Val-Ser
Ile-Phe-Val-Lys	Ala-His-Gly-Val-Asp	Trp-Asn
Nap-Gly-OH	Met-Gly-Val	Phe-Val-Val
Abu-Nap-OH	Asp-Ser-Glu-Glu-Glu	Thr-Thr-Asp-Glu-Tyr
Phe-Thr-Arg-Lys	Val-Lys-Gly-His-Gly	Asp-Leu-Arg
Gln-Asn-Met	Ala-Ser-Leu-Cys-Cys	Ala-Asn-Val
His-Phe-Tyr-Asp	Val-Leu-His	Phe-His-His
Abu-His-OH	Isoleucyllysine	Thr-Trp-Arg
Tyr-His-Leu-Glu	Pro-Gly-Glu-Cys-Leu	Val-Arg-Val
Phe-Gln-Asp-Arg	Val-Hyp	Cys-Leu-Gln
Ala-Val-Gly-Lys-Ser	N-Acetylvanilalanine	Asn-Ser-Tyr
Leu-TyrMe-OH	Gln-Asp-Asn	Ser-Asp-Ser-Gly-Val
Ala-Pro-Asp-Ala-Lys	Glu-Glu-Tyr	Ala-Asn-His-Asp
Ile-TyrMe-OH	Tyr-Asp-Ser	Ile-Ser-Arg-Lys
Ala-Ser-Gln	Glu-Glu-Ile	Ala-His-Gly-Val-Asp
	Gly-Tyr-Ser	Glu-Ala-Phe-Arg-Val
	Thr-Val-Met-Trp-Asp	Aspartylcysteine
	Gln-Tyr-Thr-Lys	Asp-Ser-Glu-Glu-Glu
	Ala-Val-Asn-Asp	Tyr-Tyr-Gly
	Gly-Tyr-Gln	Val-Lys-Gly-His-Gly
	Phe-Leu-Tyr-Asp	Met-Met-Gln
	Histidylvalyllysine	Ala-Ser-Leu-Cys-Cys
	Asp-Val-Phe	Val-Leu-His
	Leu-Asp-His	Isoleucyllysine
	Asp-Asn-Ser	Pro-Gly-Glu-Cys-Leu
	Asp-Ser-Leu	N-Acetylvanilalanine
	Met-Glu-Met	Gln-Asp-Asn
	Asp-Asp-Glu	Tyr-Asp-Ser
	Phe-Glu-Thr	Glu-Glu-Ile
	Gly-Arg-Gly-Asp-DSer-Pro	Gly-Tyr-Ser
	His-Tyr-Glu-Asp	Ile-Leu-Tyr-Asp
	Ser-Thr-Arg-Asp	Arginylmethionyllysine
	Tyr-Glu-Ser	Gln-Tyr-Thr-Lys
	Ala-Tyr-Tyr	Ala-Val-Asn-Asp
	Glu-Trp-Leu	Gly-Tyr-Gln
	Asn-Nap-OH	Phe-Leu-Tyr-Asp
	Ser-Thr-Thr	Histidylvalyllysine
	Met-Gln-Tyr	Leu-Asp-His
	Thr-Gly-Thr	Asp-Asn-Ser
	Trp-Tyr-Leu	Asp-Ser-Leu
	(2R)-2-amino-3-[(Z)-N-hydroxy-C-[(4-hydroxyphenyl)methyl]carbonimidoyl]sulfanylpropanoic acid	Asp-Asp-Glu
	Asp-Ile-Ser-Glu	Gly-Glu-Met
	Ala-Ser-Trp	Phe-Glu-Thr
	Ala-Leu-Tyr	Gly-Arg-Gly-Asp-DSer-Pro
	Arg-Ile-Phe	Ser-Thr-Arg-Asp
	Ureidosuccinic acid	Tyr-Trp-Asp
	N-gamma-Glutamyl-S-propylcysteine	Trp-Asn-Arg
	Thr-Met	Ala-Tyr-Tyr
	Z-Ala-asp-OH	Glu-Trp-Leu
	Histidylleucine	Asn-Nap-OH
	H-Tyr-tyr-tyr-OH	Ser-Thr-Thr
	L-Tryptophan	Trp-Tyr-Leu
	Tyr-Pro-Phe	(2R)-2-amino-3-[(Z)-N-hydroxy-C-[(4-hydroxyphenyl)methyl]carbonimidoyl]sulfanylpropanoic acid
	L-Histidine	Asp-Ile-Ser-Glu
	Tyr-Gly	Val-Gln-Lys
	Arg-Arg-Lys-Ala-Ser-Gly-Pro	Arg-Ile-Phe
	L-Phenylalanine	N-gamma-Glutamyl-S-propylcysteine
	Thr-Ser	H-Tyr-tyr-tyr-OH
	Glu-Val	N-Phenylacetylphenylalanine
	Glu-Ser	Tyr-Ala
	Nicotinuric acid	L-Tryptophan
	(±)-erythro-Isoleucine	Tyr-Pro-Phe
	Ile-Val	Phe-gly
	Phosphoserine	Asp-Trp
	Alanylphenylalanine	L-Histidine
	Aerobactin	Tyr-Gly
	Trp-Ala	Arg-Arg-Lys-Ala-Ser-Gly-Pro
	Phe-Asp	L-Phenylalanine
	Trp-Trp	Nicotinuric acid
	Glutamyl-phenylalanine	(±)-erythro-Isoleucine
	Tyrosylleucine	Ile-Val
	Tyrosyl-Valine	Met-Thr
	N2-Fructopyranosylarginine	Alanylphenylalanine
	N-Acetyl-L-arginine	2-Phenylglycine
	Met-Ser	Ile-Leu
	Methionylvaline	Phe-Phe
	Phenylalanyl-alanyl-lysine	Trp-Ala
	His-Thr-Ser-Asp	Phe-Asp
	Glu-Gln-Phe-Arg	Trp-Trp
	Glu-Thr-His-Glu	Glutamyl-phenylalanine
	Nap-Tyr-OH	Trp-tyr
	TyrMe-Trp-OH	Tyrosylleucine
	Tyr-Nap-OH	N2-Fructopyranosylarginine
	Tyrosylasparagine	Phe-Met
	Asp-Glu-His-Glu	Thr-Tyr
	Asp-Leu-Ala-Glu	Met-Ser
	TyrMe-Asp-OH	Methionylvaline
	TyrMe-Abu-OH	Lactacystin
	Ile-Gln-Asn-Glu	Tryptophyl-leucyl-glutamic acid
	Nap-Met-OH	Phenylalanyl-alanyl-lysine
	Tyr-Abu-OH	His-Thr-Ser-Asp
	Asn-Thr-Gln-Glu	Glu-Thr-His-Glu
	Tyr-Ile-Val-Glu	Nap-Tyr-OH
	His-Val-Tyr-Asp	Asp-Ala-His-Asp
	Ser-Tyr-His-Asp	Tyr-Nap-OH
	Met-Abu-OH	Asp-Glu-His-Glu
	Tyr-Val-His-Arg	Asp-Leu-Ala-Glu
	Thr-TyrMe-OH	Gly-Phe-Asn-Thr-Phe
	Asn-TyrMe-OH	TyrMe-Abu-OH
	TyrMe-TyrMe-OH	Ile-Gln-Asn-Glu
	Tyr-Thr-Gln-Arg	Nap-Met-OH
	Phe-Gln-Ala-Arg	Tyr-Abu-OH
	Ser-Glu-Lys-Arg	Asn-Thr-Gln-Glu
	Ile-Ser-Thr-Glu	Phe-Tyr-Val-Lys
	Tyr-Phe	Nap-His-OH
	Arg-His-His	Gln-Asn-Leu-Glu
	Leu-Asp-Val-Lys-His	His-Val-Tyr-Asp
	Phe-Ile-Asp-Leu-Asn	Ser-Tyr-His-Asp
	Trp(Dioxidation)-Arg	Met-Abu-OH
	Ile-Asp-Lys-Lys	Asp-Ser-Glu-Asp
	Ala-Glu-Gln-Tyr-Leu	Tyr-Val-His-Arg
	Gln-His-Val-Glu	Phe-Val-His-Arg
	Glu-Asn-Ile-Ile-Asp	TyrMe-TyrMe-OH
	L-gamma-Glutamyl-S-allylthio-L-cysteine	Ala-Nap-OH
	Lys-Asp-Met-Thr-Cys	Ser-TyrMe-OH
	Tyr-Pro-Lys	Tyr-Phe
	Gln-Asn-Phe-Glu	Cys-Met
	Alanylglutamylarginine	Arg-His-His
	Ala-Tyr-Ala-Glu-Ala	Val-Phe-Phe-Asn-Gly
	Gln-His-Trp	Leu-Asp-Val-Lys-His
	Ac-Ile-Glu-Thr-Asp-CHO	Phe-Ile-Asp-Leu-Asn
	[L-Asp(4-L-Arg)]n-L-Asp	Ser-Glu-Glu-Glu-Ile
	Met(O)-Glu	Ile-Asp-Lys-Lys
	Tyr-TyrMe-OH	Ala-Glu-Gln-Tyr-Leu
	Asp-Nap-OH	Glu-Asn-Ile-Ile-Asp
	Pro-Phe-Lys	L-gamma-Glutamyl-S-allylthio-L-cysteine
	Lys-Leu-Arg-Asp	Lys-Asp-Met-Thr-Cys
	Ile-Ser-Val-Asp	Tyr-Pro-Lys
	Ala-Asp-Ser-Glu	(indol-3-yl)acetyl-L-phenylalanine
	Nap-HoPhe-OH	Gln-Asn-Phe-Glu
	Trp-Met-Tyr	Alanylglutamylarginine
	Cys-Leu-Lys	Ac-Ile-Glu-Thr-Asp-CHO
	Nap-Ile-OH	[L-Asp(4-L-Arg)]n-L-Asp
	1-[2-[(2-Hydroxy-3-phenylpropanoyl)-methylamino]-3-methylbutanoyl]pyrrolidine-2-carboxylic acid	Met(O)-Glu
	TyrMe-Phe-OH	Tyr-TyrMe-OH
	Tyr-HoPhe-OH	Asp-Nap-OH
	Gln-Arg-Asp-Glu	Lys-Leu-Arg-Asp
	Val-Met	Arg-Gln-Ser-Lys
	Met-TyrMe-OH	Ala-Asp-Phe
	Asp-Pro-Tyr	Ile-Ser-Val-Asp
	Val-Nap-OH	Ala-Asp-Ser-Glu
	(2R)-3-(5-acetamido-2-hydroxyphenyl)sulfanyl-2-azaniumylpropanoate	Nap-HoPhe-OH
	Asp-Lys-Ser-Cys-Ala	Trp-Met-Tyr
	Met-Phe-Phe	Asp-Phe-Trp
	Aspartylasparagine	Cys-Leu-Lys
	Thr-Asp-Lys-Arg	His-Glu-Phe-Glu
	Gln-Asp-Leu-Glu	Virginiamycin component b
	His-Glu-Ile-Glu	Nap-Ile-OH
	Tyr-Ile	Glu-Gly-Gln-Arg-Val
	Gln-Ala-Glu-Asp	1-[2-[(2-Hydroxy-3-phenylpropanoyl)-methylamino]-3-methylbutanoyl]pyrrolidine-2-carboxylic acid
	Arg-Tyr-Ala-Arg	Tyr-HoPhe-OH
	Leu-HoPhe-OH	Val-Met
	His-Gln-Asn-Glu	Met-TyrMe-OH
	Ser-Glu-Tyr-Glu	His-His-Ser
	Phe-Thr-Arg-Lys	Asp-Pro-Tyr
	Gln-Asn-Met	Val-Nap-OH
	Ala-His-Tyr-Glu	(2R)-3-(5-acetamido-2-hydroxyphenyl)sulfanyl-2-azaniumylpropanoate
	Nap-Asp-OH	His-Glu-Ile-Glu
	Asn-Phe-Trp	Tyr-His-Ser-Asp
	Abu-Met-OH	Tyr-Ile
	Glutathionylspermine	Gln-Ala-Glu-Asp
	Phe-Gln-Asp-Arg	Arg-Tyr-Ala-Arg
	Leu-TyrMe-OH	Leu-HoPhe-OH
	Ala-TyrMe-OH	Tyr-Tyr-Lys
	Ile-TyrMe-OH	Isoleucylaspartic acid
	Ala-Ser-Gln	Tyr-Phe-Thr-Lys
		Ile-Phe-Val-Lys
		Nap-Gly-OH
		His-Gln-Asn-Glu
		Abu-Nap-OH
		Ser-Glu-Tyr-Glu
		Phe-Thr-Arg-Lys
		Gln-Asn-Met
		His-Phe-Tyr-Asp
		Ala-His-Tyr-Glu
		Tyr-His-Leu-Glu
		Abu-Met-OH
		Ala-Val-Gly-Lys-Ser
		Ala-Pro-Asp-Ala-Lys
		Ile-TyrMe-OH
		Ala-Ser-Gln
