# Supplementary material for: Comparative Metabolomic Analysis of the Nutrient Composition of Different Varieties of Sweet Potato
Source: Molecules. 2024 Nov 15;29(22):5395. doi: 10.3390/molecules29225395 (PMC11597878; doi:10.3390/molecules29225395)
Supplement: Supplementary file 1 [file molecules-29-05395-s001.zip › Table S3.xlsx]

## Sheet: Sheet4
Table S3. Identical differential metabolites in each comparison group
Mode	Index	Compounds	Class I	CS_vs_BS_VIP	CS_vs_BS_P-value	CS_vs_BS_Fold_Change	CS_vs_BS_Log2FC	CS_vs_BS_Type	ZS_vs_BS_VIP	ZS_vs_BS_P-value	ZS_vs_BS_Fold_Change	ZS_vs_BS_Log2FC	ZS_vs_BS_Type	ZS_vs_CS_VIP	ZS_vs_CS_P-value	ZS_vs_CS_Fold_Change	ZS_vs_CS_Log2FC	ZS_vs_CS_Type
T3_negative	MW0113422	6-[(2-benzyl-2,3,6-trihydroxy-2,3-dihydro-1-benzofuran-4-yl)oxy]-3,4,5-trihydroxyoxane-2-carboxylic acid	Organic acids	1.46987	0.00411323	131.889	7.04318	up	1.28158	0.0620693	6.80724	2.76707	up	1.3245	0.00355504	0.0516134	-4.27611	down
T3_positive	MW0117072	1-[2-(2,5-Dimethylphenoxy)ethyl]-3-indolecarboxylic acid	Organic acids	1.41786	0.0148157	0.16307	-2.61644	down	1.28135	0.0146013	0.0465487	-4.42511	down	1.03422	0.0675679	0.285453	-1.80867	down
T3_negative	MW0135587	6-[4,5-dihydroxy-2-(3,5,6,7-tetrahydroxy-4-oxo-3,4-dihydro-2H-1-benzopyran-2-yl)phenoxy]-3,4,5-trihydroxyoxane-2-carboxylic acid	Organic acids	1.47133	0.0194819	59.7687	5.90132	up	1.3433	0.00452844	8.7525	3.1297	up	1.32166	0.0251422	0.14644	-2.77162	down
T3_positive	MW0119290	3-({5,6-Dimethylthieno[2,3-d]pyrimidin-4-yl}sulfanyl)propanoic acid	Organic acids	1.41978	0.00262727	37.3223	5.22197	up	1.10307	0.255596	0.131129	-2.93094	down	1.33308	0.00378953	0.00351341	-8.15291	down
T3_negative	MW0141137	1,3,4,5-Tetracaffeoylquinic acid	Organic acids	1.45421	1.16111e-07	36.7198	5.19849	up	1.22893	0.120635	14.665	3.87431	up	1.00582	0.0518445	0.399377	-1.32418	down
T3_positive	ZINC70451033	[(2S,3R,4S,5S,6R)-3,4,5-trihydroxy-6-(hydroxymethyl)oxan-2-yl] (1R,2R,3S,4S,5R,9S,10S,13R,14S)-2,3,14-trihydroxy-14-(hydroxymethyl)-5,9-dimethyltetracyclo[11.2.1.01,10.04,9]hexadecane-5-carboxylate	Organic acids	1.39095	0.000213101	31.1284	4.96016	up	1.06613	0.059567	4.49489	2.16828	up	1.29001	0.000117781	0.144398	-2.79188	down
T3_positive	MEDN1354	3-Methacrylic acid	Organic acids	1.28346	0.0603457	0.327978	-1.60833	down	1.13186	0.0485088	2.04468	1.03188	up	1.27329	0.021295	6.23419	2.6402	up
T3_positive	MW0111404	(2E)-3-[4-({2-O-[(2S,3R,4R)-3,4-Dihydroxy-4-(hydroxymethyl)tetrahydro-2-furanyl]-beta-D-glucopyranosyl}oxy)-3-methoxyphenyl]acrylic acid	Organic acids	1.34406	0.0394798	14.5035	3.85833	up	1.32005	0.000335274	225.429	7.81653	up	1.32143	1.18669e-05	15.5431	3.9582	up
T3_negative	MW0134782	6-({6-[(3,3-dimethyloxiran-2-yl)methyl]-8-methoxy-2-oxo-2H-chromen-7-yl}oxy)-3,4,5-trihydroxyoxane-2-carboxylic acid	Organic acids	1.46863	0.00080569	14.0156	3.80896	up	1.34946	0.00962684	85.4166	6.41645	up	1.32991	0.013129	6.09441	2.60749	up
T3_negative	MW0135662	6-{[1,8-dihydroxy-4-(3-methylbut-2-en-1-yl)-11-(2-methylprop-1-en-1-yl)-12-oxo-11,12-dihydro-5,10-dioxatetraphen-3-yl]oxy}-3,4,5-trihydroxyoxane-2-carboxylic acid	Organic acids	1.34725	0.00173202	13.5903	3.7645	up	1.01364	0.121699	3.54295	1.82495	up	1.25097	0.00842376	0.260698	-1.93955	down
T3_positive	MW0130722	2-benzyl-4-(octahydro-1H-isoindol-2-yl)-4-oxobutanoic acid	Organic acids	1.47482	0.00482157	0.00347402	-8.16918	down	1.26222	0.000989062	0.0737538	-3.76114	down	1.23305	0.226999	21.2301	4.40804	up
T3_positive	MW0116786	1-[4-(Acetylamino)phenyl]-5-oxopyrrolidine-3-carboxylic acid	Organic acids	1.45733	0.00494411	0.291875	-1.77658	down	1.35152	0.00522787	0.0668144	-3.9037	down	1.32991	0.00960862	0.228915	-2.12712	down
T3_negative	MW0135682	6-{[2-(2,3-dihydroxy-4-methoxyphenyl)-4-oxo-4H-chromen-7-yl]oxy}-3,4,5-trihydroxyoxane-2-carboxylic acid	Organic acids	1.38325	4.40942e-05	11.5414	3.52875	up	1.29488	0.128445	65.4795	6.03297	up	1.1954	0.170204	5.67343	2.50422	up
T3_positive	MW0117467	2-[(2-Methoxyphenyl)amino]pyridine-3-carboxylic acid	Organic acids	1.4646	0.00129067	0.307724	-1.70029	down	1.35208	0.00216752	0.0656241	-3.92963	down	1.3321	0.0049059	0.213256	-2.22934	down
T3_positive	MW0119101	3-(6-oxopyrazolo[1,5-a]pyrido[3,4-e]pyrimidin-7(6H)-yl)propanoic acid	Organic acids	1.45	0.000262409	9.13583	3.19154	up	1.10729	0.0416241	2.02518	1.01805	up	1.3152	0.000194911	0.221674	-2.17349	down
T3_positive	MW0165710	SureCN33428	Organic acids	1.44698	0.0365419	0.0144344	-6.11435	down	1.31916	0.0420741	0.0915963	-3.44857	down	1.22617	0.0201304	6.34571	2.66578	up
T3_negative	MW0136273	6-{3,5-dihydroxy-4-[2-(2-hydroxy-4-methoxyphenyl)propanoyl]phenoxy}-3,4,5-trihydroxyoxane-2-carboxylic acid	Organic acids	1.2261	0.0914492	8.84833	3.14541	up	1.26713	0.0190177	69.3229	6.11526	up	1.28227	0.0186839	7.83457	2.96985	up
T3_negative	MW0131884	3,4,5-Trihydroxy-6-[3-hydroxy-2-(7-hydroxy-4-oxo-2,3-dihydrochromen-2-yl)-5-methoxy-4-(3-methylbut-2-enyl)phenoxy]oxane-2-carboxylic acid	Organic acids	1.45318	0.0106835	8.56824	3.099	up	1.34748	0.00151802	36.8687	5.20433	up	1.32243	0.000324986	4.30295	2.10533	up
T3_positive	MW0014668	5-[4-[(E)-3-carboxy-3-hydroxyprop-1-enyl]-4-hydroxy-3,3,5-trimethylcyclohexyl]oxy-3-hydroxy-3-methyl-5-oxopentanoic acid	Organic acids	1.42639	0.0708953	0.0994319	-3.33015	down	1.24045	0.0933745	0.23016	-2.11929	down	1.3198	0.000555151	2.31475	1.21086	up
T3_negative	MW0131523	3,4,5-trihydroxy-6-({2-methyl-3-[({7-oxo-7H-furo[3,2-g]chromen-4-yl}oxy)methyl]oxiran-2-yl}methoxy)oxane-2-carboxylic acid	Organic acids	1.47426	0.00112558	7.4791	2.90287	up	1.34063	8.5465e-05	2.14782	1.10288	up	1.33644	0.00193165	0.287177	-1.79999	down
T3_negative	MW0134887	6-(2-{8,8-dimethyl-2-oxo-2H,8H-pyrano[2,3-f]chromen-3-yl}-4-hydroxy-5-methoxyphenoxy)-3,4,5-trihydroxyoxane-2-carboxylic acid	Organic acids	1.09094	0.304475	7.2853	2.86499	up	1.3426	0.0132106	52.88	5.72465	up	1.15933	0.00483273	7.25845	2.85966	up
T3_positive	MW0163491	(8S)-7-[(2S)-2-[[(2S)-1-ethoxy-1-oxo-4-phenylbutan-2-yl]azaniumyl]propanoyl]-1,4-dithia-7-azaspiro[4.4]nonane-8-carboxylate	Organic acids	1.28215	0.00178008	7.10737	2.82932	up	1.32449	0.00100583	445.12	8.79805	up	1.33864	0.00104435	62.628	5.96874	up
T3_positive	MW0111718	1,5-Diferuloylquinic acid	Organic acids	1.40036	0.000758304	7.02524	2.81255	up	1.34152	1.84033e-05	129.52	7.01703	up	1.3379	5.47827e-06	18.4364	4.20448	up
T3_negative	MW0135923	6-{[3,5-dihydroxy-2-(3-methoxyphenyl)-3,4-dihydro-2H-1-benzopyran-7-yl]oxy}-3,4,5-trihydroxyoxane-2-carboxylic acid	Organic acids	1.36318	0.00173512	6.62008	2.72685	up	1.27577	0.0655929	13.3885	3.74292	up	1.04901	0.181533	2.0224	1.01607	up
T3_positive	MW0121493	5-Formiminotetrahydrofolate	Organic acids	1.2844	0.000793452	6.48565	2.69725	up	1.04108	0.194658	0.154802	-2.6915	down	1.3286	0.00279195	0.0238684	-5.38875	down
T3_negative	MW0104471	20-COOH-leukotriene E4	Organic acids	1.45822	0.00218583	6.38806	2.67538	up	1.08783	0.0251754	0.309228	-1.69326	down	1.28338	0.00222012	0.0484073	-4.36863	down
T3_negative	MW0164217	beta-D-4-deoxy-Delta(4)-GlcpA-(1->3)-beta-D-GalpNAc(1-)	Organic acids	1.37705	0.0903155	6.23222	2.63975	up	1.18913	0.100878	2.06245	1.04436	up	1.08036	0.126541	0.330933	-1.59539	down
T3_positive	MW0112575	3,4,5-trihydroxy-6-{[2-(2,3,4-trihydroxyphenyl)acetyl]oxy}oxane-2-carboxylic acid	Organic acids	1.41162	0.00072631	0.108166	-3.20868	down	1.35258	1.31818e-05	2.46569	1.30199	up	1.30667	5.70104e-06	22.7954	4.51067	up
T3_positive	MW0117040	JWH 250 N-pentanoic acid metabolite	Organic acids	1.33183	0.0101491	0.340202	-1.55554	down	1.3049	3.02137e-05	0.0975047	-3.35838	down	1.10914	0.0978308	0.286608	-1.80285	down
T3_positive	MW0131565	3,4,5-trihydroxy-6-({5-hydroxy-4-oxo-6-[3,4,5-trihydroxy-6-(hydroxymethyl)oxan-2-yl]-8-(3,4,5-trihydroxyoxan-2-yl)-2-(2,4,5-trihydroxyphenyl)-4H-chromen-7-yl}oxy)oxane-2-carboxylic acid	Organic acids	1.32043	0.099087	0.224374	-2.15602	down	1.28455	0.00627736	7.30914	2.8697	up	1.33282	0.00963395	32.5757	5.02572	up
T3_negative	MW0132347	3,4,5-trihydroxy-6-{2-hydroxy-3-[2-(2-hydroxyphenyl)ethyl]-5-methoxyphenoxy}oxane-2-carboxylic acid	Organic acids	1.24126	0.0401565	5.3466	2.41862	up	1.30755	0.000592298	64.8195	6.01836	up	1.31878	0.00014555	12.1235	3.59974	up
T3_negative	MW0118647	2-Isobutyl-1,3-dioxoisoindoline-5-carboxylic acid	Organic acids	1.44944	0.000494289	5.29951	2.40586	up	1.11158	0.0222557	0.304252	-1.71666	down	1.28571	0.000692217	0.0574114	-4.12252	down
T3_negative	MW0112552	3,4,5-trihydroxy-6-[6-hydroxy-2,3-dimethoxy-4-(3-oxopropyl)phenoxy]oxane-2-carboxylic acid	Organic acids	1.20028	0.082066	5.27269	2.39854	up	1.27088	0.0549692	38.2703	5.25815	up	1.24598	0.0660322	7.25822	2.85962	up
T3_negative	MW0136043	6-{[6-(3,4-dihydroxy-6-methyl-5-oxooxan-2-yl)-5-hydroxy-2-(4-hydroxyphenyl)-4-oxo-4H-chromen-7-yl]oxy}-3,4,5-trihydroxyoxane-2-carboxylic acid	Organic acids	1.41392	0.0319381	5.1726	2.37089	up	1.00979	0.0965705	0.366572	-1.44783	down	1.25605	0.024729	0.0708681	-3.81872	down
T3_negative	MW0132256	3,4,5-trihydroxy-6-{[7-methoxy-3-(3-methoxyphenyl)-8-methyl-4-oxo-4H-chromen-5-yl]oxy}oxane-2-carboxylic acid	Organic acids	1.46045	0.00429516	5.16538	2.36887	up	1.35255	0.00291085	323.386	8.33711	up	1.33809	0.00297806	62.6064	5.96824	up
T3_positive	MW0103908	NCGC00384622-01_C34H42O14_(1S,2S,4S,5R,6R,7S,9R,12R)-12-Acetoxy-6-(acetoxymethyl)-2-hydroxy-2,10,10-trimethyl-5-[(2-methylbutanoyl)oxy]-11-oxatricyclo[7.2.1.0~1,6~]dodecane-4,7-diyl di(3-furoate)	Organic acids	1.31574	0.0185021	5.12119	2.35648	up	1.31199	4.92419e-06	23.6424	4.56331	up	1.30799	0.000140563	4.61658	2.20682	up
T3_negative	MW0132510	3,4,5-trihydroxy-6-{4-hydroxy-3-[2-(3-hydroxy-5-methoxyphenyl)ethyl]phenoxy}oxane-2-carboxylic acid	Organic acids	1.19184	0.0799284	5.11167	2.35379	up	1.32535	0.00116081	209.975	7.71408	up	1.32189	0.000901306	41.0776	5.36028	up
T3_positive	MW0117003	1H-Indazole-1-pentanoic acid, 3-[(tricyclo[3.3.1.1(3,7)]dec-1-ylamino)carbonyl]-	Organic acids	1.23399	0.037523	0.441754	-1.17869	down	1.29001	0.000416904	0.130201	-2.94118	down	1.09333	0.135386	0.294737	-1.7625	down
T3_negative	MW0135232	6-[(2-{[3-(3,4-dimethoxyphenyl)-7-methoxy-8-methyl-4-oxo-4H-chromen-5-yl]oxy}-3,5-dihydroxy-6-(hydroxymethyl)oxan-4-yl)oxy]-3,4,5-trihydroxyoxane-2-carboxylic acid	Organic acids	1.45879	0.000297252	4.78928	2.25981	up	1.34906	0.000822285	21.4957	4.42598	up	1.33604	0.000794505	4.4883	2.16617	up
T3_positive	MW0161274	(1R,5R,9S,13S)-13-[(2S,3R,4S,5S,6R)-4,5-dihydroxy-6-(hydroxymethyl)-3-[(2S,3R,4S,5S,6R)-3,4,5-trihydroxy-6-(hydroxymethyl)oxan-2-yl]oxyoxan-2-yl]oxy-5,9-dimethyl-14-methylidenetetracyclo[11.2.1.01,10.04,9]hexadecane-5-carboxylic acid	Organic acids	1.44273	0.0255075	0.0147043	-6.08762	down	1.16496	0.0475353	0.415253	-1.26794	down	1.2877	0.0459077	28.2403	4.81968	up
T3_negative	MW0113679	6-[5-(3,4-Dihydroxyphenyl)-4-hydroxypentanoyl]oxy-3,4,5-trihydroxyoxane-2-carboxylic acid	Organic acids	1.46468	1.20588e-05	4.58982	2.19844	up	1.31263	0.000672673	2.28004	1.18906	up	1.33101	4.23756e-05	0.496761	-1.00938	down
T3_positive	MW0108613	N-Acetyldjenkolic acid	Organic acids	1.28816	0.00783155	4.58727	2.19763	up	1.2928	2.68537e-05	18.2971	4.19354	up	1.32158	6.69893e-05	3.98867	1.99591	up
T3_negative	MW0132451	3,4,5-trihydroxy-6-{3-hydroxy-5-[(E)-2-(2-hydroxy-4-{[3,4,5-trihydroxy-6-(hydroxymethyl)oxan-2-yl]oxy}phenyl)ethenyl]phenoxy}oxane-2-carboxylic acid	Organic acids	1.428	0.0547264	4.43465	2.14882	up	1.35306	0.006934	346.77	8.43784	up	1.33366	0.00703471	78.1957	6.28902	up
T3_negative	MW0054341	Licoricesaponin B2	Organic acids	1.45637	0.0154363	4.37831	2.13037	up	1.28128	0.00137858	0.179738	-2.47604	down	1.31476	0.0106859	0.0410518	-4.60641	down
T3_positive	MW0130518	Kaempferol 3-(2-feruloylsophoroside) 7-glucoside	Organic acids	1.11938	0.130109	4.26701	2.09323	up	1.31088	0.000569304	98.2719	6.61871	up	1.30101	0.000134659	23.0306	4.52548	up
T3_negative	MW0013469	3-Carboxy-4-methyl-5-propyl-2-furanpropionic acid	Organic acids	1.41857	0.0263037	0.0419799	-4.57416	down	1.30794	0.0257033	0.00763616	-7.03294	down	1.0165	0.198775	0.181901	-2.45878	down
T3_positive	MW0119718	3-Methyluric acid	Organic acids	1.43212	0.000210546	3.8282	1.93667	up	1.27255	0.0511196	0.3646	-1.45561	down	1.33725	0.000713775	0.0952405	-3.39228	down
T3_negative	MW0128857	[5-hydroxy-7-methoxy-2,2-dimethyl-6-(3-phenylpropanoyl)-3,4-dihydro-2H-1-benzopyran-4-yl]oxidanesulfonic acid	Organic acids	1.03184	0.0214005	3.70958	1.89125	up	1.20664	0.0183829	25.9289	4.69649	up	1.32478	0.0245439	6.98972	2.80523	up
T3_negative	MW0141034	Indolepropanol phosphate	Organic acids	1.08681	0.340046	0.0792159	-3.65807	down	1.14781	0.321462	0.0317169	-4.9786	down	1.1786	0.0111183	0.400386	-1.32054	down
T3_positive	MW0150678	Gypsogenin 3-O-rhamnosylglucuronide	Organic acids	1.46392	0.000211267	3.56643	1.83448	up	1.05606	0.0164836	0.185958	-2.42695	down	1.17882	8.37161e-05	0.0521412	-4.26143	down
T3_negative	MW0129321	[4-[5,7-Dihydroxy-8-(3-methylbut-2-enyl)-4-oxo-2,3-dihydrochromen-3-yl]-2-hydroxy-6-(3-methylbut-2-enyl)phenyl] hydrogen sulate	Organic acids	1.46255	0.0109117	3.39915	1.76517	up	1.35342	0.000177774	21.18	4.40463	up	1.33408	1.68912e-06	6.23098	2.63946	up
T3_negative	MW0112437	3,4,5-trihydroxy-6-[(4-hydroxy-7-methoxy-2,2-dimethyl-3,4-dihydro-2H-1-benzopyran-5-yl)oxy]oxane-2-carboxylic acid	Organic acids	1.43665	0.000213627	3.36956	1.75256	up	1.32312	0.030845	0.260325	-1.94161	down	1.33834	0.00161225	0.077258	-3.69417	down
T3_positive	MW0121721	6-[(6-Tert-butyl-3-methoxycarbonyl-4,5,6,7-tetrahydro-1-benzothiophen-2-yl)carbamoyl]cyclohex-3-ene-1-carboxylic acid	Organic acids	1.45612	0.00048254	3.27951	1.71348	up	1.30345	0.0107316	0.180717	-2.4682	down	1.32404	2.29113e-06	0.0551047	-4.18168	down
T3_negative	MW0113649	6-{[3-(3,4-dihydroxyphenyl)-2-{[(2E)-3-(3,4-dihydroxyphenyl)prop-2-enoyl]oxy}propanoyl]oxy}-3,4,5-trihydroxyoxane-2-carboxylic acid	Organic acids	1.09711	0.030082	3.14843	1.65463	up	1.25865	0.0495576	27.7457	4.79419	up	1.29282	0.0583547	8.81256	3.13956	up
T3_negative	MW0150691	Halistanol sulfate	Organic acids	1.1209	0.0917034	3.08995	1.62758	up	1.31547	0.0069373	56.0315	5.80817	up	1.31939	0.0067563	18.1335	4.18058	up
T3_positive	MW0013044	NCGC00381009-01_C24H30O12_Cyclopenta[c]pyran-4-carboxylic acid, 1-(beta-D-glucopyranosyloxy)-1,4a,5,6,7,7a-hexahydro-4a-hydroxy-7-methyl-5-oxo-, 2-(4-hydroxyphenyl)ethyl ester, (1S,4aR,7aR)-	Organic acids	1.16014	0.0869343	2.98539	1.57792	up	1.29068	0.0425761	15.7987	3.98174	up	1.24624	0.0515888	5.29201	2.40382	up
T3_negative	MW0132254	3,4,5-trihydroxy-6-{[7-methoxy-2-oxo-6-(3-oxobutyl)-2H-chromen-5-yl]oxy}oxane-2-carboxylic acid	Organic acids	1.14222	0.0189538	2.94247	1.55703	up	1.28125	2.19765e-05	17.3707	4.11858	up	1.33627	1.11002e-06	5.90344	2.56156	up
T3_negative	MW0113428	6-[(3-carboxy-5,6-dihydroxycyclohex-2-en-1-yl)oxy]-3,4,5-trihydroxyoxane-2-carboxylic acid	Organic acids	1.41082	0.00794403	2.82641	1.49897	up	1.16106	0.0136293	0.265261	-1.91452	down	1.26637	0.00509651	0.0938508	-3.41349	down
T3_negative	MW0135378	6-[2-(6-carboxy-5-{3-[(2E)-3-(2,4-dihydroxyphenyl)prop-2-enoyl]-2,6-dihydroxyphenyl}-3-methylcyclohex-3-en-1-yl)-5-hydroxyphenoxy]-3,4,5-trihydroxyoxane-2-carboxylic acid	Organic acids	1.40311	0.0784986	0.138917	-2.8477	down	1.24265	0.00471469	3.6873	1.88257	up	1.33586	0.000473852	26.5431	4.73027	up
T3_negative	MW0151246	Hydrogenobyrinate diamide	Organic acids	1.32946	0.0119198	0.0366963	-4.76822	down	1.3112	0.0132141	0.211801	-2.23922	down	1.03383	0.0252672	5.77174	2.52901	up
T3_negative	MW0129344	{5-[2,4-dihydroxy-3-(3-methylbut-2-en-1-yl)benzoyl]-6-(2,4-dihydroxyphenyl)-4-{4-[(E)-2-(2,4-dihydroxyphenyl)ethenyl]-2,6-dihydroxyphenyl}-2-methylcyclohex-2-en-1-yl}oxidanesulfonic acid	Organic acids	1.23417	0.0894954	0.344288	-1.53831	down	1.15729	0.071168	3.02873	1.59871	up	1.29012	0.0496453	8.79709	3.13703	up
T3_negative	MW0112958	4-(beta-D-glucosyloxy)benzoic acid	Organic acids	1.35574	0.0256112	0.376226	-1.41033	down	1.34214	0.00537797	10.5262	3.39591	up	1.33207	0.00547479	27.9784	4.80624	up
T3_negative	MW0127659	({3,4,5-trihydroxy-6-[5-hydroxy-2-(4-hydroxyphenyl)-7-methoxy-4-oxo-6-[3,4,5-trihydroxy-6-(hydroxymethyl)oxan-2-yl]-4H-chromen-8-yl]oxan-2-yl}methoxy)sulfonic acid	Organic acids	1.4117	0.00229807	2.77712	1.47359	up	1.32258	0.0175722	0.055427	-4.17327	down	1.32477	0.00444128	0.0199585	-5.64685	down
T3_negative	MW0114832	NCGC00380876-01_C29H38O14_Methyl 1,4-bis(beta-D-glucopyranosyloxy)-3-(3-methyl-2-buten-1-yl)-2-naphthoate	Organic acids	1.4107	0.0209728	0.259376	-1.94688	down	1.33291	0.0199876	7.5256	2.91181	up	1.32871	0.0173066	29.0142	4.85869	up
T3_negative	MW0009839	Taprostene sodium salt	Organic acids	1.47231	0.00283841	2.72645	1.44703	up	1.35205	0.000156627	0.10819	-3.20836	down	1.33802	0.00154833	0.0396815	-4.65539	down
T3_positive	MW0013791	3,4,5-trihydroxy-6-{[1-(4-methoxyphenyl)-4-methyl-3-oxopentan-2-yl]oxy}oxane-2-carboxylic acid	Organic acids	1.44896	0.00835901	2.71977	1.44348	up	1.29482	0.000995488	0.265689	-1.91219	down	1.31798	0.00424238	0.0976881	-3.35567	down
T3_negative	MW0135306	6-[(6-{[3-(3,4-dimethoxyphenyl)-7-methoxy-8-methyl-4-oxo-4H-chromen-5-yl]oxy}-3,4,5-trihydroxyoxan-2-yl)methoxy]-3,4,5-trihydroxyoxane-2-carboxylic acid	Organic acids	1.04209	0.191408	2.62055	1.38987	up	1.34941	0.00133309	56.5725	5.82203	up	1.30002	0.000371723	21.5881	4.43216	up
T3_negative	MW0162718	deacetoxycephalosporin C(1-)	Organic acids	1.2355	0.141229	0.227945	-2.13324	down	1.23202	0.0549901	6.33953	2.66438	up	1.3172	0.0480166	27.8117	4.79762	up
T3_negative	MW0112441	3,4,5-trihydroxy-6-[(5-hydroxy-2,2-dimethyl-2H-chromen-7-yl)oxy]oxane-2-carboxylic acid	Organic acids	1.42089	0.000679438	2.59298	1.37461	up	1.34867	0.000122503	19.7929	4.30691	up	1.3378	0.000186768	7.63327	2.9323	up
T3_positive	MW0131790	3,4,5-trihydroxy-6-[2-(2-hydroxybenzoyloxy)phenoxy]oxane-2-carboxylic acid	Organic acids	1.07167	0.255468	2.57275	1.36331	up	1.1742	0.0252813	0.272199	-1.87727	down	1.21887	0.147725	0.105801	-3.24058	down
T3_positive	MW0135043	6-(4-{8,8-dimethyl-2-oxo-2H,8H-pyrano[2,3-f]chromen-3-yl}-3-hydroxyphenoxy)-3,4,5-trihydroxyoxane-2-carboxylic acid	Organic acids	1.40201	0.00826021	2.52847	1.33826	up	1.34436	4.91825e-07	13.6394	3.76971	up	1.33911	8.53372e-05	5.39434	2.43145	up
T3_negative	MW0132257	3,4,5-trihydroxy-6-{[7-methoxy-4-oxo-2-phenyl-8-(3,4,5-trihydroxyoxan-2-yl)-4H-chromen-5-yl]oxy}oxane-2-carboxylic acid	Organic acids	1.42348	0.00235471	2.49308	1.31793	up	1.3495	0.000980551	26.9743	4.75351	up	1.3383	0.00129736	10.8197	3.43559	up
T3_negative	MW0129323	{4-[5-hydroxy-8,8-dimethyl-6-(2-methylpropanoyl)-2-oxo-2H,8H-pyrano[2,3-f]chromen-4-yl]phenyl}oxidanesulfonic acid	Organic acids	1.42523	0.0125825	0.0594133	-4.07307	down	1.27752	0.00219816	2.08003	1.05661	up	1.31027	0.00139047	35.0096	5.12968	up
T3_negative	MW0131557	3,4,5-trihydroxy-6-({5-hydroxy-4-oxo-2-phenyl-3,6-bis[3,4,5-trihydroxy-6-(hydroxymethyl)oxan-2-yl]-4H-chromen-7-yl}oxy)oxane-2-carboxylic acid	Organic acids	1.3677	0.00468529	2.45173	1.2938	up	1.342	0.000977417	15.2407	3.92986	up	1.33427	0.00154	6.21633	2.63606	up
T3_negative	MW0011295	(5Z)-4-[2-[2-(3,4-dihydroxyphenyl)ethoxy]-2-oxoethyl]-5-ethylidene-6-[(2S,3R,4S,5S,6R)-3,4,5-trihydroxy-6-(hydroxymethyl)oxan-2-yl]oxy-4H-pyran-3-carboxylic acid	Organic acids	1.05535	0.201443	0.356918	-1.48634	down	1.34341	0.000886264	594.396	9.21528	up	1.3374	0.000887752	1665.36	10.7016	up
T3_positive	MW0117282	Tert-butyl 2-oxopiperidine-1-carboxylate	Organic acids	1.32399	0.0391653	2.43398	1.28332	up	1.34414	0.00153115	16.1315	4.01181	up	1.32047	0.000553671	6.62761	2.72849	up
T3_negative	MW0111381	(1R,3R,4S,5R)-3-[(E)-3-(3,4-dihydroxyphenyl)prop-2-enoyl]oxy-1,5-dihydroxy-4-[(E)-3-(3-hydroxy-4-methoxyphenyl)prop-2-enoyl]oxycyclohexane-1-carboxylic acid	Organic acids	1.38441	0.00344767	2.43013	1.28103	up	1.3449	0.000145528	17.7004	4.14571	up	1.33808	0.000478107	7.28373	2.86468	up
T3_negative	MW0136102	6-{[8-(2,4-dihydroxyphenyl)-2,2-dimethyl-6-oxo-2H,6H-pyrano[3,2-g]chromen-5-yl]oxy}-3,4,5-trihydroxyoxane-2-carboxylic acid	Organic acids	1.35815	0.00730171	2.26322	1.17838	up	1.34256	4.78794e-06	14.9563	3.90268	up	1.33816	0.000116663	6.6084	2.7243	up
T3_negative	MW0132405	3,4,5-trihydroxy-6-{3,4,5-trihydroxy-2-[3-(4-methoxyphenyl)propanoyl]phenoxy}oxane-2-carboxylic acid	Organic acids	1.20632	0.199933	0.258878	-1.94965	down	1.33206	1.7213e-05	48.8137	5.60921	up	1.33295	0.000248722	188.559	7.55887	up
T3_negative	MW0131844	3,4,5-trihydroxy-6-[2-hydroxy-6-(7-hydroxy-4-oxo-4H-chromen-2-yl)-3-methoxyphenoxy]oxane-2-carboxylic acid	Organic acids	1.01823	0.251032	0.333503	-1.58423	down	1.20054	0.0528851	5.6597	2.50073	up	1.29323	0.0497681	16.9705	4.08495	up
T3_negative	MW0136243	6-{3,5-dihydroxy-2-[2-(2-hydroxy-4-methoxyphenyl)propanoyl]phenoxy}-3,4,5-trihydroxyoxane-2-carboxylic acid	Organic acids	1.25938	0.0871659	0.28654	-1.80319	down	1.32298	0.0426549	16.9537	4.08353	up	1.31831	0.0397892	59.167	5.88672	up
T3_negative	MW0135875	6-{[3-(3,4-dimethoxyphenyl)-7-methoxy-8-methyl-4-oxo-4H-chromen-5-yl]oxy}-3,4,5-trihydroxyoxane-2-carboxylic acid	Organic acids	1.31409	0.0342115	2.15908	1.11042	up	1.31848	0.042964	9.98646	3.31997	up	1.26507	0.0537232	4.62533	2.20956	up
T3_negative	MW0131934	3,4,5-trihydroxy-6-[4-hydroxy-2-(methoxymethyl)-5-(3,5,7-trihydroxy-3,4-dihydro-2H-1-benzopyran-2-yl)phenoxy]oxane-2-carboxylic acid	Organic acids	1.21458	0.194504	0.185297	-2.43209	down	1.25141	0.161032	0.0727908	-3.7801	down	1.17113	0.107252	0.392833	-1.34801	down
T3_negative	MW0136478	6-{4-[5,6-dihydroxy-7-methoxy-4-oxo-8-(3,4,5-trihydroxyoxan-2-yl)-4H-chromen-2-yl]phenoxy}-3,4,5-trihydroxyoxane-2-carboxylic acid	Organic acids	1.37922	0.0145463	0.482328	-1.05191	down	1.33964	0.0131083	3.31535	1.72916	up	1.32007	0.00617624	6.87365	2.78108	up
T3_positive	MW0128933	{[1-(3-methoxyphenyl)-3-(2,4,6-trihydroxyphenyl)propan-2-yl]oxy}sulfonic acid	Organic acids	1.14888	0.0612083	2.14054	1.09798	up	1.31421	0.00156284	12.4168	3.63422	up	1.32148	0.00249969	5.80075	2.53624	up
T3_negative	MW0113429	6-[(3-carboxy-5,6-dihydroxycyclohex-3-en-1-yl)oxy]-3,4,5-trihydroxyoxane-2-carboxylic acid	Organic acids	1.27394	0.0191726	0.468563	-1.09369	down	1.34418	3.23547e-06	6.64408	2.73207	up	1.32443	2.91804e-06	14.1797	3.82576	up
T3_negative	MW0132142	3,4,5-trihydroxy-6-{[5-hydroxy-2-(4-hydroxy-3-methoxyphenyl)-4-oxo-6-[3,4,5-trihydroxy-6-(hydroxymethyl)oxan-2-yl]-4H-chromen-7-yl]oxy}oxane-2-carboxylic acid	Organic acids	1.3944	0.00178094	0.383476	-1.38279	down	1.35182	0.000479413	8.4676	3.08195	up	1.33173	0.000301434	22.0812	4.46475	up
T3_negative	MW0134905	6-(3-{3,7-dihydroxy-4-[3,5,7-trihydroxy-2-(3-hydroxyphenyl)-3,4-dihydro-2H-1-benzopyran-8-yl]-3,4-dihydro-2H-1-benzopyran-2-yl}phenoxy)-3,4,5-trihydroxyoxane-2-carboxylic acid	Organic acids	1.02079	0.138116	0.435148	-1.20042	down	1.19618	0.0680732	3.95455	1.98351	up	1.26502	0.0541301	9.08782	3.18393	up
T3_negative	MW0128655	[3-(3-hydroxy-3-phenylpropanoyl)phenyl]oxidanesulfonic acid	Organic acids	1.0685	0.0305795	0.31354	-1.67328	down	1.34379	0.00503544	3.99729	1.99902	up	1.19364	0.000719374	12.7489	3.6723	up
T3_negative	MW0131825	3,4,5-trihydroxy-6-[2-hydroxy-4-(3,5,7-trihydroxy-6-methoxy-4-oxo-3,4-dihydro-2H-1-benzopyran-2-yl)phenoxy]oxane-2-carboxylic acid	Organic acids	1.22326	0.0934336	2.05311	1.03781	up	1.34915	0.000536673	52.2097	5.70625	up	1.33125	0.00027608	25.4295	4.66843	up
T3_negative	MW0129070	{2-[5,7-dihydroxy-2-(3-hydroxyphenyl)-4-oxo-3-[3,4,5-trihydroxy-6-(hydroxymethyl)oxan-2-yl]-4H-chromen-6-yl]-3,5-dihydroxy-6-(hydroxymethyl)oxan-4-yl}oxidanesulfonic acid	Organic acids	1.22977	0.188631	0.299606	-1.73886	down	1.30759	0.113233	0.0302533	-5.04676	down	1.29421	0.00545928	0.100977	-3.3079	down
T3_negative	MW0140572	(2R)-dihomocitric acid	Organic acids	1.15096	0.0144925	0.193615	-2.36874	down	1.35178	0.00173939	7.41051	2.88957	up	1.23076	0.000381965	38.2745	5.25831	up
T3_negative	MW0136289	6-{3,5-dihydroxy-4-[3-(4-hydroxy-3-methoxyphenyl)-2-oxopropanoyl]-2-methoxyphenoxy}-3,4,5-trihydroxyoxane-2-carboxylic acid	Organic acids	1.23407	0.206336	0.100408	-3.31605	down	1.27615	0.181041	0.0157917	-5.98469	down	1.28716	0.00760777	0.157275	-2.66864	down
T3_negative	MW0132495	3,4,5-trihydroxy-6-{4-[3-oxo-3-(2,4,6-trihydroxyphenyl)propyl]phenoxy}oxane-2-carboxylic acid	Organic acids	1.45332	0.0007804	2.02051	1.01472	up	1.35339	0.000208809	75.146	6.23162	up	1.3389	0.0002071	37.1917	5.21691	up
T3_negative	MW0112623	3,4,5-Trihydroxy-6-[4-hydroxy-5-(3-hydroxyphenyl)pentanoyl]oxyoxane-2-carboxylic acid	Organic acids	1.26658	0.0212937	2.00442	1.00319	up	1.31311	0.0836639	19.2598	4.26752	up	1.28309	0.0923188	9.60867	3.26434	up
T3_negative	MW0136225	6-[2-[6-carboxy-5-(2,4-dihydroxyphenyl)-3-methylcyclohex-2-en-1-yl]-5-[(E)-2-(2,4-dihydroxyphenyl)ethenyl]-3-hydroxyphenoxy]-3,4,5-trihydroxyoxane-2-carboxylic acid	Organic acids	1.40904	0.066394	0.130682	-2.93587	down	1.06083	0.0856928	2.53404	1.34144	up	1.31714	0.0458476	19.391	4.27731	up
T3_positive	MW0012125	11-Hydroxy-9-tridecenoic acid	Lipids	1.44351	0.0413775	0.161784	-2.62786	down	1.33202	0.031665	0.0265447	-5.23543	down	1.27531	0.0046648	0.164075	-2.60757	down
T3_negative	MW0012006	9-Hydroxy-2,6,12-trimethyl-12-[2-[3,4,5-trihydroxy-6-(hydroxymethyl)oxan-2-yl]oxyethyl]-15-oxatetracyclo[8.4.1.01,10.02,7]pentadecane-6-carboxylic acid	Lipids	1.46789	3.69016e-06	9.56447	3.25768	up	1.27961	0.024671	2.87368	1.5229	up	1.30752	0.000681627	0.300454	-1.73478	down
T3_negative	MW0011976	(5S,6R,7E,9E,12S,14Z)-6-[(2R)-2-[[(4R)-4-amino-4-carboxybutanoyl]amino]-3-(carboxymethylamino)-3-oxopropyl]sulfanyl-5,12-dihydroxyicosa-7,9,14-trienoic acid	Lipids	1.3502	0.0595863	8.03874	3.00697	up	1.30769	0.00458116	20.3561	4.34739	up	1.18427	0.00807554	2.53226	1.34042	up
T3_positive	MEDN1008	FFA(11:1)	Lipids	1.42967	0.0714813	6.99069	2.80544	up	1.34009	0.00010976	0.170103	-2.55552	down	1.32453	0.0565239	0.0243327	-5.36096	down
T3_positive	MW0055475	(2-Hydroxy-2-oxo-1,2lambda5-oxaphospholan-5-yl)methyl (Z)-octadec-9-enoate	Lipids	1.47582	3.41246e-05	4.82013	2.26907	up	1.31172	0.000483955	0.336529	-1.5712	down	1.33211	3.63494e-06	0.0698174	-3.84027	down
T3_negative	MEDN1110	1,11-Undecanedicarboxylic acid	Lipids	1.12285	0.138526	0.32322	-1.62941	down	1.17723	0.109562	5.915	2.56438	up	1.24747	0.0900866	18.3002	4.19379	up
T3_negative	MW0011996	10E,12Z-Octadecadienoic acid	Lipids	1.3178	0.136794	0.153109	-2.70737	down	1.1499	0.0126017	3.0277	1.59822	up	1.3195	0.00497898	19.7748	4.30559	up
T3_negative	pmp001276	1-Linolenoyl-rac-glycerol-diglucoside	Lipids	1.39992	0.0570757	0.0567301	-4.13974	down	1.08702	0.134183	0.430866	-1.21469	down	1.23982	0.00980768	7.595	2.92505	up
T3_negative	MW0015212	[(1S,5S,6S,9S,11R,12S,13S,14R,15R)-6-(Furan-3-yl)-14-hydroxy-5,12,16,16-tetramethyl-8,21-dioxo-7,10,17-trioxahexacyclo[13.3.3.01,15.02,12.05,11.09,11]henicos-19-en-13-yl] 3-methylbutanoate	Lipids	1.29939	0.0216119	2.40577	1.2665	up	1.00312	0.0507799	0.170151	-2.55512	down	1.12072	0.0119418	0.070726	-3.82162	down
T3_positive	MW0145396	Arg-Ile-Phe	Amino acids and derivatives	1.47676	0.00035068	294.312	8.2012	up	1.21418	0.0626993	2.422	1.2762	up	1.33525	0.000333317	0.00822938	-6.925	down
T3_positive	MW0144572	Ala-Glu-Trp	Amino acids and derivatives	1.43982	0.00148279	88.4746	6.46719	up	1.19581	0.0532054	7.52617	2.91192	up	1.31152	0.000376323	0.0850659	-3.55527	down
T3_negative	MW0152272	Leu-Asp-Val-Lys-His	Amino acids and derivatives	1.47275	0.00200182	66.7301	6.06027	up	1.31155	0.000418109	3.89306	1.9609	up	1.33777	0.00218099	0.0583403	-4.09936	down
T3_positive	MEDP1776	L-Leucyl-L-alanine	Amino acids and derivatives	1.43148	0.00124876	0.46688	-1.09888	down	1.34767	0.00204734	0.121226	-3.04423	down	1.31852	0.00726889	0.259651	-1.94535	down
T3_positive	MW0150114	Glu-Phe-Tyr	Amino acids and derivatives	1.34517	0.00652626	0.396276	-1.33542	down	1.34803	0.00802536	0.0944892	-3.40371	down	1.28172	0.0645534	0.238443	-2.06828	down
T3_positive	MEDL00353	Glu-Leu	Amino acids and derivatives	1.45904	0.00782676	0.352729	-1.50337	down	1.34913	0.00510394	0.11515	-3.11841	down	1.3284	0.000888993	0.326456	-1.61504	down
T3_positive	MEDP1962	IAA-L-Ala	Amino acids and derivatives	1.26084	0.0415728	0.325121	-1.62095	down	1.34381	0.0332526	0.0525065	-4.25136	down	1.25341	0.120308	0.161499	-2.63041	down
T3_positive	MW0145976	Z-Asn-Gly-OH	Amino acids and derivatives	1.39301	0.00417618	0.2315	-2.11092	down	1.29446	0.0197366	0.474689	-1.07494	down	1.11516	0.0254193	2.0505	1.03597	up
T3_positive	MW0155447	Phe-his	Amino acids and derivatives	1.45471	8.20907e-07	31.3125	4.96867	up	1.29311	0.00370284	7.7593	2.95593	up	1.32771	5.21153e-05	0.247802	-2.01274	down
T3_positive	MW0152629	H-Leu-Trp-OH	Amino acids and derivatives	1.46425	0.000111683	0.303007	-1.72258	down	1.35131	0.000836028	0.0967226	-3.37	down	1.3209	0.00765074	0.31921	-1.64742	down
T3_positive	MW0108496	N,N'-Diacetyl-L-cystine	Amino acids and derivatives	1.39368	0.000241117	26.5956	4.73311	up	1.01727	0.165423	4.6208	2.20814	up	1.2147	0.000934123	0.173743	-2.52497	down
T3_positive	MEDP1589	Theonylleucine	Amino acids and derivatives	1.45615	0.0101691	0.409399	-1.28842	down	1.34745	0.00472617	0.123612	-3.01611	down	1.32709	5.7636e-05	0.301935	-1.72769	down
T3_positive	MEDTN00621	gamma-Glutamylglutamine	Amino acids and derivatives	1.3963	0.0922445	23.4368	4.5507	up	1.1399	0.132561	4.59207	2.19915	up	1.14042	0.11911	0.195935	-2.35156	down
T3_positive	MEDP1613	Val-val	Amino acids and derivatives	1.47027	1.82876e-05	0.367508	-1.44415	down	1.35042	6.17952e-05	0.122996	-3.02332	down	1.3239	0.000960596	0.334674	-1.57917	down
T3_positive	MW0146254	Asp-Ser-Gln-Lys	Amino acids and derivatives	1.4388	3.88721e-06	16.5292	4.04694	up	1.26727	0.000210676	5.87694	2.55507	up	1.33393	2.02249e-05	0.35555	-1.49188	down
T3_positive	MW0106785	gamma-Glutamyl-S-methylcysteine sulfoxide	Amino acids and derivatives	1.44406	0.0226216	13.8313	3.78987	up	1.03018	0.146676	2.45603	1.29633	up	1.26297	0.0220527	0.17757	-2.49354	down
T3_positive	MADN0597	Asp-Val	Amino acids and derivatives	1.19636	0.146975	0.351116	-1.50998	down	1.03674	0.218043	3.20686	1.68116	up	1.24431	0.151254	9.13333	3.19114	up
T3_positive	MW0150330	Gly-Asp-Ser	Amino acids and derivatives	1.38508	2.1402e-05	12.1532	3.60326	up	1.12762	0.00468269	3.70065	1.88778	up	1.32944	3.82579e-05	0.304501	-1.71548	down
T3_positive	MEDP0438	N-Formylmethionine	Amino acids and derivatives	1.47221	0.00249746	11.2855	3.4964	up	1.18765	0.145764	3.01308	1.59124	up	1.24808	0.00245834	0.266986	-1.90517	down
T3_positive	MW0155368	Phe-Trp-Gly	Amino acids and derivatives	1.47677	3.67956e-05	10.3685	3.37414	up	1.34928	0.000763769	0.301713	-1.72875	down	1.33886	9.47733e-05	0.0290989	-5.10289	down
T3_positive	MW0146321	Asp-Val-Leu	Amino acids and derivatives	1.4693	2.74914e-05	0.401594	-1.31619	down	1.34376	3.98714e-06	0.126137	-2.98694	down	1.30485	0.000396158	0.314092	-1.67074	down
T3_positive	MW0146140	Asp-Ile-Asp	Amino acids and derivatives	1.46337	3.08628e-05	0.307811	-1.69988	down	1.34951	0.000128091	0.13088	-2.93368	down	1.29684	0.00836027	0.425196	-1.2338	down
T3_positive	MW0158665	Tyr-Val-Glu-Asp	Amino acids and derivatives	1.47607	6.69307e-06	10.2642	3.35955	up	1.34927	0.00408795	0.135766	-2.8808	down	1.33871	0.000122562	0.0132271	-6.24036	down
T3_positive	MW0156767	Ser-His-Ala-Lys	Amino acids and derivatives	1.46459	0.000304044	0.293409	-1.76901	down	1.35017	0.00112716	0.11083	-3.17358	down	1.31139	0.00748632	0.377731	-1.40457	down
T3_positive	MW0158444	Tyr-Gln-Thr-Lys	Amino acids and derivatives	1.47234	6.23379e-06	0.115475	-3.11435	down	1.32417	8.17205e-05	0.0146561	-6.09236	down	1.23054	0.00404402	0.12692	-2.97801	down
T3_positive	MW0155817	Pro-Asp-Thr-Gly-Ile	Amino acids and derivatives	1.46191	0.00347271	0.453731	-1.14009	down	1.34804	0.00184344	0.176316	-2.50377	down	1.32275	0.000241746	0.388591	-1.36368	down
T3_positive	MW0146240	Asp-Pro-Ile	Amino acids and derivatives	1.45351	0.00611062	0.497441	-1.0074	down	1.35019	0.00296807	0.0869468	-3.52372	down	1.3338	0.000682034	0.174788	-2.51632	down
T3_positive	MW0150908	His-Gln-Tyr-Arg	Amino acids and derivatives	1.34308	0.0266138	0.317296	-1.6561	down	1.32648	0.0226001	0.043331	-4.52846	down	1.26008	0.0673597	0.136563	-2.87236	down
T3_positive	MW0149726	Gln-Ile-Trp	Amino acids and derivatives	1.39629	0.00320806	0.496608	-1.00982	down	1.31606	0.0211674	2.23027	1.15722	up	1.3159	0.00847999	4.49102	2.16704	up
T3_positive	MEDP1024	Leu-Val	Amino acids and derivatives	1.44642	0.000436526	0.264257	-1.91999	down	1.35288	0.000253504	0.0604061	-4.04916	down	1.31291	0.0293719	0.228589	-2.12917	down
T3_positive	MW0145880	Asn-Pro-Thr	Amino acids and derivatives	1.4674	0.0162536	8.19335	3.03445	up	1.27639	0.00457669	0.37054	-1.4323	down	1.32667	0.0135357	0.0452245	-4.46675	down
T3_positive	MW0146162	Asp-Ile-Val	Amino acids and derivatives	1.22147	0.0213418	0.262032	-1.93219	down	1.3142	0.00581352	0.0444335	-4.49221	down	1.01767	0.282257	0.169573	-2.56002	down
T3_positive	MW0105553	Alanylphenylalanylarginine	Amino acids and derivatives	1.40949	4.71033e-05	0.118571	-3.07618	down	1.3476	0.000927362	0.0345659	-4.85451	down	1.11202	0.123247	0.291521	-1.77833	down
T3_positive	MW0145917	Asn-Trp-His	Amino acids and derivatives	1.35285	0.114621	6.64346	2.73193	up	1.33189	9.09873e-05	16.1746	4.01566	up	1.12931	0.039961	2.43467	1.28372	up
T3_positive	MW0144680	Ala-Met-Phe	Amino acids and derivatives	1.15298	0.137853	0.379393	-1.39823	down	1.26385	0.00321107	4.30465	2.10589	up	1.3145	6.95878e-06	11.3461	3.50413	up
T3_positive	MW0146148	Asp-Ile-Ile	Amino acids and derivatives	1.46578	0.000194339	0.224696	-2.15395	down	1.33056	3.6542e-07	0.0380867	-4.71457	down	1.26287	0.0047575	0.169503	-2.56062	down
T3_positive	MW0152390	Leu-Leu-Ala-Glu-Glu	Amino acids and derivatives	1.46922	0.000803819	0.438659	-1.18883	down	1.34751	0.000418526	0.1081	-3.20956	down	1.3231	7.06517e-05	0.246433	-2.02073	down
T3_negative	MW0150162	Glu-Thr-His-Glu	Amino acids and derivatives	1.35118	0.103158	6.20283	2.63293	up	1.35153	0.00133466	0.238043	-2.07071	down	1.30234	0.0814429	0.0383765	-4.70363	down
T3_positive	MW0156934	Ser-Thr-Thr	Amino acids and derivatives	1.41379	0.000599121	6.07847	2.60371	up	1.34271	0.00436651	87.3236	6.4483	up	1.33642	0.00485558	14.3661	3.84459	up
T3_positive	MW0153048	Lys-Leu-Thr-Arg	Amino acids and derivatives	1.3764	0.0150264	0.0138293	-6.17612	down	1.16772	0.0269546	0.438618	-1.18896	down	1.21058	0.0512178	31.7165	4.98716	up
T3_positive	MW0107084	Gly-Met-Leu	Amino acids and derivatives	1.46612	3.47108e-05	0.401916	-1.31503	down	1.35356	0.000384562	0.101605	-3.29895	down	1.33484	0.00486973	0.252803	-1.98392	down
T3_positive	MW0156743	Ser-Glu-Ser-Asp-Ile	Amino acids and derivatives	1.1934	0.13064	0.336606	-1.57087	down	1.04553	0.133097	3.56019	1.83195	up	1.2446	0.0951349	10.5767	3.40282	up
T3_positive	MW0149863	Gln-Val-Leu-Arg	Amino acids and derivatives	1.22287	0.0323011	0.0346354	-4.85161	down	1.25854	0.065033	0.340749	-1.55322	down	1.00534	0.00144711	9.83818	3.29839	up
T3_positive	MW0145759	Asn-Gly-Ser-Pro-Ser	Amino acids and derivatives	1.4079	0.00336119	0.49395	-1.01756	down	1.34552	7.8194e-05	0.113373	-3.14084	down	1.30768	0.0134465	0.229524	-2.12328	down
T3_positive	MW0144590	Ala-His-Gly-Val-Asp	Amino acids and derivatives	1.30258	0.0050501	0.251646	-1.99053	down	1.34185	0.0102847	0.0225023	-5.47378	down	1.24711	0.0994696	0.0894207	-3.48325	down
T3_positive	MW0146257	Asp-Ser-Glu-Glu-Glu	Amino acids and derivatives	1.01274	0.173529	0.484733	-1.04474	down	1.30424	0.0523017	10.0965	3.33578	up	1.29297	0.0479161	20.8289	4.38051	up
T3_negative	MW0153883	Met-TyrMe-OH	Amino acids and derivatives	1.3366	0.0130174	5.05705	2.3383	up	1.3179	0.0408333	35.7151	5.15846	up	1.29882	0.0507117	7.06243	2.82016	up
T3_positive	MW0159091	Val-Lys-Gly-His-Gly	Amino acids and derivatives	1.3994	0.0523091	0.188253	-2.40926	down	1.26828	0.0410904	0.0660805	-3.91963	down	1.01411	0.0401638	0.35102	-1.51037	down
T3_positive	MEDL00426	Isoleucyllysine	Amino acids and derivatives	1.42034	0.00574857	0.416669	-1.26303	down	1.34262	0.00555578	0.0951121	-3.39423	down	1.30717	0.00939065	0.228268	-2.1312	down
T3_positive	MEDP1671	Glu-Glu-Ile	Amino acids and derivatives	1.45021	0.000212275	0.363517	-1.4599	down	1.28442	0.000308694	0.127199	-2.97484	down	1.12794	0.0162426	0.349912	-1.51494	down
T3_positive	MW0149846	Gln-Tyr-Thr-Lys	Amino acids and derivatives	1.42179	8.99708e-05	0.112345	-3.15399	down	1.33745	0.00112431	0.0285185	-5.13196	down	1.12708	0.163215	0.253848	-1.97796	down
T3_positive	MW0155260	Phe-Leu-Tyr-Asp	Amino acids and derivatives	1.44112	0.0317191	0.273383	-1.871	down	1.33051	0.019218	0.0509363	-4.29516	down	1.28331	0.000573804	0.186318	-2.42416	down
T3_positive	MW0145988	Asn-Nap-OH	Amino acids and derivatives	1.2805	0.028761	0.393508	-1.34553	down	1.33068	0.000578478	0.0469279	-4.41341	down	1.24664	0.102049	0.119255	-3.06788	down
T3_positive	MW0149833	Gln-Trp-Trp	Amino acids and derivatives	1.47192	0.000233746	4.41084	2.14105	up	1.08283	0.0628851	0.434991	-1.20094	down	1.2861	0.00166988	0.0986186	-3.342	down
T3_negative	MEDP1669	Alanylphenylalanine	Amino acids and derivatives	1.46014	0.000342184	4.07965	2.02844	up	1.34887	0.0019642	14.77	3.88459	up	1.33559	0.0038634	3.6204	1.85615	up
T3_positive	MW0158275	Trp-Tyr-Leu	Amino acids and derivatives	1.33001	0.00756376	4.04222	2.01515	up	1.296	0.000278264	9.92008	3.31035	up	1.33015	0.00578621	2.45412	1.2952	up
T3_positive	MW0155244	Phe-Leu-Asp-Lys	Amino acids and derivatives	1.46932	0.000303994	3.89031	1.95988	up	1.35069	2.04139e-05	8.16973	3.03029	up	1.33786	0.000827565	2.10002	1.0704	up
T3_positive	MEDL00427	Phe-Leu-Leu	Amino acids and derivatives	1.09009	0.138763	3.8191	1.93323	up	1.32521	1.56986e-08	146.347	7.19325	up	1.31382	3.74688e-06	38.3198	5.26002	up
T3_negative	MW0158726	Tyr-Pro-Phe	Amino acids and derivatives	1.41093	0.022939	3.77871	1.9179	up	1.16038	0.0156517	0.105463	-3.2452	down	1.23645	0.0161811	0.0279096	-5.16309	down
T3_negative	MW0149639	Gln-Asn-Phe-Glu	Amino acids and derivatives	1.13202	0.18808	3.59736	1.84694	up	1.34577	0.000606192	56.5868	5.82239	up	1.28501	1.42552e-05	15.7301	3.97546	up
T3_positive	MW0107448	Ile-Leu-Asn	Amino acids and derivatives	1.47203	0.000651962	3.42683	1.77687	up	1.27954	0.000174012	0.0516523	-4.27502	down	1.29875	0.000605346	0.0150729	-6.0519	down
T3_negative	MEDL00356	Phe-Asp	Amino acids and derivatives	1.2811	0.0109735	0.25249	-1.9857	down	1.33477	2.5637e-07	0.0220205	-5.50501	down	1.21493	0.105132	0.0872133	-3.51931	down
T3_positive	MEDL00344	Glycyl-L-tyrosine	Amino acids and derivatives	1.43851	0.00267576	3.22652	1.68998	up	1.34483	8.88402e-07	10.6335	3.41054	up	1.33893	0.000107862	3.29565	1.72056	up
T3_negative	MW0153885	Methionylvaline	Amino acids and derivatives	1.43687	0.00495448	0.252922	-1.98323	down	1.298	0.00475716	0.0642053	-3.96116	down	1.15291	0.018345	0.253854	-1.97793	down
T3_negative	MW0146099	Asp-Glu-His-Glu	Amino acids and derivatives	1.40053	0.010664	3.09871	1.63167	up	1.30858	0.0289232	0.202963	-2.30071	down	1.32888	0.0111481	0.0654992	-3.93238	down
T3_negative	MW0158719	Tyr-Nap-OH	Amino acids and derivatives	1.24818	0.121657	0.308404	-1.69711	down	1.2847	0.0883674	0.142686	-2.80908	down	1.1413	0.10203	0.46266	-1.11197	down
T3_negative	MW0154289	Nap-Met-OH	Amino acids and derivatives	1.27368	0.115861	0.221844	-2.17238	down	1.33393	0.00306899	24.8882	4.63739	up	1.32452	0.00374582	112.188	6.80978	up
T3_negative	MW0144559	Ala-Glu-Gln-Tyr-Leu	Amino acids and derivatives	1.46245	0.00659886	3.05363	1.61052	up	1.31245	0.000711117	0.338983	-1.56071	down	1.32821	0.00409131	0.11101	-3.17124	down
T3_positive	MW0144462	Ala-Ala-Ser-Val-Gly	Amino acids and derivatives	1.46424	0.000154754	3.01157	1.59052	up	1.34737	0.00754942	0.210599	-2.24743	down	1.33845	0.00120531	0.0699299	-3.83795	down
T3_negative	MW0158668	Tyr-Val-His-Arg	Amino acids and derivatives	1.4514	0.0148427	0.382922	-1.38488	down	1.34981	0.00763355	0.0929036	-3.42812	down	1.3358	0.000793181	0.242617	-2.04325	down
T3_negative	MW0145374	Arg-His-His	Amino acids and derivatives	1.27223	0.0085695	0.0389413	-4.68256	down	1.29966	0.0373699	0.426764	-1.22849	down	1.09258	0.00857629	10.9592	3.45407	up
T3_negative	MW0151370	Ile-Asp-Lys-Lys	Amino acids and derivatives	1.4499	0.002501	0.142793	-2.808	down	1.34221	0.00400726	0.0425182	-4.55578	down	1.22361	0.0380708	0.297761	-1.74777	down
T3_positive	MEDL02018	(2E)-Decenoyl-ACP	Amino acids and derivatives	1.46465	5.58702e-05	2.80316	1.48705	up	1.24029	0.00672822	0.466717	-1.09938	down	1.31799	2.66179e-05	0.166497	-2.58643	down
T3_negative	MW0144727	Ala-Ser-Gln	Amino acids and derivatives	1.34441	0.00677382	2.71961	1.4434	up	1.00798	0.089805	0.313694	-1.67257	down	1.21343	0.000387238	0.115345	-3.11597	down
T3_positive	MW0156786	Ser-His-Val-Lys	Amino acids and derivatives	1.42281	0.00101231	2.67976	1.4221	up	1.26957	0.0198875	0.0363627	-4.7814	down	1.28821	0.00234969	0.0135694	-6.2035	down
T3_negative	MW0105512	Alanylglutamylarginine	Amino acids and derivatives	1.46348	0.0110032	0.250225	-1.9987	down	1.33154	0.00628001	0.0800304	-3.64331	down	1.25332	0.00224033	0.319834	-1.6446	down
T3_negative	MW0151692	Ile-TyrMe-OH	Amino acids and derivatives	1.47672	1.49544e-06	2.65199	1.40707	up	1.35162	0.000259352	0.442864	-1.17507	down	1.33898	3.79513e-05	0.166993	-2.58214	down
T3_positive	MW0146157	Asp-Ile-Ser-Glu	Amino acids and derivatives	1.08428	0.211239	2.62912	1.39458	up	1.31767	0.0871359	29.2317	4.86946	up	1.25861	0.0951919	11.1185	3.47488	up
T3_negative	MW0110216	Tyr-Pro-Lys	Amino acids and derivatives	1.14628	0.0535565	2.56026	1.35629	up	1.02506	0.123888	0.249311	-2.00398	down	1.2357	0.0318598	0.0973772	-3.36027	down
T3_positive	MW0110123	N2-Tryptophyllysine	Amino acids and derivatives	1.46373	0.00722998	2.54396	1.34708	up	1.33216	0.000208151	0.499225	-1.00224	down	1.33236	0.00375085	0.196239	-2.34932	down
T3_negative	MW0153729	Met(O)-Glu	Amino acids and derivatives	1.33783	0.00594349	0.490444	-1.02784	down	1.30353	0.0611516	7.17698	2.84338	up	1.30395	0.0527708	14.6336	3.87122	up
T3_negative	MW0158730	Tyr-TyrMe-OH	Amino acids and derivatives	1.09247	0.0774118	0.357404	-1.48437	down	1.34659	0.0021266	0.0448465	-4.47886	down	1.06999	0.258679	0.125478	-2.99449	down
T3_negative	MW0153025	Lys-Leu-Arg-Asp	Amino acids and derivatives	1.46963	0.0140575	0.0560844	-4.15626	down	1.3458	0.0131389	0.0212943	-5.55339	down	1.23602	0.00713193	0.379684	-1.39713	down
T3_positive	MW0149719	Gln-Ile-Ile	Amino acids and derivatives	1.47284	0.000133893	2.45552	1.29603	up	1.35088	0.00114853	0.300634	-1.73392	down	1.33849	0.000534684	0.122432	-3.02995	down
T3_negative	MW0151588	Ile-Ser-Val-Asp	Amino acids and derivatives	1.41349	0.000163976	0.193433	-2.3701	down	1.34921	0.000940078	0.0492498	-4.34374	down	1.23005	0.0741161	0.254609	-1.97364	down
T3_negative	MW0105002	(2R)-3-(5-acetamido-2-hydroxyphenyl)sulfanyl-2-azaniumylpropanoate	Amino acids and derivatives	1.39331	0.0299374	2.39962	1.26281	up	1.35121	4.73159e-06	17.9632	4.16697	up	1.32954	7.05972e-06	7.48586	2.90417	up
T3_positive	MEDP1307	(2S,3S)-2-amino-3-phenylbutanoic acid	Amino acids and derivatives	1.4394	0.0278226	2.39516	1.26012	up	1.30371	0.00259116	0.469101	-1.09203	down	1.31873	0.0128626	0.195854	-2.35215	down
T3_negative	MW0158690	Tyr-HoPhe-OH	Amino acids and derivatives	1.34869	0.0679005	0.159957	-2.64425	down	1.34048	0.000161024	28.7373	4.84485	up	1.32818	0.000537305	179.657	7.4891	up
T3_negative	MW0108789	N-gamma-Glutamyl-S-propylcysteine	Amino acids and derivatives	1.42221	0.0378514	2.352	1.23389	up	1.34959	0.00193597	0.375742	-1.41218	down	1.32854	0.0190414	0.159754	-2.64607	down
T3_negative	MW0110253	Tyr-Gly	Amino acids and derivatives	1.22553	0.106233	2.21819	1.14938	up	1.34879	1.6865e-05	11.0321	3.46363	up	1.28903	0.000727719	4.97345	2.31425	up
T3_negative	MW0151391	Ile-Gln-Asn-Glu	Amino acids and derivatives	1.04221	0.0807687	2.18988	1.13085	up	1.24132	0.0117402	6.87734	2.78185	up	1.25259	0.0209073	3.14051	1.651	up
T3_negative	MW0155344	Phe-Thr-Arg-Lys	Amino acids and derivatives	1.39158	0.00326633	0.469402	-1.0911	down	1.23136	0.000197534	0.0534953	-4.22445	down	1.15514	0.00795104	0.113965	-3.13334	down
T3_negative	MW0149637	Gln-Asn-Met	Amino acids and derivatives	1.30909	0.0083111	0.474556	-1.07535	down	1.35216	0.000558172	15.2113	3.92707	up	1.33091	0.000430035	32.0537	5.00242	up
T3_negative	MW0158678	Tyr-Abu-OH	Amino acids and derivatives	1.32501	0.0124395	2.06975	1.04946	up	1.30795	0.0410461	0.287532	-1.79821	down	1.33116	0.0105262	0.138921	-2.84766	down
T3_positive	MW0155865	Pro-Gly-Glu-Cys-Leu	Amino acids and derivatives	1.36789	0.0456391	2.04133	1.02951	up	1.31952	0.00321427	0.185812	-2.42809	down	1.31826	0.0171171	0.0910251	-3.45759	down
T3_positive	MW0155308	Phe-Phe-Tyr	Amino acids and derivatives	1.21191	0.127878	2.01611	1.01157	up	1.28951	0.00723552	0.227479	-2.13619	down	1.2911	0.0483549	0.112831	-3.14777	down
