# Supplementary material for: Comparative Metabolomic Analysis of the Nutrient Composition of Different Varieties of Sweet Potato
Source: Molecules. 2024 Nov 15;29(22):5395. doi: 10.3390/molecules29225395 (PMC11597878; doi:10.3390/molecules29225395)
Supplement: Supplementary file 1 [file molecules-29-05395-s001.zip › Table S4.xlsx]

## Sheet: Sheet1
Table S4. FC and Log2FC values for all differential metabolites
Mode	Index	Compounds	Class I	Class II	CS_vs_BS_VIP	CS_vs_BS_P-value	CS_vs_BS_Fold_Change	CS_vs_BS_Log2FC	CS_vs_BS_Type	ZS_vs_BS_VIP	ZS_vs_BS_P-value	ZS_vs_BS_Fold_Change	ZS_vs_BS_Log2FC	ZS_vs_BS_Type	ZS_vs_CS_VIP	ZS_vs_CS_P-value	ZS_vs_CS_Fold_Change	ZS_vs_CS_Log2FC	ZS_vs_CS_Type
T3_positive	MW0107933	L-Oxalylalbizziine	Amino acids and derivatives	Amino acids and derivatives	-	-	-	-	-	1.1268	0.000100227	16.9476	4.08301	up	1.33752	0.00188223	72.98	6.18943	up
T3_positive	MW0145396	Arg-Ile-Phe	Amino acids and derivatives	Amino acids and derivatives	1.47676	0.00035068	294.312	8.2012	up	1.21418	0.0626993	2.422	1.2762	up	1.33525	0.000333317	0.00822938	-6.925	down
T3_positive	MW0155209	Phe-His-His	Amino acids and derivatives	Amino acids and derivatives	1.45961	0.00213393	114.337	6.83715	up	-	-	-	-	-	1.15982	0.000115952	0.0393127	-4.66886	down
T3_positive	MW0156704	Ser-Gln-Asp-Val-Ser	Amino acids and derivatives	Amino acids and derivatives	1.46098	0.0032714	111.12	6.79597	up	-	-	-	-	-	1.26195	0.00217308	0.0174804	-5.83812	down
T3_positive	MW0144572	Ala-Glu-Trp	Amino acids and derivatives	Amino acids and derivatives	1.43982	0.00148279	88.4746	6.46719	up	1.19581	0.0532054	7.52617	2.91192	up	1.31152	0.000376323	0.0850659	-3.55527	down
T3_positive	MW0157291	Sulfazecin	Amino acids and derivatives	Amino acids and derivatives	-	-	-	-	-	-	-	-	-	-	1.09272	0.186727	0.001949	-9.00305	down
T3_positive	MW0108445	N-(4-Hydroxycinnamoyl)tyrosine	Amino acids and derivatives	Amino acids and derivatives	1.15742	0.0591355	3.66679	1.87452	up	1.05898	0.0241704	3.17279	1.66575	up	-	-	-	-	-
T3_positive	MW0108050	Lys-Gly	Amino acids and derivatives	Amino acids and derivatives	-	-	-	-	-	1.33315	0.000112068	0.337156	-1.56851	down	1.31796	0.000129878	0.341045	-1.55197	down
T3_positive	MEDL00586	Arginine	Amino acids and derivatives	Amino acids and derivatives	-	-	-	-	-	1.34923	7.18293e-06	0.36595	-1.45028	down	1.32147	0.0217464	0.20982	-2.25277	down
T3_positive	MW0158634	Tyr-Trp-Asp	Amino acids and derivatives	Amino acids and derivatives	1.41627	0.00163886	76.057	6.24901	up	-	-	-	-	-	1.17728	0.000134152	0.0748074	-3.74068	down
T3_negative	MW0152272	Leu-Asp-Val-Lys-His	Amino acids and derivatives	Amino acids and derivatives	1.47275	0.00200182	66.7301	6.06027	up	1.31155	0.000418109	3.89306	1.9609	up	1.33777	0.00218099	0.0583403	-4.09936	down
T3_positive	MEDP1776	L-Leucyl-L-alanine	Amino acids and derivatives	Amino acids and derivatives	1.43148	0.00124876	0.46688	-1.09888	down	1.34767	0.00204734	0.121226	-3.04423	down	1.31852	0.00726889	0.259651	-1.94535	down
T3_positive	MW0107689	L-Cysteinylglycine disulfide	Amino acids and derivatives	Amino acids and derivatives	1.45695	1.7801e-05	0.190127	-2.39496	down	-	-	-	-	-	1.31212	8.40325e-05	3.98415	1.99427	up
T3_positive	MW0150114	Glu-Phe-Tyr	Amino acids and derivatives	Amino acids and derivatives	1.34517	0.00652626	0.396276	-1.33542	down	1.34803	0.00802536	0.0944892	-3.40371	down	1.28172	0.0645534	0.238443	-2.06828	down
T3_negative	MW0150960	His-His-Ser	Amino acids and derivatives	Amino acids and derivatives	1.40615	0.00568604	57.811	5.85327	up	-	-	-	-	-	1.13186	0.00374056	0.046706	-4.42025	down
T3_positive	FDATN01519	D-phenylalanine	Amino acids and derivatives	Amino acids and derivatives	-	-	-	-	-	1.34118	0.000258275	0.332447	-1.5888	down	1.33095	0.00352472	0.212452	-2.23479	down
T3_negative	MW0149636	Gln-Asn-Leu-Glu	Amino acids and derivatives	Amino acids and derivatives	1.47755	0.000131383	50.7274	5.66469	up	-	-	-	-	-	1.33524	4.08147e-05	0.0208473	-5.584	down
T3_positive	MEDL00349	Ser-Leu	Amino acids and derivatives	Amino acids and derivatives	1.42092	0.0451962	0.0650118	-3.94315	down	1.28537	0.0422363	0.0176759	-5.82207	down	-	-	-	-	-
T3_positive	MW0146227	Asp-Phe-Ser-Arg	Amino acids and derivatives	Amino acids and derivatives	1.4772	0.00185755	46.4887	5.53881	up	-	-	-	-	-	1.33377	0.00165084	0.0355654	-4.81338	down
T3_positive	MW0156721	Ser-Glu	Amino acids and derivatives	Amino acids and derivatives	-	-	-	-	-	1.10419	0.127462	0.373409	-1.42117	down	-	-	-	-	-
T3_positive	MW0157272	Succinylproline	Amino acids and derivatives	Amino acids and derivatives	-	-	-	-	-	1.34879	5.69594e-06	23.888	4.57821	up	1.33738	3.44563e-05	26.7527	4.74161	up
T3_positive	MW0158729	Tyrosyl-tryptophan	Amino acids and derivatives	Amino acids and derivatives	1.4755	0.0014885	3.61969	1.85587	up	1.35035	0.00243499	2.96399	1.56754	up	-	-	-	-	-
T3_positive	MEDN0006	L-Tyrosine	Amino acids and derivatives	Amino acids and derivatives	-	-	-	-	-	1.3427	0.00494331	0.315144	-1.66592	down	1.33539	0.000433979	0.24462	-2.03138	down
T3_positive	MW0150171	Glu-Thr-Tyr-Glu	Amino acids and derivatives	Amino acids and derivatives	1.47655	0.000117138	33.5487	5.06818	up	-	-	-	-	-	1.33114	2.28308e-05	0.0248247	-5.33208	down
T3_positive	MEDL00353	Glu-Leu	Amino acids and derivatives	Amino acids and derivatives	1.45904	0.00782676	0.352729	-1.50337	down	1.34913	0.00510394	0.11515	-3.11841	down	1.3284	0.000888993	0.326456	-1.61504	down
T3_positive	MW0151667	Ile-Gln	Amino acids and derivatives	Amino acids and derivatives	1.04776	0.159906	0.294631	-1.76302	down	-	-	-	-	-	-	-	-	-	-
T3_positive	MEDP0053	L-Dopa	Amino acids and derivatives	Amino acids and derivatives	1.05921	0.0722376	3.05551	1.61141	up	-	-	-	-	-	-	-	-	-	-
T3_positive	MEDP1962	IAA-L-Ala	Amino acids and derivatives	Amino acids and derivatives	1.26084	0.0415728	0.325121	-1.62095	down	1.34381	0.0332526	0.0525065	-4.25136	down	1.25341	0.120308	0.161499	-2.63041	down
T3_positive	MW0145976	Z-Asn-Gly-OH	Amino acids and derivatives	Amino acids and derivatives	1.39301	0.00417618	0.2315	-2.11092	down	1.29446	0.0197366	0.474689	-1.07494	down	1.11516	0.0254193	2.0505	1.03597	up
T3_positive	MEDL01732	3-Isobutylhexahydropyrrolo[1,2-a]pyrazine-1,4-dione	Amino acids and derivatives	Amino acids and derivatives	1.19837	0.0577174	0.287756	-1.79708	down	1.21217	0.0485395	0.197433	-2.34056	down	-	-	-	-	-
T3_positive	MEDP0011	L-Lysine	Amino acids and derivatives	Amino acids and derivatives	-	-	-	-	-	1.27972	0.0432491	0.271513	-1.88091	down	1.22613	0.0675002	0.270369	-1.887	down
T3_positive	MW0155447	Phe-his	Amino acids and derivatives	Amino acids and derivatives	1.45471	8.20907e-07	31.3125	4.96867	up	1.29311	0.00370284	7.7593	2.95593	up	1.32771	5.21153e-05	0.247802	-2.01274	down
T3_positive	MW0152629	H-Leu-Trp-OH	Amino acids and derivatives	Amino acids and derivatives	1.46425	0.000111683	0.303007	-1.72258	down	1.35131	0.000836028	0.0967226	-3.37	down	1.3209	0.00765074	0.31921	-1.64742	down
T3_positive	MW0150352	Gly-Glu-Gly	Amino acids and derivatives	Amino acids and derivatives	-	-	-	-	-	1.13084	0.103899	12.3392	3.62518	up	-	-	-	-	-
T3_positive	MW0108496	N,N'-Diacetyl-L-cystine	Amino acids and derivatives	Amino acids and derivatives	1.39368	0.000241117	26.5956	4.73311	up	1.01727	0.165423	4.6208	2.20814	up	1.2147	0.000934123	0.173743	-2.52497	down
T3_positive	MEDP1589	Theonylleucine	Amino acids and derivatives	Amino acids and derivatives	1.45615	0.0101691	0.409399	-1.28842	down	1.34745	0.00472617	0.123612	-3.01611	down	1.32709	5.7636e-05	0.301935	-1.72769	down
T3_positive	MW0109308	Pro-Asp-Arg	Amino acids and derivatives	Amino acids and derivatives	1.47606	0.000545551	26.5025	4.72805	up	-	-	-	-	-	1.33888	0.000631044	0.0478072	-4.38663	down
T3_positive	MEDL00355	Glu-Tyr	Amino acids and derivatives	Amino acids and derivatives	1.46803	0.00904039	25.8701	4.69321	up	-	-	-	-	-	1.28055	0.00614687	0.0660409	-3.9205	down
T3_positive	MEDTN00621	gamma-Glutamylglutamine	Amino acids and derivatives	Amino acids and derivatives	1.3963	0.0922445	23.4368	4.5507	up	1.1399	0.132561	4.59207	2.19915	up	1.14042	0.11911	0.195935	-2.35156	down
T3_positive	MW0109966	Threonylproline	Amino acids and derivatives	Amino acids and derivatives	-	-	-	-	-	1.2362	0.0792419	0.135272	-2.88607	down	1.24611	0.0347429	0.151449	-2.72309	down
T3_positive	MEDP1675	Leu-Leu-Gly	Amino acids and derivatives	Amino acids and derivatives	-	-	-	-	-	1.30061	0.00393695	54.382	5.76506	up	1.2696	0.00327351	37.2483	5.2191	up
T3_positive	MW0107291	His-Asp	Amino acids and derivatives	Amino acids and derivatives	-	-	-	-	-	1.34299	0.000268981	4.0675	2.02414	up	1.33591	0.00119599	4.52975	2.17943	up
T3_positive	MEDN1363	l-Alanyl-l-glutamine	Amino acids and derivatives	Amino acids and derivatives	1.00439	0.285281	5.31195	2.40924	up	1.22041	0.128998	29.4812	4.88172	up	-	-	-	-	-
T3_positive	MEDP1613	Val-val	Amino acids and derivatives	Amino acids and derivatives	1.47027	1.82876e-05	0.367508	-1.44415	down	1.35042	6.17952e-05	0.122996	-3.02332	down	1.3239	0.000960596	0.334674	-1.57917	down
T3_positive	MW0105227	(2S,4S)-2-amino-5-(carbamoylamino)-4-hydroxypentanoic acid	Amino acids and derivatives	Amino acids and derivatives	1.13325	0.231459	4.0086	2.0031	up	-	-	-	-	-	-	-	-	-	-
T3_positive	MW0156669	Ser-Asn-Thr-Ile-Leu	Amino acids and derivatives	Amino acids and derivatives	1.44666	0.00386443	20.0759	4.32739	up	-	-	-	-	-	1.25718	0.00078765	0.119439	-3.06565	down
T3_positive	MW0109179	Phenylalanylleucine	Amino acids and derivatives	Amino acids and derivatives	1.15402	0.121929	0.448037	-1.15831	down	-	-	-	-	-	1.28197	0.00313003	3.31781	1.73023	up
T3_positive	MW0105559	Ala-Ser	Amino acids and derivatives	Amino acids and derivatives	1.18074	0.0146959	3.03463	1.60152	up	-	-	-	-	-	-	-	-	-	-
T3_positive	MW0157810	Thr-Thr-Asp-Glu-Tyr	Amino acids and derivatives	Amino acids and derivatives	1.47114	0.0141092	19.573	4.2908	up	-	-	-	-	-	1.29111	0.0120664	0.0380674	-4.7153	down
T3_positive	MEDP1367	Ala-Tyr	Amino acids and derivatives	Amino acids and derivatives	-	-	-	-	-	1.23245	0.0183537	0.263672	-1.92318	down	1.25977	0.0385431	0.149711	-2.73975	down
T3_positive	MW0144747	Ala-Thr-Ile-Lys	Amino acids and derivatives	Amino acids and derivatives	1.06845	0.185021	18.9515	4.24424	up	-	-	-	-	-	1.07337	0.178062	0.0278754	-5.16486	down
T3_positive	MEDN1233	4-Hydroxyphenylacetylglycine	Amino acids and derivatives	Amino acids and derivatives	1.14018	0.158622	0.273424	-1.87079	down	1.07717	0.141102	0.220119	-2.18364	down	-	-	-	-	-
T3_positive	MEDP1310	4-Hydroxy-l-tryptophan	Amino acids and derivatives	Amino acids and derivatives	-	-	-	-	-	-	-	-	-	-	1.29919	0.0315977	0.382681	-1.38579	down
T3_positive	MW0108624	Acetylglutamine	Amino acids and derivatives	Amino acids and derivatives	-	-	-	-	-	1.19759	0.00726968	3.70434	1.88922	up	1.20084	0.0164019	2.32062	1.21451	up
T3_positive	MW0107319	His-Met	Amino acids and derivatives	Amino acids and derivatives	-	-	-	-	-	1.33928	0.0157842	0.182867	-2.45113	down	1.32904	0.0108902	0.194101	-2.36512	down
T3_positive	MEDP1020	4-Hydroxyhippuric acid	Amino acids and derivatives	Amino acids and derivatives	-	-	-	-	-	-	-	-	-	-	1.3299	0.00318446	0.381274	-1.3911	down
T3_positive	MW0103622	N6-Carbamoyl-L-threonyladenosine	Amino acids and derivatives	Amino acids and derivatives	-	-	-	-	-	1.32986	0.00874746	2.47869	1.30958	up	-	-	-	-	-
T3_positive	MEDP1080	Glycyltryptophan	Amino acids and derivatives	Amino acids and derivatives	-	-	-	-	-	1.30026	0.000145807	110.501	6.78791	up	1.29491	0.000175009	102.587	6.68071	up
T3_positive	MW0146348	Asp-His	Amino acids and derivatives	Amino acids and derivatives	1.34689	0.105361	0.120559	-3.05219	down	1.27421	0.0984774	0.0800744	-3.64252	down	-	-	-	-	-
T3_positive	MW0146254	Asp-Ser-Gln-Lys	Amino acids and derivatives	Amino acids and derivatives	1.4388	3.88721e-06	16.5292	4.04694	up	1.26727	0.000210676	5.87694	2.55507	up	1.33393	2.02249e-05	0.35555	-1.49188	down
T3_negative	MW0110142	Trp-tyr	Amino acids and derivatives	Amino acids and derivatives	1.40045	0.00101179	16.5001	4.04441	up	-	-	-	-	-	1.25391	0.000458011	0.0858198	-3.54255	down
T3_positive	MEDN0075	N-Acetyl-L-phenylalanine	Amino acids and derivatives	Amino acids and derivatives	1.46564	0.0109332	3.31569	1.72931	up	-	-	-	-	-	-	-	-	-	-
T3_positive	MEDP1667	Phe-Glu	Amino acids and derivatives	Amino acids and derivatives	1.46668	0.00154899	15.5559	3.95939	up	-	-	-	-	-	1.33649	0.00202288	0.0620623	-4.01014	down
T3_positive	MEDL01731	Gly-Ile	Amino acids and derivatives	Amino acids and derivatives	-	-	-	-	-	1.04937	0.154032	0.184198	-2.44067	down	1.16779	0.0830218	0.222088	-2.1708	down
T3_positive	MW0150366	Gly-Gly-Gln	Amino acids and derivatives	Amino acids and derivatives	1.40551	9.76439e-05	0.140471	-2.83166	down	-	-	-	-	-	1.22638	0.00154503	4.1548	2.05478	up
T3_positive	MW0110291	Tyrosylphenylalanine	Amino acids and derivatives	Amino acids and derivatives	1.3349	0.0198491	4.4667	2.15921	up	-	-	-	-	-	-	-	-	-	-
T3_negative	MW0110069	Tryptophyl-leucyl-glutamic acid	Amino acids and derivatives	Amino acids and derivatives	1.47612	0.00263313	14.3034	3.83828	up	-	-	-	-	-	1.33821	0.00248576	0.0412805	-4.59839	down
T3_positive	MEDL02733	Tilarginine	Amino acids and derivatives	Amino acids and derivatives	-	-	-	-	-	-	-	-	-	-	1.19879	0.197145	0.0393448	-4.66769	down
T3_positive	MW0106785	gamma-Glutamyl-S-methylcysteine sulfoxide	Amino acids and derivatives	Amino acids and derivatives	1.44406	0.0226216	13.8313	3.78987	up	1.03018	0.146676	2.45603	1.29633	up	1.26297	0.0220527	0.17757	-2.49354	down
T3_positive	MW0105742	Arginylmethionyllysine	Amino acids and derivatives	Amino acids and derivatives	1.38761	0.0124459	13.2125	3.72383	up	-	-	-	-	-	1.33606	0.0143976	0.0246966	-5.33954	down
T3_positive	MADN0593	L-Methionylglycine	Amino acids and derivatives	Amino acids and derivatives	-	-	-	-	-	1.27235	0.00491735	0.191795	-2.38236	down	1.22517	0.00192273	0.268366	-1.89773	down
T3_positive	MW0108323	Met-Val	Amino acids and derivatives	Amino acids and derivatives	1.43942	0.0213627	12.5349	3.64788	up	-	-	-	-	-	1.3134	0.0218734	0.061264	-4.02882	down
T3_positive	MW0107055	Gly-Asp-Arg	Amino acids and derivatives	Amino acids and derivatives	-	-	-	-	-	1.34941	0.00800558	0.0668644	-3.90262	down	1.33388	0.00520175	0.110776	-3.17429	down
T3_positive	MW0110304	L-Tyrosyl-L-serine	Amino acids and derivatives	Amino acids and derivatives	-	-	-	-	-	1.27289	0.0360061	0.0928729	-3.4286	down	1.26639	0.0814987	0.046822	-4.41667	down
T3_positive	MW0159295	Valylserine	Amino acids and derivatives	Amino acids and derivatives	-	-	-	-	-	-	-	-	-	-	1.28849	0.00389927	2.12961	1.09059	up
T3_positive	MADN0597	Asp-Val	Amino acids and derivatives	Amino acids and derivatives	1.19636	0.146975	0.351116	-1.50998	down	1.03674	0.218043	3.20686	1.68116	up	1.24431	0.151254	9.13333	3.19114	up
T3_positive	MW0150330	Gly-Asp-Ser	Amino acids and derivatives	Amino acids and derivatives	1.38508	2.1402e-05	12.1532	3.60326	up	1.12762	0.00468269	3.70065	1.88778	up	1.32944	3.82579e-05	0.304501	-1.71548	down
T3_positive	MEDP1585	Alanine glutamate	Amino acids and derivatives	Amino acids and derivatives	-	-	-	-	-	1.29146	0.000859825	0.0392248	-4.67209	down	1.28843	0.0205334	0.0238925	-5.3873	down
T3_positive	MEDP0065	N-Acetyl-L-glutamic acid	Amino acids and derivatives	Amino acids and derivatives	-	-	-	-	-	1.33268	0.00267649	0.429801	-1.21826	down	1.28761	0.0403001	0.317652	-1.65448	down
T3_negative	MW0110227	Tyr-Tyr-Lys	Amino acids and derivatives	Amino acids and derivatives	1.47326	0.00703987	11.342	3.50361	up	-	-	-	-	-	1.33396	0.0069211	0.0897504	-3.47794	down
T3_positive	MW0143757	6-Acetylpicropolin	Amino acids and derivatives	Amino acids and derivatives	-	-	-	-	-	1.28088	0.0151443	32.2362	5.01061	up	1.32122	0.0172468	16.8607	4.07559	up
T3_positive	MEDP0438	N-Formylmethionine	Amino acids and derivatives	Amino acids and derivatives	1.47221	0.00249746	11.2855	3.4964	up	1.18765	0.145764	3.01308	1.59124	up	1.24808	0.00245834	0.266986	-1.90517	down
T3_positive	MW0150170	Glu-Thr-Tyr	Amino acids and derivatives	Amino acids and derivatives	-	-	-	-	-	1.17097	0.00364356	4.70469	2.2341	up	1.21826	0.00242903	4.47909	2.16321	up
T3_positive	MW0108714	N-Caffeoyltryptophan	Amino acids and derivatives	Amino acids and derivatives	-	-	-	-	-	1.33733	0.000246305	25.5079	4.67287	up	1.28532	2.39559e-05	17.2773	4.11081	up
T3_positive	MW0157881	Thr-Asp	Amino acids and derivatives	Amino acids and derivatives	-	-	-	-	-	1.34421	0.0153955	80.4302	6.32967	up	1.33626	0.0154846	70.0486	6.13028	up
T3_positive	MW0158243	Trp-Ser-Phe	Amino acids and derivatives	Amino acids and derivatives	-	-	-	-	-	1.24829	5.91211e-05	49.2258	5.62134	up	1.31918	8.19134e-06	32.7594	5.03384	up
T3_positive	MW0110474	Vulgaxanthin II	Amino acids and derivatives	Amino acids and derivatives	1.05801	0.0310104	0.37144	-1.4288	down	-	-	-	-	-	-	-	-	-	-
T3_positive	MW0155368	Phe-Trp-Gly	Amino acids and derivatives	Amino acids and derivatives	1.47677	3.67956e-05	10.3685	3.37414	up	1.34928	0.000763769	0.301713	-1.72875	down	1.33886	9.47733e-05	0.0290989	-5.10289	down
T3_positive	MW0159213	Val-Tyr-Gln-Lys	Amino acids and derivatives	Amino acids and derivatives	1.34543	0.00353318	0.139433	-2.84236	down	-	-	-	-	-	1.16599	0.0104969	4.73162	2.24233	up
T3_positive	MW0146321	Asp-Val-Leu	Amino acids and derivatives	Amino acids and derivatives	1.4693	2.74914e-05	0.401594	-1.31619	down	1.34376	3.98714e-06	0.126137	-2.98694	down	1.30485	0.000396158	0.314092	-1.67074	down
T3_positive	MW0146140	Asp-Ile-Asp	Amino acids and derivatives	Amino acids and derivatives	1.46337	3.08628e-05	0.307811	-1.69988	down	1.34951	0.000128091	0.13088	-2.93368	down	1.29684	0.00836027	0.425196	-1.2338	down
T3_positive	MW0145746	Asn-Glu-Thr-Asp-Leu	Amino acids and derivatives	Amino acids and derivatives	-	-	-	-	-	1.26477	0.00575452	72.2736	6.1754	up	1.32908	0.00597073	44.5881	5.47859	up
T3_positive	MW0145393	Arg-Ile-Ile	Amino acids and derivatives	Amino acids and derivatives	-	-	-	-	-	1.30494	0.00159984	2.13433	1.09378	up	1.30044	0.00197387	2.08018	1.05671	up
T3_positive	MW0159046	Val-Ile-Pro-Lys-Ser	Amino acids and derivatives	Amino acids and derivatives	-	-	-	-	-	1.1526	0.105168	0.132458	-2.91639	down	1.20209	0.0314882	0.107826	-3.21323	down
T3_positive	MW0149775	Gln-Phe-Glu-Lys	Amino acids and derivatives	Amino acids and derivatives	1.38327	0.141756	0.120369	-3.05447	down	1.10418	0.178521	0.254351	-1.97511	down	-	-	-	-	-
T3_positive	MW0158503	Tyr-Ile-Lys-Lys	Amino acids and derivatives	Amino acids and derivatives	-	-	-	-	-	1.32795	0.011301	2.67843	1.42139	up	1.28156	0.00789214	2.22006	1.1506	up
T3_positive	MW0156750	Ser-Gly-Ala-Asn-Phe	Amino acids and derivatives	Amino acids and derivatives	-	-	-	-	-	1.30203	0.00157603	2.37699	1.24913	up	-	-	-	-	-
T3_positive	MW0153198	Lys-Val-Glu-Ile-Asp	Amino acids and derivatives	Amino acids and derivatives	1.38096	0.0163679	0.133878	-2.90101	down	-	-	-	-	-	1.21217	0.0752254	7.52999	2.91265	up
T3_positive	MW0153110	Lys-Phe-Val-Leu-Val	Amino acids and derivatives	Amino acids and derivatives	-	-	-	-	-	1.35243	2.22982e-07	4.15768	2.05578	up	1.33834	1.16185e-07	7.3521	2.87816	up
T3_positive	MW0149919	Glu-Arg-Met	Amino acids and derivatives	Amino acids and derivatives	-	-	-	-	-	1.23552	0.0231357	2.80283	1.48688	up	-	-	-	-	-
T3_positive	MW0146032	Asp-Arg-Tyr	Amino acids and derivatives	Amino acids and derivatives	-	-	-	-	-	-	-	-	-	-	1.12119	0.0702325	2.31257	1.2095	up
T3_positive	MW0152843	Lys-Ala-Asn-Lys	Amino acids and derivatives	Amino acids and derivatives	-	-	-	-	-	1.34189	0.00205873	0.186852	-2.42003	down	1.33241	6.36474e-05	0.13627	-2.87546	down
T3_positive	MW0145452	Arg-Met-Met	Amino acids and derivatives	Amino acids and derivatives	1.24257	0.134993	2.57708	1.36574	up	-	-	-	-	-	-	-	-	-	-
T3_positive	MW0155114	Phe-Asn-Thr-Lys	Amino acids and derivatives	Amino acids and derivatives	1.01741	0.264776	0.0462636	-4.43398	down	-	-	-	-	-	-	-	-	-	-
T3_positive	MW0158390	Tyr-Asn-Asp-Lys	Amino acids and derivatives	Amino acids and derivatives	-	-	-	-	-	1.20647	0.0111897	2.06373	1.04526	up	-	-	-	-	-
T3_positive	MW0155088	Phe-Arg-Asp	Amino acids and derivatives	Amino acids and derivatives	-	-	-	-	-	1.13127	0.0872732	0.317534	-1.65502	down	1.17114	0.0913107	0.278849	-1.84244	down
T3_positive	MW0155367	Phe-Trp-Glu	Amino acids and derivatives	Amino acids and derivatives	1.44492	0.00114596	2.62969	1.39489	up	1.33868	9.37175e-05	3.99848	1.99945	up	-	-	-	-	-
T3_positive	MW0151015	His-Lys-Leu-Val-Val	Amino acids and derivatives	Amino acids and derivatives	-	-	-	-	-	1.31812	0.00110189	2.07614	1.0539	up	-	-	-	-	-
T3_positive	MW0156752	Ser-Gly-Gln	Amino acids and derivatives	Amino acids and derivatives	-	-	-	-	-	-	-	-	-	-	1.17752	0.166952	0.0989781	-3.33675	down
T3_positive	MW0105942	Aspartylcysteine	Amino acids and derivatives	Amino acids and derivatives	1.41019	0.050903	10.2839	3.36231	up	-	-	-	-	-	1.30084	0.0567221	0.135895	-2.87943	down
T3_positive	MW0150950	His-Gly-Val-Asp-Lys	Amino acids and derivatives	Amino acids and derivatives	1.4331	0.000119049	0.143997	-2.79589	down	-	-	-	-	-	1.24475	0.0486957	4.99113	2.31937	up
T3_positive	MW0152377	Leu-Ile-His	Amino acids and derivatives	Amino acids and derivatives	-	-	-	-	-	-	-	-	-	-	1.03777	0.144664	2.22561	1.1542	up
T3_positive	MW0152497	Leu-Ser-Phe-Gln-Asp	Amino acids and derivatives	Amino acids and derivatives	-	-	-	-	-	1.35013	0.00051801	0.0633734	-3.97998	down	1.33511	0.000418304	0.0709524	-3.817	down
T3_positive	MW0151609	Ile-Thr-Val-Lys-Leu	Amino acids and derivatives	Amino acids and derivatives	-	-	-	-	-	1.34341	0.00565609	2.76327	1.46638	up	1.22968	0.00684421	2.08994	1.06346	up
T3_positive	MW0158665	Tyr-Val-Glu-Asp	Amino acids and derivatives	Amino acids and derivatives	1.47607	6.69307e-06	10.2642	3.35955	up	1.34927	0.00408795	0.135766	-2.8808	down	1.33871	0.000122562	0.0132271	-6.24036	down
T3_positive	MW0109233	Phe-Trp	Amino acids and derivatives	Amino acids and derivatives	1.24389	0.0839079	4.54535	2.18439	up	1.18245	0.129602	12.1552	3.6035	up	-	-	-	-	-
T3_positive	MW0151145	His-Val-Gln-Arg	Amino acids and derivatives	Amino acids and derivatives	1.29478	0.00331866	0.161489	-2.63049	down	-	-	-	-	-	1.11836	0.014949	4.33911	2.1174	up
T3_positive	MW0155950	Pro-Met-Tyr	Amino acids and derivatives	Amino acids and derivatives	-	-	-	-	-	1.35066	0.00636571	70.7265	6.14418	up	1.27813	0.00583694	84.493	6.40076	up
T3_positive	MW0154296	Nap-TyrMe-OH	Amino acids and derivatives	Amino acids and derivatives	1.40082	0.0083937	199.79	7.64234	up	-	-	-	-	-	-	-	-	-	-
T3_positive	MW0152909	Lys-Asp-Pro-Ala-Asp	Amino acids and derivatives	Amino acids and derivatives	1.36316	0.00954386	31.9476	4.99763	up	1.27081	0.00168277	51.7675	5.69398	up	-	-	-	-	-
T3_positive	MW0145771	Asn-His-Ile-Arg	Amino acids and derivatives	Amino acids and derivatives	1.39585	0.000447456	0.107218	-3.22137	down	-	-	-	-	-	1.20161	0.0528768	6.04165	2.59494	up
T3_positive	MW0150410	Gly-Leu-Trp	Amino acids and derivatives	Amino acids and derivatives	-	-	-	-	-	1.27271	0.0788252	5.09766	2.34984	up	1.23537	0.0688409	6.23751	2.64097	up
T3_negative	MW0150008	Glu-Gly-Gln-Arg-Val	Amino acids and derivatives	Amino acids and derivatives	1.45612	6.08838e-05	10.1669	3.34581	up	-	-	-	-	-	1.31912	7.64649e-05	0.0810167	-3.62564	down
T3_positive	MW0152337	Leu-Gly-Arg-Leu-Val	Amino acids and derivatives	Amino acids and derivatives	-	-	-	-	-	-	-	-	-	-	1.26063	0.0284883	0.431557	-1.21238	down
T3_positive	MW0156725	Ser-Glu-Asn	Amino acids and derivatives	Amino acids and derivatives	-	-	-	-	-	1.31616	0.0182895	0.262491	-1.92966	down	-	-	-	-	-
T3_positive	MW0107435	Ile-Gln-Arg	Amino acids and derivatives	Amino acids and derivatives	-	-	-	-	-	1.32338	0.0247825	0.0922151	-3.43885	down	1.29757	0.0726405	0.0678376	-3.88177	down
T3_positive	MW0151652	Ile-Val-Lys-Arg-Lys	Amino acids and derivatives	Amino acids and derivatives	-	-	-	-	-	1.33569	0.00217145	3.82723	1.9363	up	1.2673	0.00209965	2.37556	1.24827	up
T3_positive	MW0152996	Lys-His-Ser	Amino acids and derivatives	Amino acids and derivatives	-	-	-	-	-	-	-	-	-	-	1.30435	0.020389	0.441152	-1.18065	down
T3_positive	MW0156675	Ser-Asp-Arg-Asp	Amino acids and derivatives	Amino acids and derivatives	1.47727	4.7736e-10	10.7698	3.42893	up	1.35353	0.000602391	18.4578	4.20616	up	-	-	-	-	-
T3_positive	MW0150816	His-Ala-Gly-Asp-Val	Amino acids and derivatives	Amino acids and derivatives	1.44843	0.0255766	14.2049	3.82831	up	1.331	6.06408e-06	10.2073	3.35154	up	-	-	-	-	-
T3_positive	MW0156767	Ser-His-Ala-Lys	Amino acids and derivatives	Amino acids and derivatives	1.46459	0.000304044	0.293409	-1.76901	down	1.35017	0.00112716	0.11083	-3.17358	down	1.31139	0.00748632	0.377731	-1.40457	down
T3_positive	MW0157566	Thr-Asn-Asp-Lys	Amino acids and derivatives	Amino acids and derivatives	1.43147	0.00839858	5.74716	2.52285	up	1.25044	0.078362	4.97269	2.31403	up	-	-	-	-	-
T3_positive	MW0145844	Asn-Met-Met	Amino acids and derivatives	Amino acids and derivatives	1.22113	0.187266	4.67431	2.22475	up	-	-	-	-	-	-	-	-	-	-
T3_negative	MW0155498	Phe-Phe	Amino acids and derivatives	Amino acids and derivatives	1.33154	0.12196	9.88523	3.30527	up	-	-	-	-	-	1.18361	0.126814	0.122539	-3.02868	down
T3_negative	MW0146370	Asp-Trp	Amino acids and derivatives	Amino acids and derivatives	1.37951	0.0415994	9.51609	3.25037	up	-	-	-	-	-	1.1175	0.0388877	0.0642862	-3.95935	down
T3_positive	MW0145884	Asn-Ser-Glu-Asp-Thr	Amino acids and derivatives	Amino acids and derivatives	1.40962	0.0272528	0.0834319	-3.58326	down	1.3163	0.0263522	0.0385878	-4.69571	down	-	-	-	-	-
T3_positive	MW0148047	Cys-Met-Ser	Amino acids and derivatives	Amino acids and derivatives	-	-	-	-	-	1.27667	0.0466525	26.6431	4.73569	up	-	-	-	-	-
T3_positive	MW0153595	Met-Leu-Gly-Gln-Thr	Amino acids and derivatives	Amino acids and derivatives	-	-	-	-	-	1.01235	0.232013	0.334679	-1.57915	down	-	-	-	-	-
T3_positive	MW0107749	Leu-Pro-Arg	Amino acids and derivatives	Amino acids and derivatives	-	-	-	-	-	-	-	-	-	-	1.29544	0.00151752	0.361077	-1.46962	down
T3_positive	MW0145714	Asn-Cys-Phe	Amino acids and derivatives	Amino acids and derivatives	-	-	-	-	-	1.25295	0.0651916	0.225293	-2.15013	down	1.31376	0.0172168	0.123993	-3.01167	down
T3_positive	MW0158433	Tyr-Gln-Gln	Amino acids and derivatives	Amino acids and derivatives	-	-	-	-	-	1.03989	0.0879429	0.256916	-1.96063	down	-	-	-	-	-
T3_positive	MW0156033	Pro-Tyr-Met-Ile-Phe	Amino acids and derivatives	Amino acids and derivatives	-	-	-	-	-	1.35207	0.00121636	3.43247	1.77925	up	-	-	-	-	-
T3_positive	MW0150507	Gly-Trp-Phe	Amino acids and derivatives	Amino acids and derivatives	-	-	-	-	-	-	-	-	-	-	1.1893	0.00135696	7.41488	2.89042	up
T3_positive	MW0146289	Asp-Trp-Met	Amino acids and derivatives	Amino acids and derivatives	1.3307	0.052241	4.82697	2.27112	up	-	-	-	-	-	-	-	-	-	-
T3_positive	MW0158406	Tyr-Asp-Ala-Asp	Amino acids and derivatives	Amino acids and derivatives	-	-	-	-	-	1.33915	0.0109474	0.227259	-2.13759	down	1.33487	0.00185534	0.156364	-2.67702	down
T3_positive	MW0158444	Tyr-Gln-Thr-Lys	Amino acids and derivatives	Amino acids and derivatives	1.47234	6.23379e-06	0.115475	-3.11435	down	1.32417	8.17205e-05	0.0146561	-6.09236	down	1.23054	0.00404402	0.12692	-2.97801	down
T3_positive	MW0158279	Trp-Tyr-Tyr	Amino acids and derivatives	Amino acids and derivatives	-	-	-	-	-	1.34138	0.0011634	7.69451	2.94383	up	1.29668	0.000210371	6.1823	2.62814	up
T3_positive	MW0158623	Tyr-Thr-Ile	Amino acids and derivatives	Amino acids and derivatives	-	-	-	-	-	1.21641	0.0051696	0.223819	-2.1596	down	1.24721	0.000656628	0.144191	-2.79394	down
T3_positive	MW0155817	Pro-Asp-Thr-Gly-Ile	Amino acids and derivatives	Amino acids and derivatives	1.46191	0.00347271	0.453731	-1.14009	down	1.34804	0.00184344	0.176316	-2.50377	down	1.32275	0.000241746	0.388591	-1.36368	down
T3_positive	MW0158251	Trp-Thr-Glu	Amino acids and derivatives	Amino acids and derivatives	1.22021	0.114837	0.210911	-2.2453	down	-	-	-	-	-	-	-	-	-	-
T3_positive	MW0159167	Val-Ser-Tyr	Amino acids and derivatives	Amino acids and derivatives	-	-	-	-	-	1.17993	0.0211752	0.442354	-1.17673	down	1.27757	0.00322068	0.27593	-1.85763	down
T3_positive	MW0148077	Cys-Trp-Ser	Amino acids and derivatives	Amino acids and derivatives	1.42376	0.00263916	4.16985	2.06	up	1.22676	0.0166604	2.51162	1.32862	up	-	-	-	-	-
T3_positive	MW0150319	Gly-Asp-Ala-Asn-Thr	Amino acids and derivatives	Amino acids and derivatives	1.3837	0.000274274	0.0981658	-3.34864	down	1.29506	0.000492879	0.117908	-3.08427	down	-	-	-	-	-
T3_positive	MW0146208	Asp-Met-Ile	Amino acids and derivatives	Amino acids and derivatives	-	-	-	-	-	1.31111	0.0326831	0.113115	-3.14413	down	1.30161	0.00295656	0.139088	-2.84593	down
T3_positive	MW0155919	Pro-Leu-Val	Amino acids and derivatives	Amino acids and derivatives	1.06421	0.199504	2.91679	1.54438	up	-	-	-	-	-	-	-	-	-	-
T3_positive	MW0158128	Trp-Gln-Gln	Amino acids and derivatives	Amino acids and derivatives	-	-	-	-	-	1.35268	0.000179816	10.7584	3.42739	up	1.33887	0.000339728	7.80066	2.9636	up
T3_positive	MW0146275	Asp-Thr-Ile	Amino acids and derivatives	Amino acids and derivatives	-	-	-	-	-	1.05121	0.17831	0.115168	-3.11819	down	1.23652	0.0181622	0.0867274	-3.52737	down
T3_positive	MW0156765	Ser-Gly-Val-Ser-Glu	Amino acids and derivatives	Amino acids and derivatives	-	-	-	-	-	1.34423	0.000801402	0.251152	-1.99337	down	1.30227	0.0043988	0.449698	-1.15297	down
T3_positive	MW0148081	Cys-Tyr-Asn	Amino acids and derivatives	Amino acids and derivatives	-	-	-	-	-	1.00219	0.207845	0.357565	-1.48372	down	-	-	-	-	-
T3_positive	MW0151089	His-Ser-Val-Glu	Amino acids and derivatives	Amino acids and derivatives	-	-	-	-	-	1.27439	0.0482462	0.495993	-1.01161	down	-	-	-	-	-
T3_positive	MW0158649	Tyr-Tyr-Glu	Amino acids and derivatives	Amino acids and derivatives	-	-	-	-	-	1.35033	0.000558217	0.37176	-1.42756	down	1.33619	0.00252337	0.248036	-2.01138	down
T3_positive	MW0158462	Tyr-Glu-Phe	Amino acids and derivatives	Amino acids and derivatives	1.30267	0.021084	0.318241	-1.65181	down	-	-	-	-	-	1.16577	0.154756	5.0914	2.34806	up
T3_negative	MW0139933	Virginiamycin component b	Amino acids and derivatives	Amino acids and derivatives	1.40335	0.0153646	9.1201	3.18905	up	-	-	-	-	-	1.25778	0.0153555	0.0954946	-3.38844	down
T3_positive	MW0155177	Phe-Glu-His	Amino acids and derivatives	Amino acids and derivatives	1.33708	0.020052	2.57211	1.36295	up	-	-	-	-	-	-	-	-	-	-
T3_positive	MW0151560	Ile-Pro-Met	Amino acids and derivatives	Amino acids and derivatives	1.47383	0.00116892	0.168953	-2.56531	down	1.35114	0.00119473	0.137057	-2.86715	down	-	-	-	-	-
T3_positive	MW0158703	TyrMe-HoPhe-OH	Amino acids and derivatives	Amino acids and derivatives	-	-	-	-	-	-	-	-	-	-	1.2806	0.0572058	3.63872	1.86343	up
T3_positive	MEDL00375	Oglufanide	Amino acids and derivatives	Amino acids and derivatives	1.39461	0.000228048	9.09619	3.18526	up	-	-	-	-	-	1.21651	0.000570658	0.10568	-3.24222	down
T3_positive	MW0151360	Ile-Asp-Ala-Ser-Lys	Amino acids and derivatives	Amino acids and derivatives	1.35856	0.0793738	9.00244	3.17032	up	-	-	-	-	-	1.2526	0.0851982	0.141648	-2.81962	down
T3_positive	MW0145775	Asn-His-Phe-Asp	Amino acids and derivatives	Amino acids and derivatives	-	-	-	-	-	1.33556	0.00123631	8.33131	3.05854	up	1.32631	0.00162161	5.1251	2.35758	up
T3_positive	MW0148040	Cys-Lys-Ser	Amino acids and derivatives	Amino acids and derivatives	-	-	-	-	-	1.22359	0.0602881	15.1621	3.92239	up	1.28492	0.0625894	17.9394	4.16506	up
T3_positive	MW0152478	Leu-Ser-Ala-Leu-Glu	Amino acids and derivatives	Amino acids and derivatives	1.42879	0.0101357	0.4541	-1.13892	down	1.33638	0.0118174	0.349705	-1.51579	down	-	-	-	-	-
T3_positive	MW0149660	Gln-Cys-Tyr	Amino acids and derivatives	Amino acids and derivatives	-	-	-	-	-	1.26443	0.0470002	35.4627	5.14823	up	1.30171	0.0480497	25.7174	4.68467	up
T3_positive	MW0146240	Asp-Pro-Ile	Amino acids and derivatives	Amino acids and derivatives	1.45351	0.00611062	0.497441	-1.0074	down	1.35019	0.00296807	0.0869468	-3.52372	down	1.3338	0.000682034	0.174788	-2.51632	down
T3_positive	MW0150908	His-Gln-Tyr-Arg	Amino acids and derivatives	Amino acids and derivatives	1.34308	0.0266138	0.317296	-1.6561	down	1.32648	0.0226001	0.043331	-4.52846	down	1.26008	0.0673597	0.136563	-2.87236	down
T3_positive	MW0149726	Gln-Ile-Trp	Amino acids and derivatives	Amino acids and derivatives	1.39629	0.00320806	0.496608	-1.00982	down	1.31606	0.0211674	2.23027	1.15722	up	1.3159	0.00847999	4.49102	2.16704	up
T3_positive	MW0148071	Cys-Thr-Ser	Amino acids and derivatives	Amino acids and derivatives	1.2338	0.0158133	0.248666	-2.00772	down	-	-	-	-	-	1.16789	0.0785724	6.91684	2.79011	up
T3_positive	MW0149789	Gln-Pro-Gln	Amino acids and derivatives	Amino acids and derivatives	1.30814	0.0182669	0.463863	-1.10823	down	-	-	-	-	-	-	-	-	-	-
T3_positive	MW0145657	Asn-Ala-Glu-Val-Leu	Amino acids and derivatives	Amino acids and derivatives	-	-	-	-	-	1.07044	0.13545	0.326939	-1.6129	down	1.22441	0.00239246	0.235957	-2.08341	down
T3_positive	MEDP1024	Leu-Val	Amino acids and derivatives	Amino acids and derivatives	1.44642	0.000436526	0.264257	-1.91999	down	1.35288	0.000253504	0.0604061	-4.04916	down	1.31291	0.0293719	0.228589	-2.12917	down
T3_positive	MW0145880	Asn-Pro-Thr	Amino acids and derivatives	Amino acids and derivatives	1.4674	0.0162536	8.19335	3.03445	up	1.27639	0.00457669	0.37054	-1.4323	down	1.32667	0.0135357	0.0452245	-4.46675	down
T3_positive	MW0150473	Gly-Pro-Trp	Amino acids and derivatives	Amino acids and derivatives	1.44184	0.0132226	2.3416	1.2275	up	-	-	-	-	-	-	-	-	-	-
T3_positive	MW0145892	Asn-Ser-Thr	Amino acids and derivatives	Amino acids and derivatives	1.15976	0.0273415	2.45725	1.29704	up	-	-	-	-	-	-	-	-	-	-
T3_positive	MW0146200	Asp-Lys-Tyr-Leu-Glu	Amino acids and derivatives	Amino acids and derivatives	-	-	-	-	-	1.33123	0.0123445	7.42061	2.89154	up	1.32095	0.0149493	5.27042	2.39792	up
T3_positive	MW0151582	Ile-Ser-Ser-Lys-Ala	Amino acids and derivatives	Amino acids and derivatives	-	-	-	-	-	-	-	-	-	-	1.08096	0.0327926	2.18907	1.13032	up
T3_positive	MW0149787	Gln-Phe-Tyr	Amino acids and derivatives	Amino acids and derivatives	-	-	-	-	-	-	-	-	-	-	1.16187	0.0330007	2.67649	1.42034	up
T3_positive	MW0105569	Alanyltyrosyllysine	Amino acids and derivatives	Amino acids and derivatives	1.03601	0.141206	0.428613	-1.22225	down	-	-	-	-	-	1.17282	0.0320689	4.48947	2.16654	up
T3_positive	MW0144202	Abu-Asp-OH	Amino acids and derivatives	Amino acids and derivatives	-	-	-	-	-	-	-	-	-	-	1.1589	0.00763704	0.378074	-1.40326	down
T3_positive	MW0144564	Ala-Glu-Ile-Lys	Amino acids and derivatives	Amino acids and derivatives	-	-	-	-	-	-	-	-	-	-	1.15534	0.0249342	2.6314	1.39583	up
T3_positive	MW0145338	Arg-Glu-Ala-Asp-Ile	Amino acids and derivatives	Amino acids and derivatives	1.2299	0.00104404	0.130621	-2.93654	down	-	-	-	-	-	1.10278	0.000822123	7.09231	2.82625	up
T3_positive	MW0144516	Ala-Asp-Leu-Glu-Lys	Amino acids and derivatives	Amino acids and derivatives	-	-	-	-	-	1.33045	0.00289495	2.17903	1.12369	up	1.32238	0.00757175	2.00049	1.00035	up
T3_positive	MW0149681	Gln-Glu-Ile-Arg	Amino acids and derivatives	Amino acids and derivatives	1.44802	0.0326303	0.206234	-2.27765	down	1.1759	0.019531	0.267718	-1.90121	down	-	-	-	-	-
T3_positive	MW0144493	Ala-Asn-His	Amino acids and derivatives	Amino acids and derivatives	1.02879	0.0939918	0.44348	-1.17306	down	-	-	-	-	-	-	-	-	-	-
T3_positive	MW0156011	Pro-Thr-Val-Asn-Cys	Amino acids and derivatives	Amino acids and derivatives	-	-	-	-	-	1.3243	0.00037464	5.86229	2.55146	up	1.17583	0.00200149	4.41008	2.14081	up
T3_positive	MW0145503	Arg-Ser-Thr	Amino acids and derivatives	Amino acids and derivatives	-	-	-	-	-	-	-	-	-	-	1.13541	0.0638984	0.30186	-1.72805	down
T3_positive	MEDL00433	Glutathione Reducedform	Amino acids and derivatives	Amino acids and derivatives	-	-	-	-	-	-	-	-	-	-	1.17574	0.143677	0.229972	-2.12047	down
T3_positive	MW0106284	Cysteylglutaminyllysine	Amino acids and derivatives	Amino acids and derivatives	-	-	-	-	-	1.24709	0.033675	0.363872	-1.4585	down	-	-	-	-	-
T3_positive	MW0144656	Ala-Lys-Asn-Glu	Amino acids and derivatives	Amino acids and derivatives	1.24403	0.00751144	0.0605243	-4.04634	down	-	-	-	-	-	1.08183	0.00038248	10.6081	3.40709	up
T3_positive	MW0144528	Ala-Cys-Met	Amino acids and derivatives	Amino acids and derivatives	-	-	-	-	-	1.32904	2.93721e-05	0.0966607	-3.37093	down	1.29837	0.0127145	0.132831	-2.91234	down
T3_positive	MW0106337	Cysteyltryptophylarginine	Amino acids and derivatives	Amino acids and derivatives	1.41474	0.00159817	0.386461	-1.37161	down	-	-	-	-	-	1.28214	0.00140839	2.56492	1.35892	up
T3_positive	MW0153654	Met-Pro-Tyr	Amino acids and derivatives	Amino acids and derivatives	1.44087	0.000744646	0.275093	-1.86201	down	-	-	-	-	-	1.29813	0.00105264	2.93806	1.55486	up
T3_positive	MW0158813	Undecylprodigiosin	Amino acids and derivatives	Amino acids and derivatives	1.1375	0.0328674	3.63069	1.86025	up	-	-	-	-	-	-	-	-	-	-
T3_positive	MW0153527	Met-Cys-Tyr	Amino acids and derivatives	Amino acids and derivatives	-	-	-	-	-	1.29515	8.65207e-05	0.134315	-2.89631	down	1.2967	0.0190928	0.071856	-3.79875	down
T3_positive	MW0159192	Val-Thr-Tyr-Asp-Met	Amino acids and derivatives	Amino acids and derivatives	1.04068	0.00678602	4.4762	2.16227	up	-	-	-	-	-	-	-	-	-	-
T3_positive	MW0146162	Asp-Ile-Val	Amino acids and derivatives	Amino acids and derivatives	1.22147	0.0213418	0.262032	-1.93219	down	1.3142	0.00581352	0.0444335	-4.49221	down	1.01767	0.282257	0.169573	-2.56002	down
T3_positive	MW0161102	Glutathionate	Amino acids and derivatives	Amino acids and derivatives	1.38005	0.00196848	11.2988	3.49809	up	1.19	0.0315768	5.98242	2.58073	up	-	-	-	-	-
T3_positive	MW0144207	Abu-Lys-OH	Amino acids and derivatives	Amino acids and derivatives	1.23926	0.150949	2.41221	1.27036	up	-	-	-	-	-	-	-	-	-	-
T3_positive	MW0155928	Pro-Lys-Ile-Val-Lys	Amino acids and derivatives	Amino acids and derivatives	1.20149	0.046442	0.336555	-1.57109	down	-	-	-	-	-	1.03951	0.0899576	2.51965	1.33323	up
T3_positive	MEDP1673	Ile-ile-thr	Amino acids and derivatives	Amino acids and derivatives	-	-	-	-	-	1.18627	7.88682e-06	0.0221569	-5.4961	down	1.19775	0.0100967	0.0117428	-6.41208	down
T3_positive	MW0153139	Lys-Ser-Tyr	Amino acids and derivatives	Amino acids and derivatives	-	-	-	-	-	1.20651	0.0243187	0.214724	-2.21945	down	1.22309	0.00827211	0.202805	-2.30184	down
T3_positive	MW0105553	Alanylphenylalanylarginine	Amino acids and derivatives	Amino acids and derivatives	1.40949	4.71033e-05	0.118571	-3.07618	down	1.3476	0.000927362	0.0345659	-4.85451	down	1.11202	0.123247	0.291521	-1.77833	down
T3_positive	MW0155841	Pro-Gln-Tyr	Amino acids and derivatives	Amino acids and derivatives	-	-	-	-	-	1.20568	0.0216858	0.142755	-2.80838	down	1.17762	0.000813537	0.180482	-2.47007	down
T3_positive	MW0144579	Ala-Gly-His-Glu-Asp	Amino acids and derivatives	Amino acids and derivatives	1.43193	0.000192152	16.3837	4.03419	up	1.28777	0.0394618	11.7106	3.54975	up	-	-	-	-	-
T3_positive	MW0145537	Arg-Tyr-Asn-Glu	Amino acids and derivatives	Amino acids and derivatives	-	-	-	-	-	1.27739	0.0902974	19.3938	4.27752	up	1.26474	0.0949703	12.9065	3.69003	up
T3_negative	MW0151054	His-Phe-Tyr-Asp	Amino acids and derivatives	Amino acids and derivatives	1.454	1.97589e-05	6.65352	2.73412	up	-	-	-	-	-	1.21372	0.000260681	0.0510925	-4.29074	down
T3_positive	MW0145917	Asn-Trp-His	Amino acids and derivatives	Amino acids and derivatives	1.35285	0.114621	6.64346	2.73193	up	1.33189	9.09873e-05	16.1746	4.01566	up	1.12931	0.039961	2.43467	1.28372	up
T3_positive	MW0144680	Ala-Met-Phe	Amino acids and derivatives	Amino acids and derivatives	1.15298	0.137853	0.379393	-1.39823	down	1.26385	0.00321107	4.30465	2.10589	up	1.3145	6.95878e-06	11.3461	3.50413	up
T3_positive	MW0158453	Tyr-Glu-Asp-Tyr-Val	Amino acids and derivatives	Amino acids and derivatives	1.44829	0.0224299	0.145498	-2.78092	down	-	-	-	-	-	1.31965	0.0134915	7.48147	2.90332	up
T3_negative	MW0151672	Ile-Leu	Amino acids and derivatives	Amino acids and derivatives	1.1815	0.00587773	6.58356	2.71887	up	-	-	-	-	-	1.30567	0.00974364	0.122562	-3.02842	down
T3_positive	MW0145410	Arg-Leu-Asn-Asp-Phe	Amino acids and derivatives	Amino acids and derivatives	-	-	-	-	-	1.3378	0.00688567	2.33482	1.22331	up	1.32779	0.00603425	2.72977	1.44878	up
T3_positive	MW0155818	Pro-Asp-Trp	Amino acids and derivatives	Amino acids and derivatives	1.33509	0.00664344	0.0949776	-3.39627	down	1.2407	0.00602759	0.072667	-3.78256	down	-	-	-	-	-
T3_positive	MW0152225	Leu-Arg-Gly-Pro-Ser	Amino acids and derivatives	Amino acids and derivatives	1.47109	0.00061838	0.0934265	-3.42002	down	1.21779	0.00235888	0.220071	-2.18396	down	-	-	-	-	-
T3_positive	MW0145848	Asn-Met-Val	Amino acids and derivatives	Amino acids and derivatives	1.43746	0.000634914	0.0451037	-4.47061	down	1.33958	0.00114352	0.0534167	-4.22656	down	-	-	-	-	-
T3_positive	MW0146148	Asp-Ile-Ile	Amino acids and derivatives	Amino acids and derivatives	1.46578	0.000194339	0.224696	-2.15395	down	1.33056	3.6542e-07	0.0380867	-4.71457	down	1.26287	0.0047575	0.169503	-2.56062	down
T3_positive	MW0149993	Glu-Glu-His	Amino acids and derivatives	Amino acids and derivatives	-	-	-	-	-	1.32765	0.0066983	35.3537	5.14379	up	1.27536	0.00474946	12.9826	3.6985	up
T3_positive	MW0151118	His-Trp-Trp	Amino acids and derivatives	Amino acids and derivatives	1.05481	0.102774	0.44675	-1.16246	down	1.20073	0.0421956	0.143489	-2.80098	down	-	-	-	-	-
T3_positive	MW0152390	Leu-Leu-Ala-Glu-Glu	Amino acids and derivatives	Amino acids and derivatives	1.46922	0.000803819	0.438659	-1.18883	down	1.34751	0.000418526	0.1081	-3.20956	down	1.3231	7.06517e-05	0.246433	-2.02073	down
T3_positive	MW0157794	Thr-Ser-Arg-Ile-Ile	Amino acids and derivatives	Amino acids and derivatives	-	-	-	-	-	1.33034	0.00385594	45.6986	5.51408	up	1.3332	0.00403655	68.2678	6.09313	up
T3_negative	MW0159127	Val-Phe-Phe-Asn-Gly	Amino acids and derivatives	Amino acids and derivatives	1.47593	1.3954e-06	6.26784	2.64797	up	-	-	-	-	-	1.33535	0.000109811	0.298911	-1.74221	down
T3_positive	MW0148067	Cys-Ser-Phe	Amino acids and derivatives	Amino acids and derivatives	-	-	-	-	-	1.16661	0.00312752	12.4274	3.63545	up	1.31441	0.00616592	6.4295	2.68471	up
T3_positive	MW0148023	Cys-Ile-Leu	Amino acids and derivatives	Amino acids and derivatives	-	-	-	-	-	1.13288	0.0947171	0.157122	-2.67005	down	1.12168	0.142968	0.163858	-2.60948	down
T3_positive	MW0149671	Gln-Gln-Phe	Amino acids and derivatives	Amino acids and derivatives	1.41307	0.00366943	3.19166	1.67431	up	-	-	-	-	-	-	-	-	-	-
T3_positive	MW0145908	Asn-Thr-Leu-Lys	Amino acids and derivatives	Amino acids and derivatives	-	-	-	-	-	1.02223	0.0352871	4.35143	2.12149	up	-	-	-	-	-
T3_positive	MW0107274	His-Thr-Lys	Amino acids and derivatives	Amino acids and derivatives	-	-	-	-	-	1.22546	0.0287962	4.15352	2.05434	up	1.26727	0.028685	6.2401	2.64157	up
T3_negative	MW0150162	Glu-Thr-His-Glu	Amino acids and derivatives	Amino acids and derivatives	1.35118	0.103158	6.20283	2.63293	up	1.35153	0.00133466	0.238043	-2.07071	down	1.30234	0.0814429	0.0383765	-4.70363	down
T3_positive	MW0109087	Phe-Ala-Asp	Amino acids and derivatives	Amino acids and derivatives	1.47354	0.00664197	128.261	7.00294	up	1.35076	0.000937266	117.602	6.87776	up	-	-	-	-	-
T3_positive	MW0153693	Met-Trp-Ser	Amino acids and derivatives	Amino acids and derivatives	1.41726	0.0324912	0.0258227	-5.27522	down	1.33741	0.0320287	0.0146101	-6.09689	down	-	-	-	-	-
T3_positive	MW0151330	Ile-Arg-Ile-Ile-Val	Amino acids and derivatives	Amino acids and derivatives	-	-	-	-	-	1.34007	0.00125069	3.5795	1.83976	up	1.30253	0.000746804	2.55324	1.35233	up
T3_positive	MW0109126	Phe-Phe-Lys	Amino acids and derivatives	Amino acids and derivatives	1.05992	0.258161	0.444177	-1.17079	down	-	-	-	-	-	-	-	-	-	-
T3_positive	MW0156934	Ser-Thr-Thr	Amino acids and derivatives	Amino acids and derivatives	1.41379	0.000599121	6.07847	2.60371	up	1.34271	0.00436651	87.3236	6.4483	up	1.33642	0.00485558	14.3661	3.84459	up
T3_positive	MW0152400	Leu-Leu-Leu-Pro-Gly	Amino acids and derivatives	Amino acids and derivatives	1.36868	0.0298859	8.60513	3.1052	up	1.25883	0.0295193	8.60943	3.10592	up	-	-	-	-	-
T3_positive	MW0151098	His-Thr-Lys-Lys	Amino acids and derivatives	Amino acids and derivatives	1.32547	0.000307195	0.0788073	-3.66553	down	-	-	-	-	-	1.12038	0.0333742	6.44103	2.68729	up
T3_positive	MW0153695	Met-Trp-Val	Amino acids and derivatives	Amino acids and derivatives	1.4392	0.0001722	0.281702	-1.82776	down	1.32389	9.11614e-05	0.177099	-2.49737	down	-	-	-	-	-
T3_positive	MW0158419	Tyr-Asp-Val	Amino acids and derivatives	Amino acids and derivatives	-	-	-	-	-	-	-	-	-	-	1.04485	0.0458265	0.335356	-1.57624	down
T3_positive	MW0150151	Glu-Ser-Tyr-Asp	Amino acids and derivatives	Amino acids and derivatives	-	-	-	-	-	1.08206	0.0422949	3.47823	1.79835	up	1.25269	0.00312655	3.16386	1.66169	up
T3_positive	MW0154270	Nap-Asn-OH	Amino acids and derivatives	Amino acids and derivatives	1.18307	0.00860931	0.190155	-2.39475	down	1.31915	0.0266086	0.283086	-1.82069	down	-	-	-	-	-
T3_positive	MW0157708	Thr-Leu-Phe	Amino acids and derivatives	Amino acids and derivatives	1.33578	0.16864	8.23267	3.04136	up	1.24641	0.0887429	7.98996	2.99819	up	-	-	-	-	-
T3_positive	MW0153048	Lys-Leu-Thr-Arg	Amino acids and derivatives	Amino acids and derivatives	1.3764	0.0150264	0.0138293	-6.17612	down	1.16772	0.0269546	0.438618	-1.18896	down	1.21058	0.0512178	31.7165	4.98716	up
T3_positive	MW0151564	Ile-Pro-Trp	Amino acids and derivatives	Amino acids and derivatives	1.39893	0.0060254	0.0779771	-3.6808	down	1.34469	0.0132519	0.172046	-2.53914	down	-	-	-	-	-
T3_positive	MW0107084	Gly-Met-Leu	Amino acids and derivatives	Amino acids and derivatives	1.46612	3.47108e-05	0.401916	-1.31503	down	1.35356	0.000384562	0.101605	-3.29895	down	1.33484	0.00486973	0.252803	-1.98392	down
T3_positive	MW0157633	Thr-Glu-Leu	Amino acids and derivatives	Amino acids and derivatives	1.31628	0.00391336	0.17602	-2.50619	down	1.34756	0.0115387	0.0798782	-3.64605	down	-	-	-	-	-
T3_positive	MW0150879	His-Asp-Tyr	Amino acids and derivatives	Amino acids and derivatives	-	-	-	-	-	-	-	-	-	-	1.30466	0.0146742	0.224642	-2.1543	down
T3_positive	MW0156743	Ser-Glu-Ser-Asp-Ile	Amino acids and derivatives	Amino acids and derivatives	1.1934	0.13064	0.336606	-1.57087	down	1.04553	0.133097	3.56019	1.83195	up	1.2446	0.0951349	10.5767	3.40282	up
T3_positive	MW0149863	Gln-Val-Leu-Arg	Amino acids and derivatives	Amino acids and derivatives	1.22287	0.0323011	0.0346354	-4.85161	down	1.25854	0.065033	0.340749	-1.55322	down	1.00534	0.00144711	9.83818	3.29839	up
T3_positive	MW0110473	Vulgaxanthin I	Amino acids and derivatives	Amino acids and derivatives	1.2485	0.0486805	2.41612	1.27269	up	1.12165	0.189799	4.03184	2.01144	up	-	-	-	-	-
T3_positive	MW0157658	Thr-His-Cys-Asn-Gln	Amino acids and derivatives	Amino acids and derivatives	-	-	-	-	-	-	-	-	-	-	1.15128	0.000453375	7.17024	2.84202	up
T3_positive	MW0105820	Asparagylhistidyllysine	Amino acids and derivatives	Amino acids and derivatives	-	-	-	-	-	1.32312	0.0639956	0.03681	-4.76376	down	1.32508	0.00274364	0.033339	-4.90665	down
T3_positive	MW0153092	Lys-Phe-Asp-Lys	Amino acids and derivatives	Amino acids and derivatives	-	-	-	-	-	1.3271	0.0171944	0.154475	-2.69455	down	1.30966	0.0413141	0.0829666	-3.59133	down
T3_positive	MW0153146	Lys-Thr-Gln-Lys	Amino acids and derivatives	Amino acids and derivatives	-	-	-	-	-	1.30306	0.00212753	0.208041	-2.26506	down	-	-	-	-	-
T3_positive	MW0145861	Asn-Phe-Met	Amino acids and derivatives	Amino acids and derivatives	-	-	-	-	-	1.11431	0.134999	3.8404	1.94126	up	-	-	-	-	-
T3_positive	MW0146055	Asp-Asp-Ile	Amino acids and derivatives	Amino acids and derivatives	1.43683	1.10906e-05	0.102074	-3.29231	down	1.30495	1.94638e-05	0.0670293	-3.89906	down	-	-	-	-	-
T3_positive	MW0159243	Val-Val-Met	Amino acids and derivatives	Amino acids and derivatives	-	-	-	-	-	1.03308	0.277685	0.200804	-2.31614	down	1.17631	0.0114486	0.274106	-1.86719	down
T3_negative	MW0158485	Tyr-His-Leu-Glu	Amino acids and derivatives	Amino acids and derivatives	1.45327	3.3066e-05	5.74978	2.52351	up	-	-	-	-	-	1.22864	0.000909573	0.118908	-3.07208	down
T3_positive	MW0156883	Ser-Phe-Val-Lys	Amino acids and derivatives	Amino acids and derivatives	1.33547	0.00216066	0.134876	-2.8903	down	-	-	-	-	-	1.15466	0.0137779	4.95929	2.31013	up
T3_positive	MW0159179	Val-Thr-Ile	Amino acids and derivatives	Amino acids and derivatives	-	-	-	-	-	1.23243	0.00196747	4.98266	2.31692	up	-	-	-	-	-
T3_positive	MW0160965	Indole-3-acetyl-leu	Amino acids and derivatives	Amino acids and derivatives	-	-	-	-	-	1.33797	0.00195809	151.959	7.24754	up	1.33334	0.00198447	147.839	7.20788	up
T3_positive	MW0145939	Asn-Tyr-Tyr	Amino acids and derivatives	Amino acids and derivatives	-	-	-	-	-	1.18772	0.00450751	4.58378	2.19654	up	1.25689	0.00432344	6.36231	2.66955	up
T3_positive	MW0145759	Asn-Gly-Ser-Pro-Ser	Amino acids and derivatives	Amino acids and derivatives	1.4079	0.00336119	0.49395	-1.01756	down	1.34552	7.8194e-05	0.113373	-3.14084	down	1.30768	0.0134465	0.229524	-2.12328	down
T3_positive	MW0153668	Met-Ser-Tyr	Amino acids and derivatives	Amino acids and derivatives	1.05493	0.235174	0.315653	-1.66359	down	-	-	-	-	-	-	-	-	-	-
T3_positive	MW0145878	Asn-Pro-Phe	Amino acids and derivatives	Amino acids and derivatives	1.32774	0.0098674	0.396246	-1.33553	down	-	-	-	-	-	-	-	-	-	-
T3_positive	MW0153077	Lys-Met-Ile	Amino acids and derivatives	Amino acids and derivatives	1.05625	0.0510955	0.233659	-2.09753	down	-	-	-	-	-	-	-	-	-	-
T3_positive	MW0159008	Val-Gly-Asp-Ile-Val	Amino acids and derivatives	Amino acids and derivatives	1.36279	0.00609919	0.491849	-1.02371	down	-	-	-	-	-	1.19377	0.0350389	2.0793	1.05609	up
T3_positive	MW0146093	Asp-Gln-Val-Leu-Ser	Amino acids and derivatives	Amino acids and derivatives	1.1683	0.0700319	2.06539	1.04641	up	1.13642	0.027095	2.49741	1.32043	up	-	-	-	-	-
T3_positive	MW0144698	Ala-Phe-Thr	Amino acids and derivatives	Amino acids and derivatives	-	-	-	-	-	1.32396	0.00703677	0.0635111	-3.97685	down	1.29673	0.000179212	0.110873	-3.17302	down
T3_positive	MW0147994	Cys-Cys-Met	Amino acids and derivatives	Amino acids and derivatives	1.31339	0.020836	5.33874	2.4165	up	-	-	-	-	-	1.27333	0.0529269	0.338249	-1.56384	down
T3_positive	MW0145691	Asn-Asn-Phe	Amino acids and derivatives	Amino acids and derivatives	1.12123	0.145506	2.52921	1.33869	up	-	-	-	-	-	-	-	-	-	-
T3_positive	MW0110098	Trp-Asn	Amino acids and derivatives	Amino acids and derivatives	-	-	-	-	-	1.32512	0.111914	35.7797	5.16107	up	1.29523	0.116121	20.106	4.32955	up
T3_positive	MW0110199	Tyr-Glu-Lys	Amino acids and derivatives	Amino acids and derivatives	1.38283	0.0754351	9.73604	3.28334	up	1.30676	0.0145319	14.4976	3.85775	up	-	-	-	-	-
T3_positive	MW0155418	Phe-Val-Val	Amino acids and derivatives	Amino acids and derivatives	-	-	-	-	-	1.34183	0.00452732	0.43542	-1.19952	down	1.30779	0.0235837	0.347436	-1.52518	down
T3_positive	MW0105862	Asp-Leu-Arg	Amino acids and derivatives	Amino acids and derivatives	-	-	-	-	-	1.34428	0.0105396	0.130098	-2.94233	down	1.33312	0.00251441	0.146939	-2.76671	down
T3_positive	MW0109900	Thr-Trp-Arg	Amino acids and derivatives	Amino acids and derivatives	-	-	-	-	-	-	-	-	-	-	1.22463	0.0658073	0.432643	-1.20875	down
T3_positive	MW0158906	Val-Arg-Val	Amino acids and derivatives	Amino acids and derivatives	-	-	-	-	-	1.22113	0.151147	27.1599	4.76341	up	1.20353	0.158041	15.8878	3.98985	up
T3_positive	MW0148025	Cys-Leu-Gln	Amino acids and derivatives	Amino acids and derivatives	-	-	-	-	-	-	-	-	-	-	1.09732	0.114037	2.08896	1.06279	up
T3_positive	MW0145893	Asn-Ser-Tyr	Amino acids and derivatives	Amino acids and derivatives	-	-	-	-	-	-	-	-	-	-	1.29475	0.0290341	16.7797	4.06864	up
T3_positive	MW0156686	Ser-Asp-Ser-Gly-Val	Amino acids and derivatives	Amino acids and derivatives	-	-	-	-	-	1.26734	0.00194489	0.0906461	-3.46361	down	1.21603	0.00685724	0.140214	-2.8343	down
T3_positive	MW0144494	Ala-Asn-His-Asp	Amino acids and derivatives	Amino acids and derivatives	1.45091	0.00386115	0.358244	-1.48099	down	-	-	-	-	-	1.12083	0.117538	2.17765	1.12277	up
T3_positive	MW0151568	Ile-Ser-Arg-Lys	Amino acids and derivatives	Amino acids and derivatives	-	-	-	-	-	1.25376	0.0110345	0.166571	-2.58579	down	1.10871	0.138995	0.2572	-1.95904	down
T3_positive	MW0159110	Val-Met-Met-Val-Arg	Amino acids and derivatives	Amino acids and derivatives	-	-	-	-	-	1.23758	0.0821196	3.78797	1.92143	up	-	-	-	-	-
T3_positive	MW0144590	Ala-His-Gly-Val-Asp	Amino acids and derivatives	Amino acids and derivatives	1.30258	0.0050501	0.251646	-1.99053	down	1.34185	0.0102847	0.0225023	-5.47378	down	1.24711	0.0994696	0.0894207	-3.48325	down
T3_positive	MW0149905	Glu-Ala-Phe-Arg-Val	Amino acids and derivatives	Amino acids and derivatives	1.32163	0.109878	0.0674988	-3.88899	down	-	-	-	-	-	1.25935	0.0111203	14.2807	3.83599	up
T3_positive	MW0153561	Met-Gly-Val	Amino acids and derivatives	Amino acids and derivatives	-	-	-	-	-	1.02733	0.125183	3.43626	1.78084	up	-	-	-	-	-
T3_positive	MW0146257	Asp-Ser-Glu-Glu-Glu	Amino acids and derivatives	Amino acids and derivatives	1.01274	0.173529	0.484733	-1.04474	down	1.30424	0.0523017	10.0965	3.33578	up	1.29297	0.0479161	20.8289	4.38051	up
T3_negative	MW0153883	Met-TyrMe-OH	Amino acids and derivatives	Amino acids and derivatives	1.3366	0.0130174	5.05705	2.3383	up	1.3179	0.0408333	35.7151	5.15846	up	1.29882	0.0507117	7.06243	2.82016	up
T3_positive	MW0159091	Val-Lys-Gly-His-Gly	Amino acids and derivatives	Amino acids and derivatives	1.3994	0.0523091	0.188253	-2.40926	down	1.26828	0.0410904	0.0660805	-3.91963	down	1.01411	0.0401638	0.35102	-1.51037	down
T3_positive	MW0153618	Met-Met-Gln	Amino acids and derivatives	Amino acids and derivatives	-	-	-	-	-	-	-	-	-	-	1.07967	0.0351042	2.91201	1.54202	up
T3_positive	MW0144732	Ala-Ser-Leu-Cys-Cys	Amino acids and derivatives	Amino acids and derivatives	-	-	-	-	-	1.30111	0.00195783	59.3421	5.89098	up	1.30675	0.00150668	32.7159	5.03192	up
T3_positive	MW0159063	Val-Leu-His	Amino acids and derivatives	Amino acids and derivatives	-	-	-	-	-	1.27967	0.000597206	0.157201	-2.66931	down	1.26968	0.0507967	0.103147	-3.27722	down
T3_positive	MEDL00426	Isoleucyllysine	Amino acids and derivatives	Amino acids and derivatives	1.42034	0.00574857	0.416669	-1.26303	down	1.34262	0.00555578	0.0951121	-3.39423	down	1.30717	0.00939065	0.228268	-2.1312	down
T3_positive	MADN0649	Val-Hyp	Amino acids and derivatives	Amino acids and derivatives	1.46346	0.00591214	9.5469	3.25503	up	1.34716	0.000296325	14.4072	3.84872	up	-	-	-	-	-
T3_positive	MW0104472	N-Acetylvanilalanine	Amino acids and derivatives	Amino acids and derivatives	-	-	-	-	-	1.103	0.00575042	11.2192	3.4879	up	1.29771	0.00148566	4.49785	2.16923	up
T3_positive	MW0149642	Gln-Asp-Asn	Amino acids and derivatives	Amino acids and derivatives	-	-	-	-	-	1.18565	0.0046855	5.36855	2.42453	up	1.10128	0.0031227	8.54089	3.09439	up
T3_positive	MW0150003	Glu-Glu-Tyr	Amino acids and derivatives	Amino acids and derivatives	1.15091	0.0137376	0.117918	-3.08415	down	1.27285	0.0190228	0.107782	-3.21382	down	-	-	-	-	-
T3_positive	MW0158417	Tyr-Asp-Ser	Amino acids and derivatives	Amino acids and derivatives	-	-	-	-	-	1.32619	0.0144014	31.5747	4.9807	up	1.32887	0.0152464	18.6988	4.22487	up
T3_positive	MEDP1671	Glu-Glu-Ile	Amino acids and derivatives	Amino acids and derivatives	1.45021	0.000212275	0.363517	-1.4599	down	1.28442	0.000308694	0.127199	-2.97484	down	1.12794	0.0162426	0.349912	-1.51494	down
T3_positive	MW0150521	Gly-Tyr-Ser	Amino acids and derivatives	Amino acids and derivatives	-	-	-	-	-	1.28664	0.00455133	2.5398	1.34472	up	1.33027	0.00891253	4.74383	2.24605	up
T3_positive	MW0151500	Ile-Leu-Tyr-Asp	Amino acids and derivatives	Amino acids and derivatives	1.43885	0.0214639	0.113594	-3.13805	down	-	-	-	-	-	1.30137	0.0025795	6.1704	2.62536	up
T3_positive	MW0157868	Thr-Val-Met-Trp-Asp	Amino acids and derivatives	Amino acids and derivatives	1.21175	0.000260976	0.0867571	-3.52687	down	1.10466	0.0227187	0.435704	-1.19858	down	-	-	-	-	-
T3_positive	MW0149846	Gln-Tyr-Thr-Lys	Amino acids and derivatives	Amino acids and derivatives	1.42179	8.99708e-05	0.112345	-3.15399	down	1.33745	0.00112431	0.0285185	-5.13196	down	1.12708	0.163215	0.253848	-1.97796	down
T3_positive	MW0146253	Asp-Ser-Gln	Amino acids and derivatives	Amino acids and derivatives	1.06084	0.137141	2.79301	1.48182	up	-	-	-	-	-	-	-	-	-	-
T3_negative	MW0157032	Ser-TyrMe-OH	Amino acids and derivatives	Amino acids and derivatives	1.15463	0.0142382	4.79623	2.2619	up	-	-	-	-	-	1.31906	0.0262212	0.139195	-2.84482	down
T3_positive	MEDP0020	Methionine	Amino acids and derivatives	Amino acids and derivatives	1.25541	0.0224073	4.77619	2.25586	up	-	-	-	-	-	1.1009	0.0263212	0.228644	-2.12883	down
T3_positive	MW0144790	Ala-Val-Asn-Asp	Amino acids and derivatives	Amino acids and derivatives	-	-	-	-	-	1.22758	0.0027425	3.5805	1.84016	up	1.04958	0.0220822	2.51316	1.3295	up
T3_positive	MW0150515	Gly-Tyr-Gln	Amino acids and derivatives	Amino acids and derivatives	-	-	-	-	-	1.30407	0.060756	26.1431	4.70836	up	1.28945	0.0605042	30.1539	4.91427	up
T3_positive	MW0155260	Phe-Leu-Tyr-Asp	Amino acids and derivatives	Amino acids and derivatives	1.44112	0.0317191	0.273383	-1.871	down	1.33051	0.019218	0.0509363	-4.29516	down	1.28331	0.000573804	0.186318	-2.42416	down
T3_positive	MW0107367	Histidylvalyllysine	Amino acids and derivatives	Amino acids and derivatives	-	-	-	-	-	1.27267	0.00111896	0.11712	-3.09394	down	1.25203	0.045139	0.10443	-3.25939	down
T3_positive	MW0150131	Glu-Pro-Trp	Amino acids and derivatives	Amino acids and derivatives	1.3721	0.00627178	4.67036	2.22353	up	-	-	-	-	-	1.18571	0.00800519	0.0784561	-3.67197	down
T3_positive	MW0146232	Asp-Phe-Val-Glu	Amino acids and derivatives	Amino acids and derivatives	1.46516	9.35029e-05	0.474808	-1.07458	down	-	-	-	-	-	-	-	-	-	-
T3_positive	MW0146324	Asp-Val-Phe	Amino acids and derivatives	Amino acids and derivatives	1.45152	0.0826781	0.0122076	-6.35608	down	1.15698	0.088985	0.0605557	-4.04559	down	-	-	-	-	-
T3_positive	MW0152263	Leu-Asp-His	Amino acids and derivatives	Amino acids and derivatives	-	-	-	-	-	1.34473	0.000140875	2.57524	1.36471	up	1.32783	0.000193124	2.15393	1.10697	up
T3_positive	MW0146044	Asp-Asn-Ser	Amino acids and derivatives	Amino acids and derivatives	-	-	-	-	-	1.22032	0.0015714	4.41191	2.1414	up	1.33306	0.00821188	5.30308	2.40683	up
T3_positive	MW0146260	Asp-Ser-Leu	Amino acids and derivatives	Amino acids and derivatives	-	-	-	-	-	1.3472	0.00181904	9.33061	3.22197	up	1.33717	0.00246864	12.5985	3.65518	up
T3_positive	MW0145971	Asparagylaspartic acid	Amino acids and derivatives	Amino acids and derivatives	1.01108	0.166722	0.400157	-1.32136	down	-	-	-	-	-	-	-	-	-	-
T3_positive	MW0153637	Met-Phe-Thr-Glu-Asp	Amino acids and derivatives	Amino acids and derivatives	1.47079	0.00191864	17.2359	4.10735	up	-	-	-	-	-	-	-	-	-	-
T3_positive	MW0153547	Met-Glu-Met	Amino acids and derivatives	Amino acids and derivatives	-	-	-	-	-	1.14461	0.00254531	0.212433	-2.23492	down	-	-	-	-	-
T3_positive	MW0146052	Asp-Asp-Glu	Amino acids and derivatives	Amino acids and derivatives	-	-	-	-	-	1.26979	0.0666806	23.9833	4.58396	up	1.21499	0.0663417	20.2383	4.33901	up
T3_positive	MW0150357	Gly-Glu-Met	Amino acids and derivatives	Amino acids and derivatives	-	-	-	-	-	-	-	-	-	-	1.02509	0.0563189	4.41045	2.14093	up
T3_positive	MW0155189	Phe-Glu-Thr	Amino acids and derivatives	Amino acids and derivatives	-	-	-	-	-	1.30785	0.0348009	0.26516	-1.91507	down	1.33101	8.05806e-05	0.24602	-2.02315	down
T3_positive	MW0150545	Gly-Arg-Gly-Asp-DSer-Pro	Amino acids and derivatives	Amino acids and derivatives	-	-	-	-	-	1.3427	0.00362901	0.0723715	-3.78843	down	1.05189	0.181486	0.106809	-3.22689	down
T3_positive	MW0151128	His-Tyr-Glu-Asp	Amino acids and derivatives	Amino acids and derivatives	-	-	-	-	-	1.19262	0.231392	0.0519221	-4.26751	down	-	-	-	-	-
T3_positive	MW0156918	Ser-Thr-Arg-Asp	Amino acids and derivatives	Amino acids and derivatives	-	-	-	-	-	1.33587	0.00323003	9.21184	3.20349	up	1.33051	0.00438437	10.3955	3.37789	up
T3_positive	MW0158287	Trp-Val-Leu	Amino acids and derivatives	Amino acids and derivatives	1.47586	0.000359879	4.5758	2.19403	up	-	-	-	-	-	1.33005	1.52796e-05	0.226672	-2.14132	down
T3_positive	MW0110054	Trp-Asn-Arg	Amino acids and derivatives	Amino acids and derivatives	1.00876	0.211009	0.409105	-1.28946	down	-	-	-	-	-	1.01101	0.175211	11.3445	3.50393	up
T3_positive	MW0158463	Tyr-Glu-Ser	Amino acids and derivatives	Amino acids and derivatives	1.47537	0.000234262	7.44419	2.89611	up	1.35124	6.38748e-07	6.24791	2.64337	up	-	-	-	-	-
T3_positive	MW0144785	Ala-Tyr-Tyr	Amino acids and derivatives	Amino acids and derivatives	-	-	-	-	-	1.32668	0.0130417	34.0349	5.08894	up	1.26423	0.0117942	23.1097	4.53043	up
T3_positive	MW0150176	Glu-Trp-Leu	Amino acids and derivatives	Amino acids and derivatives	-	-	-	-	-	1.30656	0.0209698	0.275341	-1.86071	down	1.30612	0.00296537	0.30358	-1.71985	down
T3_positive	MW0145988	Asn-Nap-OH	Amino acids and derivatives	Amino acids and derivatives	1.2805	0.028761	0.393508	-1.34553	down	1.33068	0.000578478	0.0469279	-4.41341	down	1.24664	0.102049	0.119255	-3.06788	down
T3_negative	MW0107643	Lactacystin	Amino acids and derivatives	Amino acids and derivatives	1.47697	0.00053836	4.47093	2.16058	up	-	-	-	-	-	1.33871	0.000506028	0.186191	-2.42514	down
T3_positive	MW0153539	Met-Gln-Tyr	Amino acids and derivatives	Amino acids and derivatives	-	-	-	-	-	1.26526	0.0101992	34.3595	5.10264	up	-	-	-	-	-
T3_positive	MW0157887	Thr-Gly-Thr	Amino acids and derivatives	Amino acids and derivatives	1.22262	0.153614	7.47787	2.90263	up	1.26168	0.074597	3.79575	1.92438	up	-	-	-	-	-
T3_positive	MW0149833	Gln-Trp-Trp	Amino acids and derivatives	Amino acids and derivatives	1.47192	0.000233746	4.41084	2.14105	up	1.08283	0.0628851	0.434991	-1.20094	down	1.2861	0.00166988	0.0986186	-3.342	down
T3_negative	MW0146256	Asp-Ser-Glu-Asp	Amino acids and derivatives	Amino acids and derivatives	1.12407	0.0632657	4.39828	2.13694	up	-	-	-	-	-	1.2719	0.0722854	0.189353	-2.40085	down
T3_positive	MW0156468	(2R)-2-amino-3-[(Z)-N-hydroxy-C-[(4-hydroxyphenyl)methyl]carbonimidoyl]sulfanylpropanoic acid	Amino acids and derivatives	Amino acids and derivatives	-	-	-	-	-	1.21552	0.111428	19.5572	4.28963	up	1.06686	0.125198	8.18299	3.03263	up
T3_positive	MW0144505	Ala-Asn-Val	Amino acids and derivatives	Amino acids and derivatives	1.39236	0.000667416	4.3743	2.12905	up	-	-	-	-	-	1.31212	0.000351318	0.412264	-1.27836	down
T3_positive	MW0145948	Asn-Val-Glu-Glu	Amino acids and derivatives	Amino acids and derivatives	1.47479	0.00287257	4.30553	2.10619	up	-	-	-	-	-	1.32944	0.000714548	0.166368	-2.58755	down
T3_positive	MW0144737	Ala-Ser-Trp	Amino acids and derivatives	Amino acids and derivatives	1.13469	0.0484536	7.36382	2.88045	up	1.0263	0.0355693	5.83832	2.54555	up	-	-	-	-	-
T3_positive	MW0144647	Ala-Leu-Tyr	Amino acids and derivatives	Amino acids and derivatives	-	-	-	-	-	1.31507	0.00129825	2.11233	1.07884	up	-	-	-	-	-
T3_negative	MEDN0273	1,3-Dimethyluric acid	Amino acids and derivatives	Amino acids and derivatives	1.09802	0.21187	0.404651	-1.30525	down	-	-	-	-	-	-	-	-	-	-
T3_positive	MW0155119	Phe-Asp-Ala-Glu	Amino acids and derivatives	Amino acids and derivatives	1.40425	0.000703554	4.12484	2.04434	up	-	-	-	-	-	1.33254	0.00362455	0.141906	-2.81699	down
T3_negative	MEDN1306	Ureidosuccinic acid	Amino acids and derivatives	Amino acids and derivatives	-	-	-	-	-	1.33234	0.001166	2.24872	1.1691	up	-	-	-	-	-
T3_negative	MW0157897	Thr-Met	Amino acids and derivatives	Amino acids and derivatives	1.36874	0.00477194	4.13945	2.04944	up	1.17923	0.0159672	2.80139	1.48614	up	-	-	-	-	-
T3_negative	MEDP1669	Alanylphenylalanine	Amino acids and derivatives	Amino acids and derivatives	1.46014	0.000342184	4.07965	2.02844	up	1.34887	0.0019642	14.77	3.88459	up	1.33559	0.0038634	3.6204	1.85615	up
T3_positive	MW0158275	Trp-Tyr-Leu	Amino acids and derivatives	Amino acids and derivatives	1.33001	0.00756376	4.04222	2.01515	up	1.296	0.000278264	9.92008	3.31035	up	1.33015	0.00578621	2.45412	1.2952	up
T3_negative	MW0144821	Z-Ala-asp-OH	Amino acids and derivatives	Amino acids and derivatives	1.07708	0.287629	0.211986	-2.23796	down	1.17198	0.243683	0.101265	-3.30379	down	-	-	-	-	-
T3_negative	MEDP1869	Histidylleucine	Amino acids and derivatives	Amino acids and derivatives	-	-	-	-	-	1.16505	0.0423886	2.45905	1.2981	up	-	-	-	-	-
T3_negative	MW0110229	H-Tyr-tyr-tyr-OH	Amino acids and derivatives	Amino acids and derivatives	-	-	-	-	-	1.33871	0.00668118	0.350959	-1.51063	down	1.33612	3.51129e-06	0.231623	-2.11015	down
T3_negative	MW0108476	N-Phenylacetylphenylalanine	Amino acids and derivatives	Amino acids and derivatives	1.11154	0.145852	0.278201	-1.8458	down	-	-	-	-	-	1.22191	0.177386	16.2723	4.02434	up
T3_negative	MW0158681	Tyr-Ala	Amino acids and derivatives	Amino acids and derivatives	1.18883	0.0787457	0.391507	-1.35289	down	-	-	-	-	-	1.26035	0.00164604	4.73865	2.24447	up
T3_negative	MEDP0025	L-Tryptophan	Amino acids and derivatives	Amino acids and derivatives	-	-	-	-	-	1.34769	0.000815014	0.231711	-2.1096	down	1.31611	0.0333345	0.175065	-2.51404	down
T3_positive	MW0155244	Phe-Leu-Asp-Lys	Amino acids and derivatives	Amino acids and derivatives	1.46932	0.000303994	3.89031	1.95988	up	1.35069	2.04139e-05	8.16973	3.03029	up	1.33786	0.000827565	2.10002	1.0704	up
T3_negative	MEDP0017	L-Histidine	Amino acids and derivatives	Amino acids and derivatives	-	-	-	-	-	1.29251	0.00233924	0.411397	-1.2814	down	1.25806	0.00555699	0.450794	-1.14946	down
T3_negative	MW0144710	Ala-Pro-Asp-Ala-Lys	Amino acids and derivatives	Amino acids and derivatives	1.45335	0.00322751	3.82037	1.93371	up	-	-	-	-	-	1.27727	0.0012148	0.285373	-1.80908	down
T3_positive	MEDL00427	Phe-Leu-Leu	Amino acids and derivatives	Amino acids and derivatives	1.09009	0.138763	3.8191	1.93323	up	1.32521	1.56986e-08	146.347	7.19325	up	1.31382	3.74688e-06	38.3198	5.26002	up
T3_negative	MW0145581	Arg-Arg-Lys-Ala-Ser-Gly-Pro	Amino acids and derivatives	Amino acids and derivatives	-	-	-	-	-	1.32177	0.00566859	0.00578692	-7.43299	down	1.31009	0.00219989	0.00480753	-7.70049	down
T3_negative	MW0158726	Tyr-Pro-Phe	Amino acids and derivatives	Amino acids and derivatives	1.41093	0.022939	3.77871	1.9179	up	1.16038	0.0156517	0.105463	-3.2452	down	1.23645	0.0161811	0.0279096	-5.16309	down
T3_negative	MEDL02347	L-Phenylalanine	Amino acids and derivatives	Amino acids and derivatives	-	-	-	-	-	1.33921	0.00336145	0.164981	-2.59963	down	1.33135	0.00439102	0.0880485	-3.50556	down
T3_negative	MW0109969	Thr-Ser	Amino acids and derivatives	Amino acids and derivatives	1.44473	0.0195128	7.19185	2.84636	up	1.29436	0.164247	21.5249	4.42793	up	-	-	-	-	-
T3_negative	MEDL00352	Glu-Val	Amino acids and derivatives	Amino acids and derivatives	-	-	-	-	-	1.01753	0.219665	0.236135	-2.08232	down	-	-	-	-	-
T3_negative	MW0106981	Glu-Ser	Amino acids and derivatives	Amino acids and derivatives	-	-	-	-	-	1.21017	0.0633628	0.41082	-1.28342	down	-	-	-	-	-
T3_negative	MEDP0247	Nicotinuric acid	Amino acids and derivatives	Amino acids and derivatives	-	-	-	-	-	1.34764	0.000273039	4.23078	2.08092	up	1.33581	0.000951848	3.19764	1.67701	up
T3_negative	MW0149639	Gln-Asn-Phe-Glu	Amino acids and derivatives	Amino acids and derivatives	1.13202	0.18808	3.59736	1.84694	up	1.34577	0.000606192	56.5868	5.82239	up	1.28501	1.42552e-05	15.7301	3.97546	up
T3_negative	MEDN1060	(±)-erythro-Isoleucine	Amino acids and derivatives	Amino acids and derivatives	-	-	-	-	-	1.3481	1.00294e-05	0.36063	-1.47141	down	1.31981	0.0147653	0.326849	-1.6133	down
T3_negative	MW0107520	Ile-Val	Amino acids and derivatives	Amino acids and derivatives	-	-	-	-	-	1.28125	0.0089598	5.09571	2.34928	up	1.25686	0.00874117	4.91113	2.29606	up
T3_negative	MW0108775	N-Feruloylglycyl-L-phenylalanine	Amino acids and derivatives	Amino acids and derivatives	1.34303	0.115187	0.164443	-2.60434	down	-	-	-	-	-	-	-	-	-	-
T3_negative	MEDL02462	Phosphoserine	Amino acids and derivatives	Amino acids and derivatives	-	-	-	-	-	1.14364	0.0736008	0.312308	-1.67896	down	-	-	-	-	-
T3_positive	MW0152957	Lys-Glu-His	Amino acids and derivatives	Amino acids and derivatives	1.12045	0.0672849	3.53095	1.82006	up	-	-	-	-	-	1.18716	0.0859103	0.3058	-1.70934	down
T3_positive	MW0107448	Ile-Leu-Asn	Amino acids and derivatives	Amino acids and derivatives	1.47203	0.000651962	3.42683	1.77687	up	1.27954	0.000174012	0.0516523	-4.27502	down	1.29875	0.000605346	0.0150729	-6.0519	down
T3_negative	MW0104838	2-Phenylglycine	Amino acids and derivatives	Amino acids and derivatives	-	-	-	-	-	-	-	-	-	-	1.23445	0.0029576	2.51523	1.33069	up
T3_negative	MEDL00643	Phenylacetylglutamine	Amino acids and derivatives	Amino acids and derivatives	1.12514	0.170927	7.7887	2.96138	up	-	-	-	-	-	-	-	-	-	-
T3_negative	MW0105440	Aerobactin	Amino acids and derivatives	Amino acids and derivatives	1.22894	0.0424866	3.12432	1.64354	up	1.02315	0.0918196	2.35286	1.23441	up	-	-	-	-	-
T3_negative	MW0146005	Asp-Ala-His-Asp	Amino acids and derivatives	Amino acids and derivatives	1.40747	0.0247488	3.3518	1.74493	up	-	-	-	-	-	1.0217	0.0735294	0.462757	-1.11167	down
T3_negative	MW0110092	Trp-Ala	Amino acids and derivatives	Amino acids and derivatives	-	-	-	-	-	1.25376	0.000575951	7.58271	2.92271	up	1.17093	0.00775127	4.16316	2.05768	up
T3_negative	MEDL00356	Phe-Asp	Amino acids and derivatives	Amino acids and derivatives	1.2811	0.0109735	0.25249	-1.9857	down	1.33477	2.5637e-07	0.0220205	-5.50501	down	1.21493	0.105132	0.0872133	-3.51931	down
T3_negative	MW0157031	Ser-Tyr	Amino acids and derivatives	Amino acids and derivatives	1.07247	0.0935571	2.37177	1.24596	up	-	-	-	-	-	-	-	-	-	-
T3_negative	MW0158312	Trp-Trp	Amino acids and derivatives	Amino acids and derivatives	-	-	-	-	-	1.26556	0.00168843	0.309987	-1.68972	down	1.22686	0.0578452	0.227918	-2.13341	down
T3_negative	MEDL00369	Glutamyl-phenylalanine	Amino acids and derivatives	Amino acids and derivatives	-	-	-	-	-	1.29825	0.032715	2.40975	1.26888	up	1.31225	0.0235835	3.46439	1.7926	up
T3_negative	MEDL00365	Tyrosylleucine	Amino acids and derivatives	Amino acids and derivatives	-	-	-	-	-	1.33744	8.94428e-06	0.139954	-2.83697	down	1.32456	0.000450302	0.116405	-3.10277	down
T3_negative	MW0110317	Tyrosyl-Valine	Amino acids and derivatives	Amino acids and derivatives	-	-	-	-	-	1.30344	0.0120385	4.4079	2.14009	up	-	-	-	-	-
T3_positive	MEDL00344	Glycyl-L-tyrosine	Amino acids and derivatives	Amino acids and derivatives	1.43851	0.00267576	3.22652	1.68998	up	1.34483	8.88402e-07	10.6335	3.41054	up	1.33893	0.000107862	3.29565	1.72056	up
T3_negative	MW0108571	N2-Fructopyranosylarginine	Amino acids and derivatives	Amino acids and derivatives	-	-	-	-	-	1.33319	0.00110476	0.150365	-2.73346	down	1.31779	1.95976e-05	0.170581	-2.55147	down
T3_negative	pme0170	N-Acetyl-L-arginine	Amino acids and derivatives	Amino acids and derivatives	1.05865	0.292526	6.40864	2.68002	up	1.29911	0.120788	10.2473	3.35717	up	-	-	-	-	-
T3_negative	MW0109185	Phe-Met	Amino acids and derivatives	Amino acids and derivatives	-	-	-	-	-	-	-	-	-	-	1.33478	0.00240246	0.0247473	-5.33658	down
T3_negative	MW0157915	Thr-Tyr	Amino acids and derivatives	Amino acids and derivatives	1.19975	0.180179	0.398954	-1.3257	down	-	-	-	-	-	1.31144	0.00272512	3.40971	1.76965	up
T3_negative	MW0108317	Met-Ser	Amino acids and derivatives	Amino acids and derivatives	-	-	-	-	-	1.0983	0.235508	6.6595	2.73541	up	1.22301	0.21277	12.4714	3.64056	up
T3_negative	MW0153885	Methionylvaline	Amino acids and derivatives	Amino acids and derivatives	1.43687	0.00495448	0.252922	-1.98323	down	1.298	0.00475716	0.0642053	-3.96116	down	1.15291	0.018345	0.253854	-1.97793	down
T3_positive	MW0157583	Thr-Asp-Asn-Asp	Amino acids and derivatives	Amino acids and derivatives	1.46034	6.10366e-05	3.17507	1.66679	up	-	-	-	-	-	1.2625	0.00106639	0.245466	-2.02641	down
T3_positive	MW0110341	Val-Gln-Lys	Amino acids and derivatives	Amino acids and derivatives	1.46452	0.00748438	3.1219	1.64242	up	-	-	-	-	-	1.33465	0.00586283	0.168114	-2.57249	down
T3_negative	MW0109090	Phenylalanyl-alanyl-lysine	Amino acids and derivatives	Amino acids and derivatives	-	-	-	-	-	1.13751	0.00210044	0.203619	-2.29606	down	1.12096	0.00349904	0.210214	-2.25007	down
T3_negative	MW0146099	Asp-Glu-His-Glu	Amino acids and derivatives	Amino acids and derivatives	1.40053	0.010664	3.09871	1.63167	up	1.30858	0.0289232	0.202963	-2.30071	down	1.32888	0.0111481	0.0654992	-3.93238	down
T3_negative	MW0151103	His-Thr-Ser-Asp	Amino acids and derivatives	Amino acids and derivatives	-	-	-	-	-	1.34132	0.000851393	0.395524	-1.33816	down	1.33399	8.39286e-06	0.304817	-1.71398	down
T3_negative	MW0149981	Glu-Gln-Phe-Arg	Amino acids and derivatives	Amino acids and derivatives	1.40151	0.0380946	0.0953379	-3.39081	down	1.32165	0.0432593	0.117789	-3.08572	down	-	-	-	-	-
T3_negative	MW0154297	Nap-Tyr-OH	Amino acids and derivatives	Amino acids and derivatives	-	-	-	-	-	1.11038	0.237564	0.114762	-3.12329	down	1.16941	0.123219	0.14673	-2.76877	down
T3_negative	MW0158715	TyrMe-Trp-OH	Amino acids and derivatives	Amino acids and derivatives	-	-	-	-	-	1.00168	0.184583	0.397771	-1.32999	down	-	-	-	-	-
T3_negative	MW0158719	Tyr-Nap-OH	Amino acids and derivatives	Amino acids and derivatives	1.24818	0.121657	0.308404	-1.69711	down	1.2847	0.0883674	0.142686	-2.80908	down	1.1413	0.10203	0.46266	-1.11197	down
T3_negative	MW0158684	Tyrosylasparagine	Amino acids and derivatives	Amino acids and derivatives	-	-	-	-	-	1.23228	0.155395	0.159351	-2.64972	down	-	-	-	-	-
T3_negative	MW0152971	Lys-Glu-Val-Arg	Amino acids and derivatives	Amino acids and derivatives	1.05857	0.00135628	0.139453	-2.84215	down	-	-	-	-	-	-	-	-	-	-
T3_negative	MW0146164	Asp-Leu-Ala-Glu	Amino acids and derivatives	Amino acids and derivatives	-	-	-	-	-	1.29789	0.0703847	0.154332	-2.69589	down	1.27035	0.0904312	0.144763	-2.78824	down
T3_negative	MW0158717	TyrMe-Tyr-OH	Amino acids and derivatives	Amino acids and derivatives	1.12453	0.147787	0.427957	-1.22446	down	-	-	-	-	-	-	-	-	-	-
T3_negative	MW0158700	TyrMe-Asp-OH	Amino acids and derivatives	Amino acids and derivatives	1.47527	0.00193628	7.38144	2.8839	up	1.35291	5.84981e-05	6.45079	2.68948	up	-	-	-	-	-
T3_negative	MW0150445	Gly-Phe-Asn-Thr-Phe	Amino acids and derivatives	Amino acids and derivatives	-	-	-	-	-	-	-	-	-	-	1.0404	0.23488	0.264426	-1.91906	down
T3_negative	MW0158697	TyrMe-Abu-OH	Amino acids and derivatives	Amino acids and derivatives	-	-	-	-	-	1.2855	0.0160727	21.2403	4.40873	up	1.22867	0.0145131	7.75855	2.95579	up
T3_negative	MW0154289	Nap-Met-OH	Amino acids and derivatives	Amino acids and derivatives	1.27368	0.115861	0.221844	-2.17238	down	1.33393	0.00306899	24.8882	4.63739	up	1.32452	0.00374582	112.188	6.80978	up
T3_negative	MW0144559	Ala-Glu-Gln-Tyr-Leu	Amino acids and derivatives	Amino acids and derivatives	1.46245	0.00659886	3.05363	1.61052	up	1.31245	0.000711117	0.338983	-1.56071	down	1.32821	0.00409131	0.11101	-3.17124	down
T3_positive	MW0150439	Gly-Met-Trp	Amino acids and derivatives	Amino acids and derivatives	1.16789	0.126855	3.02025	1.59467	up	-	-	-	-	-	1.14243	0.0798913	0.0868447	-3.52542	down
T3_negative	MW0158707	TyrMe-Met-OH	Amino acids and derivatives	Amino acids and derivatives	1.44271	0.000288996	2.39966	1.26283	up	-	-	-	-	-	-	-	-	-	-
T3_negative	MW0145900	Asn-Thr-Gln-Glu	Amino acids and derivatives	Amino acids and derivatives	-	-	-	-	-	1.34771	0.0003062	6.17592	2.62665	up	1.32825	0.00012092	3.3458	1.74235	up
T3_negative	MW0155398	Phe-Tyr-Val-Lys	Amino acids and derivatives	Amino acids and derivatives	1.37846	0.000604809	0.137891	-2.8584	down	-	-	-	-	-	1.23405	0.00348496	6.31498	2.65878	up
T3_negative	MW0158510	Tyr-Ile-Val-Glu	Amino acids and derivatives	Amino acids and derivatives	1.46875	0.0113796	4.57131	2.19261	up	1.35352	6.17259e-09	8.89272	3.15262	up	-	-	-	-	-
T3_negative	MW0154273	Nap-His-OH	Amino acids and derivatives	Amino acids and derivatives	-	-	-	-	-	-	-	-	-	-	1.23845	0.00114973	6.58335	2.71882	up
T3_negative	MW0151159	His-Val-Tyr-Asp	Amino acids and derivatives	Amino acids and derivatives	-	-	-	-	-	1.34591	8.1457e-06	7.44647	2.89656	up	1.32733	7.23499e-06	9.21185	3.20349	up
T3_negative	MW0151341	Ile-Arg-Tyr-Arg	Amino acids and derivatives	Amino acids and derivatives	1.42444	0.0115441	0.173854	-2.52405	down	-	-	-	-	-	-	-	-	-	-
T3_negative	MW0156957	Ser-Tyr-His-Asp	Amino acids and derivatives	Amino acids and derivatives	-	-	-	-	-	1.34869	0.00429636	0.173376	-2.52802	down	1.33083	0.00333453	0.273249	-1.87171	down
T3_negative	MW0158714	Tyr-Met-OH	Amino acids and derivatives	Amino acids and derivatives	1.06791	0.027315	0.314734	-1.66779	down	-	-	-	-	-	-	-	-	-	-
T3_negative	MW0153739	Met-Abu-OH	Amino acids and derivatives	Amino acids and derivatives	-	-	-	-	-	1.31096	0.0787786	8.87572	3.14986	up	1.30071	0.0773902	9.6944	3.27715	up
T3_positive	MW0144462	Ala-Ala-Ser-Val-Gly	Amino acids and derivatives	Amino acids and derivatives	1.46424	0.000154754	3.01157	1.59052	up	1.34737	0.00754942	0.210599	-2.24743	down	1.33845	0.00120531	0.0699299	-3.83795	down
T3_negative	MW0158668	Tyr-Val-His-Arg	Amino acids and derivatives	Amino acids and derivatives	1.4514	0.0148427	0.382922	-1.38488	down	1.34981	0.00763355	0.0929036	-3.42812	down	1.3358	0.000793181	0.242617	-2.04325	down
T3_negative	MW0157916	Thr-TyrMe-OH	Amino acids and derivatives	Amino acids and derivatives	-	-	-	-	-	1.28654	0.0480324	2.35793	1.23752	up	-	-	-	-	-
T3_negative	MW0145998	Asn-TyrMe-OH	Amino acids and derivatives	Amino acids and derivatives	-	-	-	-	-	1.03843	0.191361	0.406791	-1.29764	down	-	-	-	-	-
T3_negative	MW0155408	Phe-Val-His-Arg	Amino acids and derivatives	Amino acids and derivatives	1.28055	0.00931482	0.421077	-1.24785	down	-	-	-	-	-	1.16745	0.00864072	2.39005	1.25704	up
T3_negative	MW0158716	TyrMe-TyrMe-OH	Amino acids and derivatives	Amino acids and derivatives	-	-	-	-	-	1.35108	0.00819838	81.9299	6.35632	up	1.33043	0.00814555	85.8641	6.42398	up
T3_negative	MW0158621	Tyr-Thr-Gln-Arg	Amino acids and derivatives	Amino acids and derivatives	1.05189	0.070721	0.229756	-2.12182	down	1.14141	0.107312	0.326034	-1.61691	down	-	-	-	-	-
T3_negative	MW0155154	Phe-Gln-Ala-Arg	Amino acids and derivatives	Amino acids and derivatives	1.47103	0.00403348	3.11124	1.63749	up	1.34925	0.00189234	2.89225	1.53219	up	-	-	-	-	-
T3_negative	MW0156737	Ser-Glu-Lys-Arg	Amino acids and derivatives	Amino acids and derivatives	1.47112	0.00600046	3.97863	1.99227	up	1.34248	0.00562724	2.28943	1.19499	up	-	-	-	-	-
T3_negative	MW0110129	Trp-Phe	Amino acids and derivatives	Amino acids and derivatives	1.18801	0.180182	101.943	6.67161	up	-	-	-	-	-	-	-	-	-	-
T3_negative	MW0151584	Ile-Ser-Thr-Glu	Amino acids and derivatives	Amino acids and derivatives	1.46648	0.0103493	0.307605	-1.70085	down	1.32518	0.0174999	0.481435	-1.05459	down	-	-	-	-	-
T3_negative	MW0144834	Ala-Nap-OH	Amino acids and derivatives	Amino acids and derivatives	-	-	-	-	-	-	-	-	-	-	1.00646	0.089036	2.55406	1.35279	up
T3_negative	MEDP1895	Tyr-Phe	Amino acids and derivatives	Amino acids and derivatives	-	-	-	-	-	1.34743	0.000945375	79.5549	6.31388	up	1.33265	0.00098485	108.584	6.76267	up
T3_negative	MW0106263	Cys-Met	Amino acids and derivatives	Amino acids and derivatives	1.13954	0.191182	0.25587	-1.96652	down	-	-	-	-	-	1.27941	0.089065	6.0806	2.60421	up
T3_negative	MW0145374	Arg-His-His	Amino acids and derivatives	Amino acids and derivatives	1.27223	0.0085695	0.0389413	-4.68256	down	1.29966	0.0373699	0.426764	-1.22849	down	1.09258	0.00857629	10.9592	3.45407	up
T3_negative	MW0155222	Phe-Ile-Asp-Leu-Asn	Amino acids and derivatives	Amino acids and derivatives	-	-	-	-	-	1.12117	0.00469015	4.52717	2.17861	up	1.10547	0.0107637	5.40286	2.43372	up
T3_negative	MW0156730	Ser-Glu-Glu-Glu-Ile	Amino acids and derivatives	Amino acids and derivatives	1.44729	0.000176761	2.89607	1.5341	up	-	-	-	-	-	1.18745	0.0253107	0.453847	-1.13972	down
T3_positive	MW0149659	Gln-Cys-Phe	Amino acids and derivatives	Amino acids and derivatives	1.00298	0.215278	2.85378	1.51287	up	-	-	-	-	-	1.03143	0.185016	0.274055	-1.86746	down
T3_negative	MW0110089	Trp(Dioxidation)-Arg	Amino acids and derivatives	Amino acids and derivatives	1.36338	0.00488479	0.425947	-1.23125	down	1.16354	0.00112792	0.15391	-2.69984	down	-	-	-	-	-
T3_negative	MW0151370	Ile-Asp-Lys-Lys	Amino acids and derivatives	Amino acids and derivatives	1.4499	0.002501	0.142793	-2.808	down	1.34221	0.00400726	0.0425182	-4.55578	down	1.22361	0.0380708	0.297761	-1.74777	down
T3_positive	MEDL02018	(2E)-Decenoyl-ACP	Amino acids and derivatives	Amino acids and derivatives	1.46465	5.58702e-05	2.80316	1.48705	up	1.24029	0.00672822	0.466717	-1.09938	down	1.31799	2.66179e-05	0.166497	-2.58643	down
T3_negative	MW0149711	Gln-His-Val-Glu	Amino acids and derivatives	Amino acids and derivatives	1.45693	0.0156245	0.35465	-1.49553	down	1.3326	0.0154324	0.359823	-1.47464	down	-	-	-	-	-
T3_negative	MW0149931	Glu-Asn-Ile-Ile-Asp	Amino acids and derivatives	Amino acids and derivatives	-	-	-	-	-	1.31063	0.0335567	0.018628	-5.74639	down	1.2815	0.0868406	0.0226464	-5.46457	down
T3_negative	MW0107862	L-gamma-Glutamyl-S-allylthio-L-cysteine	Amino acids and derivatives	Amino acids and derivatives	-	-	-	-	-	1.28625	0.0126717	29.0436	4.86015	up	1.11973	0.00547491	10.575	3.40259	up
T3_negative	MW0152907	Lys-Asp-Met-Thr-Cys	Amino acids and derivatives	Amino acids and derivatives	-	-	-	-	-	1.33071	0.000516302	0.14135	-2.82266	down	1.3121	0.000757831	0.174923	-2.51521	down
T3_negative	MW0144727	Ala-Ser-Gln	Amino acids and derivatives	Amino acids and derivatives	1.34441	0.00677382	2.71961	1.4434	up	1.00798	0.089805	0.313694	-1.67257	down	1.21343	0.000387238	0.115345	-3.11597	down
T3_positive	MW0156786	Ser-His-Val-Lys	Amino acids and derivatives	Amino acids and derivatives	1.42281	0.00101231	2.67976	1.4221	up	1.26957	0.0198875	0.0363627	-4.7814	down	1.28821	0.00234969	0.0135694	-6.2035	down
T3_negative	MW0109485	PyroGlu-Met-Arg	Amino acids and derivatives	Amino acids and derivatives	1.21615	0.241961	5.02845	2.33011	up	-	-	-	-	-	-	-	-	-	-
T3_negative	MW0105512	Alanylglutamylarginine	Amino acids and derivatives	Amino acids and derivatives	1.46348	0.0110032	0.250225	-1.9987	down	1.33154	0.00628001	0.0800304	-3.64331	down	1.25332	0.00224033	0.319834	-1.6446	down
T3_negative	MW0151692	Ile-TyrMe-OH	Amino acids and derivatives	Amino acids and derivatives	1.47672	1.49544e-06	2.65199	1.40707	up	1.35162	0.000259352	0.442864	-1.17507	down	1.33898	3.79513e-05	0.166993	-2.58214	down
T3_positive	MW0146157	Asp-Ile-Ser-Glu	Amino acids and derivatives	Amino acids and derivatives	1.08428	0.211239	2.62912	1.39458	up	1.31767	0.0871359	29.2317	4.86946	up	1.25861	0.0951919	11.1185	3.47488	up
T3_negative	MW0144768	Ala-Tyr-Ala-Glu-Ala	Amino acids and derivatives	Amino acids and derivatives	1.46271	3.47119e-05	9.47424	3.24401	up	1.29531	0.0880558	8.24251	3.04308	up	-	-	-	-	-
T3_negative	MW0149709	Gln-His-Trp	Amino acids and derivatives	Amino acids and derivatives	1.31233	0.100222	27.4036	4.77629	up	1.22553	0.00802543	22.5943	4.49789	up	-	-	-	-	-
T3_positive	MW0146305	Asp-Tyr-Ile-Glu	Amino acids and derivatives	Amino acids and derivatives	1.19532	0.0293949	2.60795	1.38292	up	-	-	-	-	-	1.28277	0.00126488	0.330069	-1.59916	down
T3_negative	MW0144286	Ac-Ile-Glu-Thr-Asp-CHO	Amino acids and derivatives	Amino acids and derivatives	-	-	-	-	-	1.35047	3.64569e-05	0.0810159	-3.62565	down	1.33276	0.000268593	0.149303	-2.74369	down
T3_negative	MW0155445	Phe-gly	Amino acids and derivatives	Amino acids and derivatives	1.33844	0.0048683	2.59589	1.37623	up	-	-	-	-	-	1.19107	0.0155585	0.390213	-1.35767	down
T3_negative	MW0110216	Tyr-Pro-Lys	Amino acids and derivatives	Amino acids and derivatives	1.14628	0.0535565	2.56026	1.35629	up	1.02506	0.123888	0.249311	-2.00398	down	1.2357	0.0318598	0.0973772	-3.36027	down
T3_negative	MW0153878	Met-Thr	Amino acids and derivatives	Amino acids and derivatives	1.46537	0.002503	2.55358	1.35252	up	-	-	-	-	-	1.29158	0.000242949	0.204277	-2.2914	down
T3_positive	MW0110123	N2-Tryptophyllysine	Amino acids and derivatives	Amino acids and derivatives	1.46373	0.00722998	2.54396	1.34708	up	1.33216	0.000208151	0.499225	-1.00224	down	1.33236	0.00375085	0.196239	-2.34932	down
T3_negative	MW0159681	[L-Asp(4-L-Arg)]n-L-Asp	Amino acids and derivatives	Amino acids and derivatives	-	-	-	-	-	1.16026	0.0186672	0.145966	-2.7763	down	1.14614	0.0104788	0.149976	-2.73719	down
T3_negative	MW0153729	Met(O)-Glu	Amino acids and derivatives	Amino acids and derivatives	1.33783	0.00594349	0.490444	-1.02784	down	1.30353	0.0611516	7.17698	2.84338	up	1.30395	0.0527708	14.6336	3.87122	up
T3_negative	MW0158730	Tyr-TyrMe-OH	Amino acids and derivatives	Amino acids and derivatives	1.09247	0.0774118	0.357404	-1.48437	down	1.34659	0.0021266	0.0448465	-4.47886	down	1.06999	0.258679	0.125478	-2.99449	down
T3_negative	MW0146364	Asp-Nap-OH	Amino acids and derivatives	Amino acids and derivatives	-	-	-	-	-	1.20507	0.0138269	0.34412	-1.53902	down	1.24898	0.00145298	0.232331	-2.10575	down
T3_negative	MW0109332	Pro-Phe-Lys	Amino acids and derivatives	Amino acids and derivatives	1.35591	1.08285e-05	0.0306381	-5.02853	down	1.35052	0.000228697	0.0567139	-4.14015	down	-	-	-	-	-
T3_negative	MW0153025	Lys-Leu-Arg-Asp	Amino acids and derivatives	Amino acids and derivatives	1.46963	0.0140575	0.0560844	-4.15626	down	1.3458	0.0131389	0.0212943	-5.55339	down	1.23602	0.00713193	0.379684	-1.39713	down
T3_negative	MW0110307	L-Tyrosyl-L-Threonine	Amino acids and derivatives	Amino acids and derivatives	1.07783	0.0479198	4.90352	2.29382	up	-	-	-	-	-	-	-	-	-	-
T3_negative	MW0145332	Arg-Gln-Ser-Lys	Amino acids and derivatives	Amino acids and derivatives	1.29495	0.0705313	0.118647	-3.07526	down	-	-	-	-	-	1.17946	0.00760085	6.45261	2.68988	up
T3_positive	MW0149719	Gln-Ile-Ile	Amino acids and derivatives	Amino acids and derivatives	1.47284	0.000133893	2.45552	1.29603	up	1.35088	0.00114853	0.300634	-1.73392	down	1.33849	0.000534684	0.122432	-3.02995	down
T3_negative	MW0151588	Ile-Ser-Val-Asp	Amino acids and derivatives	Amino acids and derivatives	1.41349	0.000163976	0.193433	-2.3701	down	1.34921	0.000940078	0.0492498	-4.34374	down	1.23005	0.0741161	0.254609	-1.97364	down
T3_negative	MW0144519	Ala-Asp-Ser-Glu	Amino acids and derivatives	Amino acids and derivatives	-	-	-	-	-	1.32488	0.0439562	0.0714114	-3.8077	down	1.33223	0.000263317	0.0403781	-4.63028	down
T3_negative	MW0154274	Nap-HoPhe-OH	Amino acids and derivatives	Amino acids and derivatives	-	-	-	-	-	1.3489	0.0142429	16.1794	4.01609	up	1.29076	0.0115983	23.1549	4.53325	up
T3_negative	MW0158211	Trp-Met-Tyr	Amino acids and derivatives	Amino acids and derivatives	-	-	-	-	-	1.06755	0.201164	0.300841	-1.73293	down	1.14781	0.201496	0.16358	-2.61193	down
T3_negative	MW0146229	Asp-Phe-Trp	Amino acids and derivatives	Amino acids and derivatives	-	-	-	-	-	-	-	-	-	-	1.05353	0.210215	0.233406	-2.09909	down
T3_negative	MW0106261	Cys-Leu-Lys	Amino acids and derivatives	Amino acids and derivatives	-	-	-	-	-	1.25035	0.0265377	0.0879203	-3.50766	down	1.24425	0.0139437	0.0814465	-3.618	down
T3_negative	MW0150925	His-Glu-Phe-Glu	Amino acids and derivatives	Amino acids and derivatives	-	-	-	-	-	-	-	-	-	-	1.33162	0.0060775	0.321019	-1.63927	down
T3_negative	MW0154286	Nap-Ile-OH	Amino acids and derivatives	Amino acids and derivatives	-	-	-	-	-	1.27654	0.0125212	13.0697	3.70815	up	1.27707	0.0122988	23.5873	4.55994	up
T3_negative	MW0108407	1-[2-[(2-Hydroxy-3-phenylpropanoyl)-methylamino]-3-methylbutanoyl]pyrrolidine-2-carboxylic acid	Amino acids and derivatives	Amino acids and derivatives	-	-	-	-	-	1.22226	0.33387	0.0151343	-6.04603	down	1.33414	0.00285612	0.012126	-6.36576	down
T3_negative	MW0105002	(2R)-3-(5-acetamido-2-hydroxyphenyl)sulfanyl-2-azaniumylpropanoate	Amino acids and derivatives	Amino acids and derivatives	1.39331	0.0299374	2.39962	1.26281	up	1.35121	4.73159e-06	17.9632	4.16697	up	1.32954	7.05972e-06	7.48586	2.90417	up
T3_positive	MEDP1307	(2S,3S)-2-amino-3-phenylbutanoic acid	Amino acids and derivatives	Amino acids and derivatives	1.4394	0.0278226	2.39516	1.26012	up	1.30371	0.00259116	0.469101	-1.09203	down	1.31873	0.0128626	0.195854	-2.35215	down
T3_negative	MW0158710	TyrMe-Phe-OH	Amino acids and derivatives	Amino acids and derivatives	1.36041	0.0130882	7.05811	2.81928	up	1.13266	0.100063	4.27803	2.09695	up	-	-	-	-	-
T3_negative	MW0158690	Tyr-HoPhe-OH	Amino acids and derivatives	Amino acids and derivatives	1.34869	0.0679005	0.159957	-2.64425	down	1.34048	0.000161024	28.7373	4.84485	up	1.32818	0.000537305	179.657	7.4891	up
T3_positive	MW0158650	Tyr-Tyr-Gly	Amino acids and derivatives	Amino acids and derivatives	1.16682	0.0915361	2.35326	1.23466	up	-	-	-	-	-	1.09849	0.0877787	0.399089	-1.32522	down
T3_negative	MW0108789	N-gamma-Glutamyl-S-propylcysteine	Amino acids and derivatives	Amino acids and derivatives	1.42221	0.0378514	2.352	1.23389	up	1.34959	0.00193597	0.375742	-1.41218	down	1.32854	0.0190414	0.159754	-2.64607	down
T3_negative	MW0149622	Gln-Arg-Asp-Glu	Amino acids and derivatives	Amino acids and derivatives	1.05012	0.0689245	0.22873	-2.12829	down	1.08745	0.099842	0.342105	-1.54749	down	-	-	-	-	-
T3_negative	MW0110412	Val-Met	Amino acids and derivatives	Amino acids and derivatives	-	-	-	-	-	1.35168	8.01096e-05	12.9836	3.69862	up	1.33905	0.000346479	8.39565	3.06964	up
T3_negative	MW0158490	Tyr-His-Ser-Asp	Amino acids and derivatives	Amino acids and derivatives	1.27452	0.0832741	2.29784	1.20028	up	-	-	-	-	-	1.13218	0.0409521	0.294986	-1.76128	down
T3_negative	MW0154272	Nap-Gly-OH	Amino acids and derivatives	Amino acids and derivatives	1.20166	0.0334784	2.25232	1.17141	up	-	-	-	-	-	1.28641	0.000446033	0.277201	-1.851	down
T3_negative	MW0146248	Asp-Pro-Tyr	Amino acids and derivatives	Amino acids and derivatives	-	-	-	-	-	1.04813	0.0282833	6.33673	2.66374	up	1.32997	0.000182044	15.1778	3.92389	up
T3_negative	MW0159290	Val-Nap-OH	Amino acids and derivatives	Amino acids and derivatives	-	-	-	-	-	1.32905	0.0275199	0.167863	-2.57465	down	1.30292	0.0323424	0.227772	-2.13434	down
T3_negative	MW0146194	Asp-Lys-Ser-Cys-Ala	Amino acids and derivatives	Amino acids and derivatives	-	-	-	-	-	1.05456	0.0222506	0.139913	-2.8374	down	-	-	-	-	-
T3_negative	MW0153634	Met-Phe-Phe	Amino acids and derivatives	Amino acids and derivatives	1.47416	1.22417e-05	11.6505	3.54232	up	1.34873	0.00049231	8.67756	3.11729	up	-	-	-	-	-
T3_negative	MW0146334	Aspartylasparagine	Amino acids and derivatives	Amino acids and derivatives	1.16981	0.188067	0.460153	-1.11981	down	1.08469	0.184168	0.451905	-1.14591	down	-	-	-	-	-
T3_negative	MW0157590	Thr-Asp-Lys-Arg	Amino acids and derivatives	Amino acids and derivatives	1.46938	0.00712774	3.88568	1.95817	up	1.34422	0.00529506	2.8675	1.5198	up	-	-	-	-	-
T3_negative	MW0110253	Tyr-Gly	Amino acids and derivatives	Amino acids and derivatives	1.22553	0.106233	2.21819	1.14938	up	1.34879	1.6865e-05	11.0321	3.46363	up	1.28903	0.000727719	4.97345	2.31425	up
T3_negative	MW0149650	Gln-Asp-Leu-Glu	Amino acids and derivatives	Amino acids and derivatives	1.19837	0.140569	2.93892	1.55529	up	1.21775	0.0882088	4.59697	2.20068	up	-	-	-	-	-
T3_negative	MW0150921	His-Glu-Ile-Glu	Amino acids and derivatives	Amino acids and derivatives	-	-	-	-	-	1.34272	0.00550139	0.315838	-1.66274	down	1.32787	0.0141192	0.207389	-2.26959	down
T3_negative	MW0160997	(indol-3-yl)acetyl-L-phenylalanine	Amino acids and derivatives	Amino acids and derivatives	1.27044	0.0460748	2.20873	1.14322	up	-	-	-	-	-	1.1205	0.0188721	0.113979	-3.13316	down
T3_negative	MW0151391	Ile-Gln-Asn-Glu	Amino acids and derivatives	Amino acids and derivatives	1.04221	0.0807687	2.18988	1.13085	up	1.24132	0.0117402	6.87734	2.78185	up	1.25259	0.0209073	3.14051	1.651	up
T3_negative	MW0110259	Tyr-Ile	Amino acids and derivatives	Amino acids and derivatives	-	-	-	-	-	1.35241	6.43836e-05	0.29193	-1.7763	down	1.33845	0.000123683	0.19771	-2.33855	down
T3_negative	MW0149611	Gln-Ala-Glu-Asp	Amino acids and derivatives	Amino acids and derivatives	-	-	-	-	-	1.20802	0.0763692	15.539	3.95782	up	1.20274	0.0772543	17.1545	4.10052	up
T3_positive	MW0158499	Tyr-Ile-Glu	Amino acids and derivatives	Amino acids and derivatives	1.29621	0.0354309	2.17082	1.11824	up	-	-	-	-	-	1.28181	0.0266844	0.288357	-1.79407	down
T3_negative	MW0145535	Arg-Tyr-Ala-Arg	Amino acids and derivatives	Amino acids and derivatives	-	-	-	-	-	1.07763	0.123104	0.122691	-3.0269	down	1.13365	0.0010004	0.0941928	-3.40824	down
T3_negative	MW0152609	Leu-HoPhe-OH	Amino acids and derivatives	Amino acids and derivatives	-	-	-	-	-	1.19687	0.00128704	21.1483	4.40247	up	1.04346	0.00748869	6.31408	2.65857	up
T3_negative	MEDL01733	Isoleucylaspartic acid	Amino acids and derivatives	Amino acids and derivatives	1.32941	0.165122	0.111519	-3.16464	down	-	-	-	-	-	1.30269	0.0129993	9.55797	3.2567	up
T3_negative	MW0158578	Tyr-Phe-Thr-Lys	Amino acids and derivatives	Amino acids and derivatives	1.43027	0.000468164	0.199842	-2.32307	down	-	-	-	-	-	1.29439	0.0107358	5.85553	2.5498	up
T3_negative	MW0151553	Ile-Phe-Val-Lys	Amino acids and derivatives	Amino acids and derivatives	1.41504	0.000766992	0.218672	-2.19316	down	-	-	-	-	-	1.2656	0.00125206	3.85171	1.9455	up
T3_negative	MW0150895	His-Gln-Asn-Glu	Amino acids and derivatives	Amino acids and derivatives	-	-	-	-	-	1.27059	0.00138828	0.289645	-1.78764	down	1.18568	0.0287452	0.43633	-1.19651	down
T3_negative	MW0144209	Abu-Nap-OH	Amino acids and derivatives	Amino acids and derivatives	1.0469	0.172455	0.495474	-1.01312	down	-	-	-	-	-	1.08517	0.144542	2.82338	1.49742	up
T3_negative	MW0156747	Ser-Glu-Tyr-Glu	Amino acids and derivatives	Amino acids and derivatives	-	-	-	-	-	1.3531	0.00205697	5157.81	12.3325	up	1.3295	0.00205758	2278.7	11.154	up
T3_negative	MW0155344	Phe-Thr-Arg-Lys	Amino acids and derivatives	Amino acids and derivatives	1.39158	0.00326633	0.469402	-1.0911	down	1.23136	0.000197534	0.0534953	-4.22445	down	1.15514	0.00795104	0.113965	-3.13334	down
T3_negative	MW0149637	Gln-Asn-Met	Amino acids and derivatives	Amino acids and derivatives	1.30909	0.0083111	0.474556	-1.07535	down	1.35216	0.000558172	15.2113	3.92707	up	1.33091	0.000430035	32.0537	5.00242	up
T3_negative	MW0144604	Ala-His-Tyr-Glu	Amino acids and derivatives	Amino acids and derivatives	-	-	-	-	-	1.31319	0.000134298	11.3698	3.50714	up	1.33347	0.00159736	19.3121	4.27143	up
T3_negative	MW0144203	Abu-His-OH	Amino acids and derivatives	Amino acids and derivatives	1.34031	0.0404701	0.225641	-2.1479	down	-	-	-	-	-	-	-	-	-	-
T3_negative	MW0158678	Tyr-Abu-OH	Amino acids and derivatives	Amino acids and derivatives	1.32501	0.0124395	2.06975	1.04946	up	1.30795	0.0410461	0.287532	-1.79821	down	1.33116	0.0105262	0.138921	-2.84766	down
T3_negative	MW0154271	Nap-Asp-OH	Amino acids and derivatives	Amino acids and derivatives	-	-	-	-	-	1.13597	0.0995829	7.17222	2.84242	up	-	-	-	-	-
T3_negative	MW0145866	Asn-Phe-Trp	Amino acids and derivatives	Amino acids and derivatives	-	-	-	-	-	1.31168	0.00622942	0.47062	-1.08737	down	-	-	-	-	-
T3_negative	MW0144517	Ala-Asp-Phe	Amino acids and derivatives	Amino acids and derivatives	1.24226	0.0186307	2.06466	1.04591	up	-	-	-	-	-	1.23525	0.00458586	0.292978	-1.77114	down
T3_negative	MW0144208	Abu-Met-OH	Amino acids and derivatives	Amino acids and derivatives	-	-	-	-	-	1.23011	0.00427087	62.4794	5.96531	up	1.29468	0.00510915	47.773	5.57812	up
T3_positive	MW0155865	Pro-Gly-Glu-Cys-Leu	Amino acids and derivatives	Amino acids and derivatives	1.36789	0.0456391	2.04133	1.02951	up	1.31952	0.00321427	0.185812	-2.42809	down	1.31826	0.0171171	0.0910251	-3.45759	down
T3_negative	MW0150275	Glutathionylspermine	Amino acids and derivatives	Amino acids and derivatives	-	-	-	-	-	1.24538	0.065029	0.389673	-1.35967	down	-	-	-	-	-
T3_negative	MW0155158	Phe-Gln-Asp-Arg	Amino acids and derivatives	Amino acids and derivatives	1.46748	0.0256351	11.7666	3.55662	up	1.35369	0.000148889	16.037	4.00333	up	-	-	-	-	-
T3_negative	MW0144797	Ala-Val-Gly-Lys-Ser	Amino acids and derivatives	Amino acids and derivatives	1.38197	0.0537289	0.0948897	-3.3976	down	-	-	-	-	-	1.28075	0.0154825	11.273	3.4948	up
T3_negative	MW0152630	Leu-TyrMe-OH	Amino acids and derivatives	Amino acids and derivatives	1.0435	0.0863049	0.291951	-1.7762	down	1.1291	0.0572696	0.442686	-1.17564	down	-	-	-	-	-
T3_negative	MW0144851	Ala-TyrMe-OH	Amino acids and derivatives	Amino acids and derivatives	-	-	-	-	-	1.12587	0.0322151	0.0994852	-3.32937	down	-	-	-	-	-
T3_positive	MW0155308	Phe-Phe-Tyr	Amino acids and derivatives	Amino acids and derivatives	1.21191	0.127878	2.01611	1.01157	up	1.28951	0.00723552	0.227479	-2.13619	down	1.2911	0.0483549	0.112831	-3.14777	down
T3_positive	MEDP1160	LPE(18:1/ 0:0)	Lipids	LPE	1.10811	0.139852	3.30719	1.72561	up	-	-	-	-	-	-	-	-	-	-
T3_positive	MEDP1658	LPC(O-18:1/0:0)	Lipids	LPC	1.44811	0.0418394	0.0475796	-4.39351	down	-	-	-	-	-	1.27279	0.0674393	9.74453	3.28459	up
T3_positive	MW0015512	9alpha,11alpha-Azoprosta-5Z,13E-dien-1-oic acid	Lipids	Free fatty acids	1.43207	5.21761e-05	131.827	7.0425	up	-	-	-	-	-	1.22273	9.15796e-05	0.0570246	-4.13227	down
T3_positive	MEDN0400	gamma-Linolenic Acid	Lipids	Free fatty acids	1.45456	0.000724877	2.24344	1.16571	up	-	-	-	-	-	-	-	-	-	-
T3_positive	MEDP1339	LPC(18:1/0:0)	Lipids	LPC	1.43149	0.0484717	0.0467379	-4.41926	down	-	-	-	-	-	1.3108	0.000574422	22.3289	4.48084	up
T3_positive	MW0011498	(all-Z)-7,10,13-Docosatrienoic acid	Lipids	Free fatty acids	1.34476	0.00648113	0.284783	-1.81206	down	-	-	-	-	-	-	-	-	-	-
T3_positive	MEDL02768	16-Methylheptadecanoic acid	Lipids	Free fatty acids	1.28956	0.000653593	0.111181	-3.16902	down	1.31882	0.00159234	0.198156	-2.33529	down	-	-	-	-	-
T3_positive	MEDP1341	1-(9Z,12Z-octadecadienoyl)-sn-glycero-3-phosphocholine	Lipids	LPC	1.44451	0.00480584	0.163379	-2.61371	down	-	-	-	-	-	1.29578	0.00815539	4.77827	2.25649	up
T3_positive	MW0143974	7-Hydroxycoumarinyl-gamma-linolenate	Lipids	Free fatty acids	-	-	-	-	-	1.34604	0.00268025	0.0240644	-5.37696	down	1.33177	0.0040238	0.0219225	-5.51144	down
T3_positive	MW0052866	Oleic estolide	Lipids	Free fatty acids	1.42822	0.0222954	0.0822297	-3.6042	down	-	-	-	-	-	1.28298	0.000718059	6.98227	2.8037	up
T3_positive	MEDN0387	FFA(11:0)	Lipids	Free fatty acids	1.46603	2.82638e-05	0.276075	-1.85687	down	-	-	-	-	-	1.25229	0.125423	5.91946	2.56547	up
T3_positive	MW0063654	Ethyl stearate	Lipids	Free fatty acids	-	-	-	-	-	1.28749	0.00171735	0.279061	-1.84135	down	-	-	-	-	-
T3_positive	MW0012125	11-Hydroxy-9-tridecenoic acid	Lipids	Free fatty acids	1.44351	0.0413775	0.161784	-2.62786	down	1.33202	0.031665	0.0265447	-5.23543	down	1.27531	0.0046648	0.164075	-2.60757	down
T3_positive	MW0054380	Ethyl alpha-linolenate	Lipids	Free fatty acids	1.36981	0.0269387	0.120738	-3.05005	down	-	-	-	-	-	1.20617	0.013486	5.39155	2.4307	up
T3_negative	MW0012006	9-Hydroxy-2,6,12-trimethyl-12-[2-[3,4,5-trihydroxy-6-(hydroxymethyl)oxan-2-yl]oxyethyl]-15-oxatetracyclo[8.4.1.01,10.02,7]pentadecane-6-carboxylic acid	Lipids	Free fatty acids	1.46789	3.69016e-06	9.56447	3.25768	up	1.27961	0.024671	2.87368	1.5229	up	1.30752	0.000681627	0.300454	-1.73478	down
T3_positive	MW0011468	10-nitro-9E-octadecenoic acid	Lipids	Free fatty acids	-	-	-	-	-	1.34242	0.0161469	0.174295	-2.52039	down	1.33292	0.01095	0.162921	-2.61775	down
T3_positive	pmp001271	1-Linoleoyl-sn-glycerol-diglucoside	Lipids	Free fatty acids	1.4283	0.0343209	0.0788074	-3.66553	down	-	-	-	-	-	1.28798	0.00560693	7.42692	2.89276	up
T3_positive	MEDN0375	13-HOTE	Lipids	Free fatty acids	1.29186	0.0128814	2.91654	1.54426	up	1.15693	0.0415466	2.57493	1.36453	up	-	-	-	-	-
T3_negative	MW0011976	(5S,6R,7E,9E,12S,14Z)-6-[(2R)-2-[[(4R)-4-amino-4-carboxybutanoyl]amino]-3-(carboxymethylamino)-3-oxopropyl]sulfanyl-5,12-dihydroxyicosa-7,9,14-trienoic acid	Lipids	Free fatty acids	1.3502	0.0595863	8.03874	3.00697	up	1.30769	0.00458116	20.3561	4.34739	up	1.18427	0.00807554	2.53226	1.34042	up
T3_positive	MEDP1345	LysoPC(18:3(9Z,12Z,15Z))	Lipids	LPC	1.43585	0.0437651	0.105977	-3.23818	down	-	-	-	-	-	1.3066	0.00406621	5.57232	2.47828	up
T3_positive	MEDN1008	FFA(11:1)	Lipids	Free fatty acids	1.42967	0.0714813	6.99069	2.80544	up	1.34009	0.00010976	0.170103	-2.55552	down	1.32453	0.0565239	0.0243327	-5.36096	down
T3_positive	MW0016268	Butyl(S)-3-hydroxybutyrate glucoside	Lipids	Free fatty acids	1.14634	0.158258	0.203098	-2.29975	down	-	-	-	-	-	-	-	-	-	-
T3_positive	MW0015461	9-Hydroxy-8-(hydroxymethyl)-6-(6-methylheptanoyloxy)-2,3,4,5a,6,8,9,9a-octahydropyrano[3,4-b][1,4]dioxepine-3-carboxylic acid	Lipids	Free fatty acids	-	-	-	-	-	1.29054	0.0729105	0.0467669	-4.41837	down	1.28489	0.0476156	0.0604463	-4.0482	down
T3_positive	MW0055475	(2-Hydroxy-2-oxo-1,2lambda5-oxaphospholan-5-yl)methyl (Z)-octadec-9-enoate	Lipids	Free fatty acids	1.47582	3.41246e-05	4.82013	2.26907	up	1.31172	0.000483955	0.336529	-1.5712	down	1.33211	3.63494e-06	0.0698174	-3.84027	down
T3_positive	MEDP1346	LPC(0:0/16:0)	Lipids	LPC	1.4664	0.0027105	4.23135	2.08112	up	-	-	-	-	-	1.26639	0.000409745	0.185502	-2.43049	down
T3_negative	MW0149468	Ganoderic acid H	Lipids	Free fatty acids	1.04712	0.020276	0.190927	-2.38891	down	1.27326	0.0366863	0.241592	-2.04936	down	-	-	-	-	-
T3_negative	MEDN1426	9(S),12(S),13(S)-TriHOME	Lipids	Free fatty acids	1.3328	0.0478638	2.07192	1.05097	up	-	-	-	-	-	-	-	-	-	-
T3_negative	MEDL02170	epi-Lipoxin A4	Lipids	Free fatty acids	1.35167	0.0252739	2.2352	1.1604	up	-	-	-	-	-	-	-	-	-	-
T3_negative	MEDN1144	alpha-Dimorphecolic acid	Lipids	Free fatty acids	1.38064	0.0404289	3.84121	1.94156	up	1.2158	0.0110292	2.24283	1.16532	up	-	-	-	-	-
T3_negative	MEDN0364	1-Octadecanoyl-sn-glycero-3-phosphoethanolamine	Lipids	LPE	1.30915	0.0179303	0.352868	-1.5028	down	-	-	-	-	-	1.18547	0.136443	5.55349	2.47339	up
T3_negative	MW0148386	Docosahexaenoic acid	Lipids	Free fatty acids	1.42631	6.09076e-05	8.83177	3.1427	up	-	-	-	-	-	-	-	-	-	-
T3_negative	MEDN1110	1,11-Undecanedicarboxylic acid	Lipids	Free fatty acids	1.12285	0.138526	0.32322	-1.62941	down	1.17723	0.109562	5.915	2.56438	up	1.24747	0.0900866	18.3002	4.19379	up
T3_negative	MW0011996	10E,12Z-Octadecadienoic acid	Lipids	Free fatty acids	1.3178	0.136794	0.153109	-2.70737	down	1.1499	0.0126017	3.0277	1.59822	up	1.3195	0.00497898	19.7748	4.30559	up
T3_negative	MW0053853	Heneicosanoic acid	Lipids	Free fatty acids	1.43824	0.0386403	0.193936	-2.36635	down	-	-	-	-	-	1.33768	3.70814e-07	6.00729	2.58671	up
T3_negative	MEDN1417	13-Hpode	Lipids	Free fatty acids	1.22912	0.110403	2.56012	1.35621	up	1.23669	0.013155	2.65892	1.41084	up	-	-	-	-	-
T3_positive	MW0109034	palmyramide A	Lipids	Free fatty acids	1.37791	0.00281339	2.72905	1.4484	up	-	-	-	-	-	1.14415	0.000201671	0.0787694	-3.66622	down
T3_negative	pmp001276	1-Linolenoyl-rac-glycerol-diglucoside	Lipids	Free fatty acids	1.39992	0.0570757	0.0567301	-4.13974	down	1.08702	0.134183	0.430866	-1.21469	down	1.23982	0.00980768	7.595	2.92505	up
T3_negative	MW0054377	S-[2-[3-[[4-[[[5-(6-aminopurin-9-yl)-4-hydroxy-3-phosphonooxyoxolan-2-yl]methoxy-hydroxyphosphoryl]oxy-hydroxyphosphoryl]oxy-2-hydroxy-3,3-dimethylbutanoyl]amino]propanoylamino]ethyl] (9E,12E)-octadeca-9,12-dienethioate	Lipids	Free fatty acids	-	-	-	-	-	1.34578	0.000915131	155.067	7.27675	up	1.30997	0.000765323	76.9467	6.26579	up
T3_negative	MW0015212	[(1S,5S,6S,9S,11R,12S,13S,14R,15R)-6-(Furan-3-yl)-14-hydroxy-5,12,16,16-tetramethyl-8,21-dioxo-7,10,17-trioxahexacyclo[13.3.3.01,15.02,12.05,11.09,11]henicos-19-en-13-yl] 3-methylbutanoate	Lipids	Free fatty acids	1.29939	0.0216119	2.40577	1.2665	up	1.00312	0.0507799	0.170151	-2.55512	down	1.12072	0.0119418	0.070726	-3.82162	down
T3_positive	MEDN1476	Allantoic acid	Organic acids	Organic acids	-	-	-	-	-	-	-	-	-	-	1.33282	0.000940848	2.09532	1.06717	up
T3_positive	MEDP1799	Quinaldic acid	Organic acids	Organic acids	-	-	-	-	-	-	-	-	-	-	1.33059	0.00383631	0.479213	-1.06126	down
T3_negative	MW0113422	6-[(2-benzyl-2,3,6-trihydroxy-2,3-dihydro-1-benzofuran-4-yl)oxy]-3,4,5-trihydroxyoxane-2-carboxylic acid	Organic acids	Organic acids	1.46987	0.00411323	131.889	7.04318	up	1.28158	0.0620693	6.80724	2.76707	up	1.3245	0.00355504	0.0516134	-4.27611	down
T3_positive	MW0116179	[2-(1H-tetrazol-5-yl)phenoxy]acetic acid	Organic acids	Organic acids	-	-	-	-	-	1.32244	0.00274036	0.229352	-2.12437	down	1.30401	0.00236189	0.256244	-1.96441	down
T3_positive	MW0117072	1-[2-(2,5-Dimethylphenoxy)ethyl]-3-indolecarboxylic acid	Organic acids	Organic acids	1.41786	0.0148157	0.16307	-2.61644	down	1.28135	0.0146013	0.0465487	-4.42511	down	1.03422	0.0675679	0.285453	-1.80867	down
T3_positive	MEDN1479	N-Palmitoyl Taurine	Organic acids	Organic acids	-	-	-	-	-	1.35058	0.0035327	0.0178152	-5.81074	down	1.33634	0.00387348	0.0142832	-6.12954	down
T3_positive	MW0106415	Didecyl hydrogen phosphate	Organic acids	Organic acids	-	-	-	-	-	1.21998	0.00904732	3.32478	1.73326	up	1.29067	0.0240309	2.64127	1.40123	up
T3_positive	MW0012544	16beta-16-Hydroxy-3-oxo-1,12-oleanadien-28-oic acid	Organic acids	Organic acids	1.33028	0.00204966	0.192625	-2.37613	down	1.09721	0.0145831	0.382116	-1.38792	down	-	-	-	-	-
T3_positive	MW0116348	1-(pyridin-2-yl)-1H-pyrazole-4-carboxylic acid	Organic acids	Organic acids	-	-	-	-	-	1.16962	0.026024	0.355628	-1.49156	down	-	-	-	-	-
T3_positive	MW0111391	4-O-feruloyl-D-quinic acid	Organic acids	Organic acids	1.45255	0.000490653	4.71328	2.23673	up	1.34209	2.57301e-05	7.865	2.97545	up	-	-	-	-	-
T3_positive	MW0015654	All-trans-heptaprenyl diphosphate	Organic acids	Organic acids	1.13801	0.0537577	0.443386	-1.17336	down	-	-	-	-	-	1.01228	0.0762576	2.13441	1.09383	up
T3_negative	MW0135587	6-[4,5-dihydroxy-2-(3,5,6,7-tetrahydroxy-4-oxo-3,4-dihydro-2H-1-benzopyran-2-yl)phenoxy]-3,4,5-trihydroxyoxane-2-carboxylic acid	Organic acids	Organic acids	1.47133	0.0194819	59.7687	5.90132	up	1.3433	0.00452844	8.7525	3.1297	up	1.32166	0.0251422	0.14644	-2.77162	down
T3_positive	MW0112350	3,4,5-trihydroxy-6-({2-[2,4,6-trihydroxy-3-(3-methylbut-2-en-1-yl)phenyl]acetyl}oxy)oxane-2-carboxylic acid	Organic acids	Organic acids	1.34737	2.83787e-05	50.3307	5.65337	up	-	-	-	-	-	1.1339	1.15847e-05	0.0438839	-4.51016	down
T3_positive	MW0013769	3,4,5-trihydroxy-6-[2-hydroxy-1-(1-oxo-1H-isochromen-3-yl)butoxy]oxane-2-carboxylic acid	Organic acids	Organic acids	1.43007	1.04019e-05	45.0742	5.49423	up	-	-	-	-	-	1.33604	3.42033e-06	0.0113791	-6.45747	down
T3_positive	MW0103855	(2R,4R)-2-phenyl-1,3-thiazolidine-4-carboxylic acid	Organic acids	Organic acids	1.25273	0.188459	0.191329	-2.38587	down	1.21369	0.166661	0.121586	-3.03995	down	-	-	-	-	-
T3_positive	MW0118362	2-(9h-Carbazol-9-yl)benzoic acid	Organic acids	Organic acids	-	-	-	-	-	1.27893	0.07015	8.32954	3.05824	up	-	-	-	-	-
T3_positive	MEDL00486	3-Hydroxybutyric acid	Organic acids	Organic acids	-	-	-	-	-	-	-	-	-	-	1.33786	9.43477e-07	0.388857	-1.36269	down
T3_positive	MW0119290	3-({5,6-Dimethylthieno[2,3-d]pyrimidin-4-yl}sulfanyl)propanoic acid	Organic acids	Organic acids	1.41978	0.00262727	37.3223	5.22197	up	1.10307	0.255596	0.131129	-2.93094	down	1.33308	0.00378953	0.00351341	-8.15291	down
T3_negative	MW0141137	1,3,4,5-Tetracaffeoylquinic acid	Organic acids	Organic acids	1.45421	1.16111e-07	36.7198	5.19849	up	1.22893	0.120635	14.665	3.87431	up	1.00582	0.0518445	0.399377	-1.32418	down
T3_positive	MEDN1492	(R)-mandelic Acid	Organic acids	Organic acids	-	-	-	-	-	1.30945	0.034362	0.251089	-1.99373	down	1.30082	0.012011	0.384874	-1.37754	down
T3_positive	MADN0586	2-methyl citric acid	Organic acids	Organic acids	-	-	-	-	-	-	-	-	-	-	1.05755	0.195318	3.23678	1.69456	up
T3_positive	MW0113895	alpha-D-Galactopyranuronosyl-(1->4)-alpha-D-galactopyranuronosyl-(1->4)-D-galacturonic acid	Organic acids	Organic acids	-	-	-	-	-	1.09033	0.0179928	2.51667	1.33152	up	-	-	-	-	-
T3_positive	MW0014136	3-Hydroxyvalproic acid	Organic acids	Organic acids	-	-	-	-	-	1.16146	0.00392356	0.196745	-2.3456	down	1.11363	0.00819567	0.23914	-2.06408	down
T3_positive	MEDP0285	2,6-Diaminooimelic Acid	Organic acids	Organic acids	-	-	-	-	-	1.33989	0.0214439	0.0773899	-3.69171	down	1.27814	0.0694973	0.122811	-3.02549	down
T3_positive	MW0118662	2-Mercapto-5-benzimidazolecarboxylic acid	Organic acids	Organic acids	-	-	-	-	-	1.22313	0.0103352	2.63936	1.40019	up	1.28938	0.00187369	2.11299	1.07929	up
T3_positive	MW0014162	3-Methyl-5-pentyl-2-furannonanoic acid	Organic acids	Organic acids	1.32035	0.0305555	0.0904447	-3.46682	down	-	-	-	-	-	1.16635	0.00213914	7.1506	2.83806	up
T3_positive	MW0122710	9-Methyluric acid	Organic acids	Organic acids	1.38713	0.0394591	0.496596	-1.00985	down	-	-	-	-	-	1.32501	0.00322254	2.92481	1.54834	up
T3_positive	MW0110047	Tropate	Organic acids	Organic acids	-	-	-	-	-	1.34149	0.00084932	0.317042	-1.65725	down	1.33212	0.00256853	0.207238	-2.27064	down
T3_positive	ZINC70451033	[(2S,3R,4S,5S,6R)-3,4,5-trihydroxy-6-(hydroxymethyl)oxan-2-yl] (1R,2R,3S,4S,5R,9S,10S,13R,14S)-2,3,14-trihydroxy-14-(hydroxymethyl)-5,9-dimethyltetracyclo[11.2.1.01,10.04,9]hexadecane-5-carboxylate	Organic acids	Organic acids	1.39095	0.000213101	31.1284	4.96016	up	1.06613	0.059567	4.49489	2.16828	up	1.29001	0.000117781	0.144398	-2.79188	down
T3_positive	MEDN1354	3-Methacrylic acid	Organic acids	Organic acids	1.28346	0.0603457	0.327978	-1.60833	down	1.13186	0.0485088	2.04468	1.03188	up	1.27329	0.021295	6.23419	2.6402	up
T3_positive	MW0126336	Pyridoxamine phosphate	Organic acids	Organic acids	-	-	-	-	-	1.26687	0.0845906	12.7357	3.67081	up	1.27425	0.0812847	17.7059	4.14616	up
T3_positive	MW0126958	Vulpinic acid	Organic acids	Organic acids	-	-	-	-	-	-	-	-	-	-	1.19334	0.0538814	0.320891	-1.63984	down
T3_positive	MW0161928	Iminoacetate	Organic acids	Organic acids	1.39497	0.0448321	29.101	4.863	up	-	-	-	-	-	1.30371	0.0458976	0.0382143	-4.70974	down
T3_positive	FDATN00641	Chromocarb	Organic acids	Organic acids	1.46647	0.0157888	28.9021	4.8531	up	-	-	-	-	-	1.26107	0.0141735	0.0322024	-4.95669	down
T3_positive	MW0113036	4-Deoxythreonic acid	Organic acids	Organic acids	-	-	-	-	-	1.33532	0.0037172	3.01268	1.59105	up	1.31741	0.00553248	2.42653	1.27889	up
T3_positive	MW0138750	Lecanoric acid	Organic acids	Organic acids	-	-	-	-	-	1.07776	0.0121159	8.93768	3.1599	up	-	-	-	-	-
T3_positive	MW0160602	Gibberellin A9	Organic acids	Organic acids	1.3625	0.00412369	0.182427	-2.45461	down	1.33758	7.7844e-05	0.066056	-3.92017	down	-	-	-	-	-
T3_positive	MEDN0851	Indolepyruvate	Organic acids	Organic acids	1.39502	0.00246652	2.64521	1.40338	up	-	-	-	-	-	-	-	-	-	-
T3_positive	MW0117425	2-(2,5-dimethyl-1H-pyrrol-1-yl)-5-hydroxybenzoic acid	Organic acids	Organic acids	1.07902	0.145216	0.445317	-1.16709	down	1.21257	0.00471434	0.218491	-2.19436	down	-	-	-	-	-
T3_negative	MW0128989	{10-butanoyl-5-hydroxy-2,2-dimethyl-8-oxo-6-propyl-2H,3H,4H,8H-pyrano[3,2-g]chromen-3-yl}oxidanesulfonic acid	Organic acids	Organic acids	1.27306	0.302985	19.7752	4.30562	up	-	-	-	-	-	1.04917	0.314708	0.0813343	-3.61999	down
T3_positive	MW0142027	2,3-Diphenylquinoxaline-6-carboxylic acid	Organic acids	Organic acids	1.42016	0.000845074	0.180448	-2.47034	down	1.28913	0.00162206	0.195754	-2.35289	down	-	-	-	-	-
T3_positive	MW0116352	1-(Thiophene-2-sulfonyl)-piperidine-3-carboxylic acid	Organic acids	Organic acids	1.41453	0.0184792	19.0534	4.25198	up	-	-	-	-	-	1.33277	0.0201358	0.0458667	-4.44641	down
T3_positive	MW0124205	Gambogic acid	Organic acids	Organic acids	1.42933	0.0035266	3.04887	1.60828	up	1.33384	4.29548e-05	4.28508	2.09932	up	-	-	-	-	-
T3_positive	MEDN1395	(R)-(-)-2-Phenylpropionic acid	Organic acids	Organic acids	1.30686	0.219644	17.9527	4.16613	up	-	-	-	-	-	1.04673	0.240122	0.119769	-3.06167	down
T3_positive	MW0156210	Pulcherriminic acid	Organic acids	Organic acids	1.43927	3.49806e-05	16.9143	4.08017	up	-	-	-	-	-	1.32923	0.000311386	0.056846	-4.1368	down
T3_positive	MW0010868	(1'R)-Nepetalic acid	Organic acids	Organic acids	1.38789	0.000404044	0.18865	-2.40622	down	1.18622	0.00122994	0.095115	-3.39418	down	-	-	-	-	-
T3_positive	MW0116747	1,8-Naphthyridine-2-carboxylic acid	Organic acids	Organic acids	-	-	-	-	-	1.08078	0.0769377	0.218125	-2.19677	down	1.09697	0.152954	0.0863399	-3.53383	down
T3_positive	MW0107871	L-Hexahydro-3-imino-1,2,4-oxadiazepine-3-carboxylic acid	Organic acids	Organic acids	-	-	-	-	-	1.26902	0.0030215	0.154872	-2.69085	down	1.17806	0.0899779	0.190323	-2.39348	down
T3_positive	MW0103825	(1R,6S)-bicyclo[4.1.0]heptane-7-carboxylic acid	Organic acids	Organic acids	-	-	-	-	-	1.21668	0.00323751	0.0275084	-5.18399	down	1.17163	0.000631648	0.0490952	-4.34827	down
T3_positive	MEDP0823	L-3-Phenyllactic acid	Organic acids	Organic acids	-	-	-	-	-	-	-	-	-	-	1.23435	0.00484527	3.21328	1.68405	up
T3_negative	MW0109082	Perindoprilat glucuronide	Organic acids	Organic acids	1.46323	0.0279784	15.8376	3.98528	up	-	-	-	-	-	1.32297	0.0285054	0.0752691	-3.7318	down
T3_positive	MW0107914	2-(2-(1H-Indol-3-yl)acetamido)pentanedioic acid	Organic acids	Organic acids	-	-	-	-	-	-	-	-	-	-	1.21983	0.089367	0.233081	-2.10109	down
T3_positive	MEDN1399	Benzenebutanoic acid	Organic acids	Organic acids	1.09413	0.222023	0.260592	-1.94013	down	-	-	-	-	-	-	-	-	-	-
T3_positive	MW0110464	Vignatic acid A	Organic acids	Organic acids	1.14194	0.0218451	2.99845	1.58421	up	-	-	-	-	-	-	-	-	-	-
T3_positive	MW0015820	Annotemoyin 1	Organic acids	Organic acids	-	-	-	-	-	1.04782	0.325603	0.0686143	-3.86535	down	-	-	-	-	-
T3_positive	MW0111404	(2E)-3-[4-({2-O-[(2S,3R,4R)-3,4-Dihydroxy-4-(hydroxymethyl)tetrahydro-2-furanyl]-beta-D-glucopyranosyl}oxy)-3-methoxyphenyl]acrylic acid	Organic acids	Organic acids	1.34406	0.0394798	14.5035	3.85833	up	1.32005	0.000335274	225.429	7.81653	up	1.32143	1.18669e-05	15.5431	3.9582	up
T3_negative	MW0134782	6-({6-[(3,3-dimethyloxiran-2-yl)methyl]-8-methoxy-2-oxo-2H-chromen-7-yl}oxy)-3,4,5-trihydroxyoxane-2-carboxylic acid	Organic acids	Organic acids	1.46863	0.00080569	14.0156	3.80896	up	1.34946	0.00962684	85.4166	6.41645	up	1.32991	0.013129	6.09441	2.60749	up
T3_negative	MW0135662	6-{[1,8-dihydroxy-4-(3-methylbut-2-en-1-yl)-11-(2-methylprop-1-en-1-yl)-12-oxo-11,12-dihydro-5,10-dioxatetraphen-3-yl]oxy}-3,4,5-trihydroxyoxane-2-carboxylic acid	Organic acids	Organic acids	1.34725	0.00173202	13.5903	3.7645	up	1.01364	0.121699	3.54295	1.82495	up	1.25097	0.00842376	0.260698	-1.93955	down
T3_positive	MW0112302	3'-(2'',3''-Digalloylglucosyl)-phloroacetophenone	Organic acids	Organic acids	1.09313	0.0622419	3.11744	1.64036	up	-	-	-	-	-	-	-	-	-	-
T3_positive	MW0108376	N-(1-Deoxy-b-D-fructopyranosyl)(R)C(S)S-alliin	Organic acids	Organic acids	1.33374	0.00691717	0.298902	-1.74226	down	-	-	-	-	-	-	-	-	-	-
T3_positive	MW0130722	2-benzyl-4-(octahydro-1H-isoindol-2-yl)-4-oxobutanoic acid	Organic acids	Organic acids	1.47482	0.00482157	0.00347402	-8.16918	down	1.26222	0.000989062	0.0737538	-3.76114	down	1.23305	0.226999	21.2301	4.40804	up
T3_positive	MW0109287	Plantaricin BN	Organic acids	Organic acids	-	-	-	-	-	-	-	-	-	-	1.17187	0.0151814	0.471358	-1.08511	down
T3_positive	MW0109277	Piperenol A triacetate	Organic acids	Organic acids	1.04548	0.191787	2.83619	1.50396	up	-	-	-	-	-	-	-	-	-	-
T3_positive	MW0116786	1-[4-(Acetylamino)phenyl]-5-oxopyrrolidine-3-carboxylic acid	Organic acids	Organic acids	1.45733	0.00494411	0.291875	-1.77658	down	1.35152	0.00522787	0.0668144	-3.9037	down	1.32991	0.00960862	0.228915	-2.12712	down
T3_positive	MW0107697	Lentinic acid	Organic acids	Organic acids	1.44343	0.000587672	0.0712067	-3.81184	down	-	-	-	-	-	1.31436	0.000468924	19.5771	4.29109	up
T3_negative	MW0135682	6-{[2-(2,3-dihydroxy-4-methoxyphenyl)-4-oxo-4H-chromen-7-yl]oxy}-3,4,5-trihydroxyoxane-2-carboxylic acid	Organic acids	Organic acids	1.38325	4.40942e-05	11.5414	3.52875	up	1.29488	0.128445	65.4795	6.03297	up	1.1954	0.170204	5.67343	2.50422	up
T3_positive	MEDTP02578	2-Hydroxy-4-(methylthio)butyric acid	Organic acids	Organic acids	-	-	-	-	-	1.19097	0.168585	0.223337	-2.1627	down	-	-	-	-	-
T3_positive	MEDP0689	Tranexamic Acid	Organic acids	Organic acids	1.46446	0.00451236	10.2849	3.36246	up	1.32624	0.0135766	5.58684	2.48203	up	-	-	-	-	-
T3_positive	MW0106344	Cythioate	Organic acids	Organic acids	1.37982	0.0163011	0.273871	-1.86843	down	-	-	-	-	-	1.27936	0.00184861	3.90516	1.96538	up
T3_positive	MW0117467	2-[(2-Methoxyphenyl)amino]pyridine-3-carboxylic acid	Organic acids	Organic acids	1.4646	0.00129067	0.307724	-1.70029	down	1.35208	0.00216752	0.0656241	-3.92963	down	1.3321	0.0049059	0.213256	-2.22934	down
T3_positive	MW0107420	Ibandronic Acid	Organic acids	Organic acids	1.33604	0.0621374	0.45324	-1.14165	down	-	-	-	-	-	1.30018	0.0067999	2.4489	1.29213	up
T3_positive	MEDL01846	Dihydroferulic acid	Organic acids	Organic acids	-	-	-	-	-	1.2029	0.0742899	2.17613	1.12177	up	1.2181	0.0737514	2.27797	1.18775	up
T3_positive	MW0011349	NCGC00384912-01_C38H61NO9_(3beta,9xi,16alpha)-3-[(2-Acetamido-2-deoxy-beta-D-glucopyranosyl)oxy]-16-hydroxyolean-12-en-28-oic acid	Organic acids	Organic acids	1.36474	0.109375	0.0684524	-3.86876	down	-	-	-	-	-	1.26023	0.037752	6.1038	2.60971	up
T3_positive	MEDP0208	Succinic acid	Organic acids	Organic acids	-	-	-	-	-	1.34877	0.00197388	202.044	7.65852	up	1.30896	0.00186489	128.831	7.00933	up
T3_positive	MW0103952	2-Oxo-5-(3,3-dimethylguanidine-1-yl)pentanoic acid	Organic acids	Organic acids	1.45296	0.0010107	4.63576	2.21281	up	1.28936	0.0550633	4.41319	2.14182	up	-	-	-	-	-
T3_positive	MW0160003	Moexiprilat	Organic acids	Organic acids	1.30818	0.0154934	2.34711	1.23088	up	1.23053	0.00560902	2.66783	1.41567	up	-	-	-	-	-
T3_positive	MW0105065	3-Hydroxydecanedioic acid	Organic acids	Organic acids	1.4748	0.000164297	10.7335	3.42405	up	-	-	-	-	-	1.3376	0.000316465	0.0806557	-3.63208	down
T3_positive	MW0013829	3,4-Dimethyl-5-pentyl-2-furanpropanoic acid	Organic acids	Organic acids	1.47084	0.00154176	10.6346	3.41069	up	-	-	-	-	-	1.27805	0.000251211	0.0692673	-3.85168	down
T3_positive	MEDP1784	Methyl 2-furoate	Organic acids	Organic acids	1.33817	0.0133338	10.3565	3.37247	up	-	-	-	-	-	1.19909	0.0133204	0.165205	-2.59767	down
T3_positive	MEDN1309	3-(Methylthio)propionic acid	Organic acids	Organic acids	1.46531	0.00335921	10.0025	3.32229	up	-	-	-	-	-	1.32504	0.00283305	0.107356	-3.21952	down
T3_negative	MW0131639	3,4,5-trihydroxy-6-(2-hydroxy-5-{5-hydroxy-7-methoxy-4-oxo-8-[3,4,5-trihydroxy-6-(hydroxymethyl)oxan-2-yl]-4H-chromen-2-yl}phenoxy)oxane-2-carboxylic acid	Organic acids	Organic acids	1.33728	0.103949	9.4185	3.2355	up	-	-	-	-	-	1.11217	0.118467	0.197919	-2.33702	down
T3_positive	MW0106148	Chorismic acid	Organic acids	Organic acids	1.23319	0.0120854	9.21291	3.20366	up	-	-	-	-	-	1.20172	0.0163402	0.121101	-3.04572	down
T3_positive	MW0119101	3-(6-oxopyrazolo[1,5-a]pyrido[3,4-e]pyrimidin-7(6H)-yl)propanoic acid	Organic acids	Organic acids	1.45	0.000262409	9.13583	3.19154	up	1.10729	0.0416241	2.02518	1.01805	up	1.3152	0.000194911	0.221674	-2.17349	down
T3_positive	MW0165710	SureCN33428	Organic acids	Organic acids	1.44698	0.0365419	0.0144344	-6.11435	down	1.31916	0.0420741	0.0915963	-3.44857	down	1.22617	0.0201304	6.34571	2.66578	up
T3_positive	MW0131554	3,4,5-trihydroxy-6-({5-hydroxy-2-[7-hydroxy-2-methyl-2-(4-methylpent-3-en-1-yl)-2H-chromen-6-yl]-4-oxo-3,4-dihydro-2H-1-benzopyran-7-yl}oxy)oxane-2-carboxylic acid	Organic acids	Organic acids	-	-	-	-	-	1.34622	0.00043252	111.235	6.79747	up	1.03952	0.000591512	10.6878	3.41789	up
T3_positive	MW0112613	3,4,5-trihydroxy-6-{[3-hydroxy-10-(3-hydroxybutanoyl)-2,2-dimethyl-8-oxo-6-propyl-2H,3H,4H,8H-pyrano[3,2-g]chromen-5-yl]oxy}oxane-2-carboxylic acid	Organic acids	Organic acids	-	-	-	-	-	1.35182	0.000939514	0.126991	-2.9772	down	1.33621	0.00340426	0.118207	-3.08061	down
T3_positive	ZINC70455326	(2S,3R,4S)-3-ethenyl-4-[2-(3,4,5-trihydroxybenzoyl)oxyethyl]-2-[(2S,3R,4S,5S,6R)-3,4,5-trihydroxy-6-(hydroxymethyl)oxan-2-yl]oxy-3,4-dihydro-2H-pyran-5-carboxylic acid	Organic acids	Organic acids	-	-	-	-	-	1.03453	0.271347	5.42527	2.43969	up	-	-	-	-	-
T3_positive	MW0134750	6-({4-[2-(3,4-dihydroxyphenyl)-3,5,7-trihydroxy-3,4-dihydro-2H-1-benzopyran-8-yl]-3-hydroxy-2-(3-hydroxyphenyl)-3,4-dihydro-2H-1-benzopyran-7-yl}oxy)-3,4,5-trihydroxyoxane-2-carboxylic acid	Organic acids	Organic acids	-	-	-	-	-	1.25754	0.000130819	0.0548248	-4.18903	down	1.19078	0.0228808	0.103167	-3.27695	down
T3_negative	MW0136273	6-{3,5-dihydroxy-4-[2-(2-hydroxy-4-methoxyphenyl)propanoyl]phenoxy}-3,4,5-trihydroxyoxane-2-carboxylic acid	Organic acids	Organic acids	1.2261	0.0914492	8.84833	3.14541	up	1.26713	0.0190177	69.3229	6.11526	up	1.28227	0.0186839	7.83457	2.96985	up
T3_positive	MW0113540	6-[4-(5,7-dihydroxy-3-{[3,4,5-trihydroxy-6-(hydroxymethyl)oxan-2-yl]oxy}-5H-chromen-2-yl)-2-hydroxyphenoxy]-3,4,5-trihydroxyoxane-2-carboxylic acid	Organic acids	Organic acids	-	-	-	-	-	1.34596	0.00283273	88.834	6.47304	up	1.32188	0.002792	93.5806	6.54814	up
T3_positive	MW0112940	4-(2-Amino-3-hydroxyphenyl)-4-oxobutanoic acid O-glucoside	Organic acids	Organic acids	-	-	-	-	-	1.34594	2.09044e-05	0.136296	-2.87519	down	1.33391	1.38129e-05	0.0900337	-3.47339	down
T3_positive	MW0136319	6-{3-[2,3-dioxo-3-(2,4,6-trihydroxy-3-methoxyphenyl)propyl]-5-methoxyphenoxy}-3,4,5-trihydroxyoxane-2-carboxylic acid	Organic acids	Organic acids	-	-	-	-	-	1.30519	0.00149893	70.7103	6.14385	up	1.3247	0.00183709	139.333	7.12239	up
T3_positive	MW0112421	3,4,5-Trihydroxy-6-(2-phenylacetyl)oxyoxane-2-carboxylic acid	Organic acids	Organic acids	-	-	-	-	-	1.32965	0.000176512	67.6517	6.08005	up	1.32487	0.000326506	66.3406	6.05182	up
T3_negative	MW0135943	6-{[3,7-dihydroxy-2-(3-hydroxy-2,2-dimethyl-3,4-dihydro-2H-1-benzopyran-6-yl)-4-oxo-4H-chromen-5-yl]oxy}-3,4,5-trihydroxyoxane-2-carboxylic acid	Organic acids	Organic acids	1.4597	0.00977923	8.65469	3.11348	up	-	-	-	-	-	1.28062	0.0059882	0.0614205	-4.02514	down
T3_negative	MW0131884	3,4,5-Trihydroxy-6-[3-hydroxy-2-(7-hydroxy-4-oxo-2,3-dihydrochromen-2-yl)-5-methoxy-4-(3-methylbut-2-enyl)phenoxy]oxane-2-carboxylic acid	Organic acids	Organic acids	1.45318	0.0106835	8.56824	3.099	up	1.34748	0.00151802	36.8687	5.20433	up	1.32243	0.000324986	4.30295	2.10533	up
T3_positive	MW0128623	[2-hydroxy-5-(7-hydroxy-4-oxo-4H-chromen-2-yl)phenyl]oxidanesulfonic acid	Organic acids	Organic acids	1.38842	0.0256648	2.21673	1.14843	up	-	-	-	-	-	-	-	-	-	-
T3_positive	MW0132359	3,4,5-trihydroxy-6-{2-hydroxy-4-[3-(3-hydroxyphenyl)-3-oxopropyl]-3-methoxyphenoxy}oxane-2-carboxylic acid	Organic acids	Organic acids	1.14362	0.0606298	0.376412	-1.40961	down	-	-	-	-	-	-	-	-	-	-
T3_negative	MW0151273	Hygromycin A	Organic acids	Organic acids	1.45707	1.40831e-05	8.27873	3.04941	up	-	-	-	-	-	1.32987	7.82188e-05	0.0729809	-3.77634	down
T3_positive	MW0164215	Diacetylchitobiose-6'-phosphate(2-)	Organic acids	Organic acids	1.32479	0.103365	0.190538	-2.39185	down	-	-	-	-	-	1.12378	0.13124	2.40678	1.2671	up
T3_negative	MW0128780	[4,5-dihydroxy-2-(5-hydroxy-7-methoxy-4-oxo-2-phenyl-4H-chromen-8-yl)oxan-3-yl]oxidanesulfonic acid	Organic acids	Organic acids	1.1596	0.106743	7.94836	2.99066	up	-	-	-	-	-	1.01724	0.124066	0.215065	-2.21716	down
T3_positive	MW0014668	5-[4-[(E)-3-carboxy-3-hydroxyprop-1-enyl]-4-hydroxy-3,3,5-trimethylcyclohexyl]oxy-3-hydroxy-3-methyl-5-oxopentanoic acid	Organic acids	Organic acids	1.42639	0.0708953	0.0994319	-3.33015	down	1.24045	0.0933745	0.23016	-2.11929	down	1.3198	0.000555151	2.31475	1.21086	up
T3_positive	MW0112382	3,4,5-trihydroxy-6-(2-oxoethoxy)oxane-2-carboxylic acid	Organic acids	Organic acids	-	-	-	-	-	1.34821	0.000226686	154.787	7.27414	up	1.29736	1.14489e-05	70.1206	6.13177	up
T3_positive	MW0132076	3,4,5-trihydroxy-6-{[3-hydroxy-1-({4-methoxy-7-oxo-7H-furo[3,2-g]chromen-9-yl}oxy)-3-methylbutan-2-yl]oxy}oxane-2-carboxylic acid	Organic acids	Organic acids	1.30868	0.000938296	7.90926	2.98354	up	-	-	-	-	-	1.20082	0.00330624	0.243328	-2.03903	down
T3_positive	MW0112326	NCGC00380757-01_C22H28O13_3-[6-({6-O-[(2R,3R,4R)-3,4-Dihydroxy-4-(hydroxymethyl)tetrahydro-2-furanyl]-beta-D-glucopyranosyl}oxy)-1-benzofuran-5-yl]propanoic acid	Organic acids	Organic acids	1.38837	0.0032513	3.22298	1.6884	up	-	-	-	-	-	-	-	-	-	-
T3_positive	MW0104254	AB-PINACA pentanoic acid metabolite	Organic acids	Organic acids	1.38439	0.0306355	0.0279585	-5.16057	down	1.23669	0.028396	0.0481923	-4.37505	down	-	-	-	-	-
T3_positive	MW0126762	Thiamine phosphoric acid ester	Organic acids	Organic acids	1.47048	0.00976329	7.55922	2.91824	up	-	-	-	-	-	1.33159	0.00977116	0.141976	-2.81628	down
T3_negative	MW0128600	[2-ethyl-5-(3,5,7-trihydroxy-3,4-dihydro-2H-1-benzopyran-2-yl)phenyl]oxidanesulfonic acid	Organic acids	Organic acids	1.34409	0.134873	7.5075	2.90833	up	-	-	-	-	-	1.21568	0.148029	0.180657	-2.46868	down
T3_negative	MW0131523	3,4,5-trihydroxy-6-({2-methyl-3-[({7-oxo-7H-furo[3,2-g]chromen-4-yl}oxy)methyl]oxiran-2-yl}methoxy)oxane-2-carboxylic acid	Organic acids	Organic acids	1.47426	0.00112558	7.4791	2.90287	up	1.34063	8.5465e-05	2.14782	1.10288	up	1.33644	0.00193165	0.287177	-1.79999	down
T3_positive	MW0132496	3,4,5-trihydroxy-6-{4-[5,6,7-trihydroxy-4-oxo-8-(3,4,5-trihydroxyoxan-2-yl)-4H-chromen-2-yl]phenoxy}oxane-2-carboxylic acid	Organic acids	Organic acids	-	-	-	-	-	1.32704	0.000937745	2.82812	1.49984	up	1.33243	0.00257962	4.92971	2.3015	up
T3_negative	MW0134887	6-(2-{8,8-dimethyl-2-oxo-2H,8H-pyrano[2,3-f]chromen-3-yl}-4-hydroxy-5-methoxyphenoxy)-3,4,5-trihydroxyoxane-2-carboxylic acid	Organic acids	Organic acids	1.09094	0.304475	7.2853	2.86499	up	1.3426	0.0132106	52.88	5.72465	up	1.15933	0.00483273	7.25845	2.85966	up
T3_positive	MW0163491	(8S)-7-[(2S)-2-[[(2S)-1-ethoxy-1-oxo-4-phenylbutan-2-yl]azaniumyl]propanoyl]-1,4-dithia-7-azaspiro[4.4]nonane-8-carboxylate	Organic acids	Organic acids	1.28215	0.00178008	7.10737	2.82932	up	1.32449	0.00100583	445.12	8.79805	up	1.33864	0.00104435	62.628	5.96874	up
T3_positive	MW0131626	3,4,5-trihydroxy-6-(2-hydroxy-4-{5-hydroxy-4-oxo-6,8-bis[3,4,5-trihydroxy-6-(hydroxymethyl)oxan-2-yl]-7-[(3,4,5-trihydroxy-6-methyloxan-2-yl)oxy]-4H-chromen-2-yl}phenoxy)oxane-2-carboxylic acid	Organic acids	Organic acids	1.06032	0.329415	5.9678	2.5772	up	1.02284	0.258557	13.7169	3.77789	up	-	-	-	-	-
T3_positive	MW0113603	6-{[(1R,16S)-5,7-dihydroxy-8,8,10,12,16-pentamethyl-3-[1-(2-methyl-1,3-thiazol-4-yl)prop-1-en-2-yl]-9-oxo-17-oxa-4-azabicyclo[14.1.0]heptadec-4-en-11-yl]oxy}-3,4,5-trihydroxyoxane-2-carboxylic acid	Organic acids	Organic acids	1.40877	0.00347769	3.23415	1.69339	up	1.30807	0.000344145	3.61911	1.85564	up	-	-	-	-	-
T3_positive	MW0133063	3-hydroxy-2-[(E)-3-(4-hydroxyphenyl)prop-2-enoyl]oxy-3-methoxycarbonylpentanedioic acid	Organic acids	Organic acids	1.45159	0.000901602	0.0358133	-4.80336	down	-	-	-	-	-	1.31661	0.00748084	33.0349	5.04592	up
T3_positive	MW0134974	6-(4-{3-[3-(3,5-dihydroxyphenyl)-6-hydroxy-2-(4-hydroxyphenyl)-2,3-dihydro-1-benzofuran-4-yl]-5-[(E)-2-[3-(3,5-dihydroxyphenyl)-6-hydroxy-2-phenyl-2,3-dihydro-1-benzofuran-4-yl]ethenyl]-1-benzofuran-2-yl}phenoxy)-3,4,5-trihydroxyoxane-2-carboxylic acid	Organic acids	Organic acids	-	-	-	-	-	1.04002	0.239393	7.30651	2.86918	up	1.08985	0.218625	12.7184	3.66885	up
T3_positive	MW0135240	6-[[2-[3-(6-carboxy-3,4,5-trihydroxyoxan-2-yl)oxy-4-(methoxymethyl)phenyl]-3,5-dihydroxy-3,4-dihydro-2H-chromen-7-yl]oxy]-3,4,5-trihydroxyoxane-2-carboxylic acid	Organic acids	Organic acids	-	-	-	-	-	-	-	-	-	-	1.15639	0.00694337	4.79358	2.2611	up
T3_positive	MW0104644	2-amino-4-[(2-{[1-carboxy-2-hydroxy-2-(2-hydroxyphenyl)ethyl]sulfanyl}-1-[(carboxymethyl)-C-hydroxycarbonimidoyl]ethyl)-C-hydroxycarbonimidoyl]butanoic acid	Organic acids	Organic acids	1.35328	0.0181206	0.413123	-1.27536	down	-	-	-	-	-	1.23874	0.00551196	2.20303	1.13949	up
T3_positive	MW0135380	6-[2-(6-carboxy-5-{4-[(E)-2-(2,4-dihydroxyphenyl)ethenyl]-2,6-dihydroxyphenyl}-3-methylcyclohex-3-en-1-yl)-5-hydroxyphenoxy]-3,4,5-trihydroxyoxane-2-carboxylic acid	Organic acids	Organic acids	1.32504	0.0480123	2.00076	1.00055	up	-	-	-	-	-	-	-	-	-	-
T3_positive	MW0111718	1,5-Diferuloylquinic acid	Organic acids	Organic acids	1.40036	0.000758304	7.02524	2.81255	up	1.34152	1.84033e-05	129.52	7.01703	up	1.3379	5.47827e-06	18.4364	4.20448	up
T3_positive	MW0132164	3,4,5-trihydroxy-6-{[5-hydroxy-3-(4-methoxyphenyl)-4-oxo-3,4-dihydro-2H-1-benzopyran-7-yl]oxy}oxane-2-carboxylic acid	Organic acids	Organic acids	1.18795	0.176706	0.159359	-2.64965	down	-	-	-	-	-	-	-	-	-	-
T3_positive	MW0137639	CID 250397	Organic acids	Organic acids	-	-	-	-	-	-	-	-	-	-	1.25758	0.000544021	5.8752	2.55464	up
T3_positive	MW0105017	3-hydroxy-2-(hydroxymethyl)-2-[(sulfooxy)methyl]propanoic acid	Organic acids	Organic acids	-	-	-	-	-	-	-	-	-	-	1.25212	0.00734009	3.42474	1.77599	up
T3_positive	MW0132243	3,4,5-trihydroxy-6-{[7-hydroxy-3-(4-methoxyphenyl)-4-oxo-3,4-dihydro-2H-1-benzopyran-5-yl]oxy}oxane-2-carboxylic acid	Organic acids	Organic acids	1.08196	0.312605	0.158632	-2.65624	down	1.06573	0.300415	0.129358	-2.95056	down	-	-	-	-	-
T3_positive	MW0112590	3,4,5-trihydroxy-6-{[3-(3,4,5-trihydroxyphenyl)propanoyl]oxy}oxane-2-carboxylic acid	Organic acids	Organic acids	-	-	-	-	-	1.05338	0.00705134	4.23646	2.08286	up	-	-	-	-	-
T3_positive	ZINC95910134	(8alpha,9S,10beta,13Z)-19-(2-O,3-O,4-O,6-O-Tetraacetyl-beta-D-galactopyranosyloxy)-16-hydroxy-19-oxocleroda-3,13-diene-15-oic acid 15,16-lactone	Organic acids	Organic acids	-	-	-	-	-	1.30838	0.00429169	13.9406	3.80122	up	1.32004	0.00665187	19.2146	4.26413	up
T3_positive	MW0135341	6-[1-(2H-1,3-benzodioxol-5-yl)-3-(4-methoxy-1-benzofuran-5-yl)-1,3-dioxopropan-2-yl]-3,4,5-trihydroxyoxane-2-carboxylic acid	Organic acids	Organic acids	-	-	-	-	-	1.28573	0.00287121	2.00132	1.00095	up	-	-	-	-	-
T3_positive	MW0131528	3,4,5-trihydroxy-6-({3-hydroxy-8,8-dimethyl-4-oxo-2-phenyl-4H,8H-pyrano[2,3-f]chromen-5-yl}oxy)oxane-2-carboxylic acid	Organic acids	Organic acids	-	-	-	-	-	1.29989	0.0238182	0.362426	-1.46424	down	1.19845	0.12466	0.343734	-1.54063	down
T3_positive	MW0107934	(2S,3S)-3[[(1S)-3-Methyl-1-[[(3-methylbutyl)amino]carbonyl]butyl]amino]carbonyl]oxiranecarboxylic acid	Organic acids	Organic acids	-	-	-	-	-	1.29278	0.000283479	12.348	3.62621	up	1.33654	0.00298217	15.7557	3.9778	up
T3_positive	MW0104601	2-amino-4-({1-[(carboxymethyl)-C-hydroxycarbonimidoyl]-2-{[1-hydroxy-1-(4-methoxyphenyl)-4-methyl-3-oxopentan-2-yl]sulfanyl}ethyl}-C-hydroxycarbonimidoyl)butanoic acid	Organic acids	Organic acids	-	-	-	-	-	-	-	-	-	-	1.00328	0.309028	6.77773	2.7608	up
T3_positive	MW0139851	trans-Caffeic acid [apiosyl-(1->6)-glucosyl] ester	Organic acids	Organic acids	-	-	-	-	-	1.33586	1.15352e-05	64.1559	6.00351	up	1.28608	1.18466e-06	55.6942	5.79945	up
T3_positive	MW0112316	NCGC00168932-02_C18H22O10_5-Benzofuranpropanoic acid, 4-(beta-D-glucopyranosyloxy)-6-methoxy-	Organic acids	Organic acids	-	-	-	-	-	1.17277	0.048351	0.223185	-2.16369	down	-	-	-	-	-
T3_positive	MW0014951	6-[(2Z)-2-carboxy-2-ethylideneethoxy]-3,4,5-trihydroxyoxane-2-carboxylic acid	Organic acids	Organic acids	1.33838	0.148847	0.0948362	-3.39842	down	1.26666	0.143619	0.0720402	-3.79505	down	-	-	-	-	-
T3_positive	MW0164449	L-alanyl-gamma-D-glutamyl-L-lysyl-D-alanine	Organic acids	Organic acids	-	-	-	-	-	1.26816	0.00719002	0.275566	-1.85953	down	1.29232	0.00756062	0.166505	-2.58637	down
T3_positive	MW0112577	3,4,5-trihydroxy-6-{[2-(2-hydroxy-4-methoxyphenyl)propanoyl]oxy}oxane-2-carboxylic acid	Organic acids	Organic acids	1.46305	0.00191236	0.216648	-2.20658	down	1.31134	0.00053267	0.144934	-2.78653	down	-	-	-	-	-
T3_negative	MW0135923	6-{[3,5-dihydroxy-2-(3-methoxyphenyl)-3,4-dihydro-2H-1-benzopyran-7-yl]oxy}-3,4,5-trihydroxyoxane-2-carboxylic acid	Organic acids	Organic acids	1.36318	0.00173512	6.62008	2.72685	up	1.27577	0.0655929	13.3885	3.74292	up	1.04901	0.181533	2.0224	1.01607	up
T3_positive	MW0132079	3,4,5-trihydroxy-6-[[3-hydroxy-2-(3-hydroxyphenyl)-4-[3,5,7-trihydroxy-2-(3-hydroxyphenyl)-3,4-dihydro-2H-chromen-8-yl]-3,4-dihydro-2H-chromen-7-yl]oxy]oxane-2-carboxylic acid	Organic acids	Organic acids	-	-	-	-	-	1.34025	0.00259465	19.5989	4.2927	up	1.32517	0.00291681	38.3299	5.2604	up
T3_positive	ZINC32302241	(E)-4-methyl-N-[(3S,4S,7S,10Z)-7-(2-methylpropyl)-5,8-dioxo-3-propan-2-yl-2-oxa-6,9-diazabicyclo[10.2.2]hexadeca-1(14),10,12,15-tetraen-4-yl]pent-2-enamide	Organic acids	Organic acids	1.43851	4.84181e-05	0.145962	-2.77634	down	1.31222	3.80496e-05	0.0727984	-3.77995	down	-	-	-	-	-
T3_positive	ZINC35903894	(3S)-5-[(1R,2S,3R,4aR,8aR)-5-[[(E)-3-(3,4-dihydroxyphenyl)prop-2-enoyl]oxymethyl]-3-hydroxy-1,2,4a-trimethyl-2,3,4,7,8,8a-hexahydronaphthalen-1-yl]-3-methylpentanoic acid	Organic acids	Organic acids	1.31351	0.120958	12.2616	3.61607	up	1.29782	0.00489148	18.8981	4.24017	up	-	-	-	-	-
T3_positive	MW0116827	Doqualast	Organic acids	Organic acids	-	-	-	-	-	-	-	-	-	-	1.26639	0.0878159	0.244227	-2.0337	down
T3_positive	MW0121493	5-Formiminotetrahydrofolate	Organic acids	Organic acids	1.2844	0.000793452	6.48565	2.69725	up	1.04108	0.194658	0.154802	-2.6915	down	1.3286	0.00279195	0.0238684	-5.38875	down
T3_positive	MW0104652	2-amino-4-{[2-({4-[3-(carboxymethyl)-4,6-dihydroxy-2-methoxyphenyl]-3-hydroxy-2-methylbutan-2-yl}sulfanyl)-1-[(carboxymethyl)-C-hydroxycarbonimidoyl]ethyl]-C-hydroxycarbonimidoyl}butanoic acid	Organic acids	Organic acids	1.44556	0.069666	36.2818	5.18117	up	-	-	-	-	-	-	-	-	-	-
T3_positive	MW0131922	3,4,5-trihydroxy-6-[4-(5-hydroxy-7-methoxy-8-methyl-4-oxo-4H-chromen-3-yl)-2-methoxyphenoxy]oxane-2-carboxylic acid	Organic acids	Organic acids	1.13923	0.311763	11.0388	3.46451	up	1.11781	0.132666	5.71108	2.51376	up	-	-	-	-	-
T3_positive	MW0052399	NCGC00385411-01_C24H28O10_Spiro[furan-3(2H),1'(4'H)-naphthalene]-4'a,5'(5'H)-dicarboxylic acid, 6'-(acetyloxy)-5-(3-furanyl)-4,5,6',7',8',8'a-hexahydro-5'-hydroxy-2'-methyl-2-oxo-, dimethyl ester	Organic acids	Organic acids	-	-	-	-	-	1.14793	0.163353	0.312647	-1.67739	down	1.01151	0.215538	0.231089	-2.11348	down
T3_positive	MW0135343	6-[1-(3,4-dihydroxyphenyl)-3-(4-methoxy-1-benzofuran-5-yl)-1,3-dioxopropan-2-yl]-3,4,5-trihydroxyoxane-2-carboxylic acid	Organic acids	Organic acids	-	-	-	-	-	1.19468	0.156522	8.3784	3.06667	up	1.06583	0.177755	5.16008	2.36739	up
T3_positive	MW0131816	3,4,5-trihydroxy-6-[2-hydroxy-2-(9-{[(2E)-2-methylbut-2-enoyl]oxy}-2-oxo-2H,8H,9H-furo[2,3-h]chromen-8-yl)propoxy]oxane-2-carboxylic acid	Organic acids	Organic acids	-	-	-	-	-	1.31082	0.0076207	46.7602	5.54721	up	1.33257	0.00819864	39.0061	5.28563	up
T3_negative	MW0104471	20-COOH-leukotriene E4	Organic acids	Organic acids	1.45822	0.00218583	6.38806	2.67538	up	1.08783	0.0251754	0.309228	-1.69326	down	1.28338	0.00222012	0.0484073	-4.36863	down
T3_positive	MW0131715	3,4,5-Trihydroxy-6-[[3,4,5-trihydroxy-6-[[2-(2-hydroxypropan-2-yl)-7-oxo-2,3-dihydrouro[3,2-g]chromen-9-yl]oxy]oxan-2-yl]methoxy]oxane-2-carboxylic acid	Organic acids	Organic acids	-	-	-	-	-	1.34868	0.00234585	29.8963	4.9019	up	1.32935	0.00226604	51.7903	5.69461	up
T3_positive	MW0116161	[1-(4-hydroxyphenyl)-3-(5-methoxy-2,2-dimethyl-2H-chromen-6-yl)propoxy]sulfonic acid	Organic acids	Organic acids	1.25845	0.0243762	4.82794	2.27141	up	-	-	-	-	-	-	-	-	-	-
T3_positive	MW0130604	2-[(3,4,8,9,10-Pentahydroxy-6-oxobenzo[c]chromene-1-carbonyl)amino]acetic acid	Organic acids	Organic acids	1.39884	0.00675989	0.347634	-1.52436	down	-	-	-	-	-	1.29321	0.0204331	4.40622	2.13954	up
T3_negative	MW0164217	beta-D-4-deoxy-Delta(4)-GlcpA-(1->3)-beta-D-GalpNAc(1-)	Organic acids	Organic acids	1.37705	0.0903155	6.23222	2.63975	up	1.18913	0.100878	2.06245	1.04436	up	1.08036	0.126541	0.330933	-1.59539	down
T3_positive	MW0109080	Perindopril Acyl-alpha-D-glucuronide	Organic acids	Organic acids	-	-	-	-	-	1.13932	0.0531269	2.31349	1.21007	up	-	-	-	-	-
T3_positive	MW0162063	(6R,7S)-7-[[(5R)-5-azaniumyl-5-carboxylatopentanoyl]amino]-3-(carbamoyloxymethyl)-7-methoxy-8-oxo-5-thia-1-azabicyclo[4.2.0]oct-2-ene-2-carboxylate	Organic acids	Organic acids	-	-	-	-	-	1.00777	0.111899	2.288	1.19409	up	-	-	-	-	-
T3_positive	MW0161857	3-deoxy-alpha-D-manno-oct-2-ulosonate	Organic acids	Organic acids	-	-	-	-	-	1.24378	0.108209	0.151269	-2.72481	down	1.29934	0.0516605	0.185434	-2.43102	down
T3_positive	MW0166665	(1R)-1,4,5,10-tetrahydrophenazine-1-carboxylate	Organic acids	Organic acids	-	-	-	-	-	-	-	-	-	-	1.32582	0.001189	2.98085	1.57573	up
T3_positive	MW0127646	({2-methyl-3-[({7-oxo-7H-furo[3,2-g]chromen-4-yl}oxy)methyl]oxiran-2-yl}methoxy)sulfonic acid	Organic acids	Organic acids	-	-	-	-	-	1.07284	0.0243006	4.79624	2.26191	up	1.20801	0.0116172	15.7635	3.97852	up
T3_positive	MW0167003	(3R, 7S)-12-oxojasmonoyl-isoleucine	Organic acids	Organic acids	1.32957	0.113905	2.8518	1.51187	up	-	-	-	-	-	-	-	-	-	-
T3_negative	MW0155741	H-Cys(1)-Tyr-Phe-Gln-Asn-Cys(1)-OH	Organic acids	Organic acids	1.46862	0.00615738	6.05916	2.59912	up	-	-	-	-	-	1.31306	0.0029191	0.150382	-2.73329	down
T3_positive	MW0111539	[2,4-dihydroxy-2,5-bis(hydroxymethyl)oxolan-3-yl]oxidanesulfonic acid	Organic acids	Organic acids	-	-	-	-	-	-	-	-	-	-	1.31983	0.00280438	2.11012	1.07732	up
T3_positive	MW0112448	3,4,5-trihydroxy-6-[2-(1-hydroxy-3-oxopropyl)phenoxy]oxane-2-carboxylic acid	Organic acids	Organic acids	-	-	-	-	-	1.33526	0.00159056	17.5376	4.13238	up	1.30836	0.00139801	15.2051	3.92648	up
T3_positive	MW0112575	3,4,5-trihydroxy-6-{[2-(2,3,4-trihydroxyphenyl)acetyl]oxy}oxane-2-carboxylic acid	Organic acids	Organic acids	1.41162	0.00072631	0.108166	-3.20868	down	1.35258	1.31818e-05	2.46569	1.30199	up	1.30667	5.70104e-06	22.7954	4.51067	up
T3_positive	MW0117040	JWH 250 N-pentanoic acid metabolite	Organic acids	Organic acids	1.33183	0.0101491	0.340202	-1.55554	down	1.3049	3.02137e-05	0.0975047	-3.35838	down	1.10914	0.0978308	0.286608	-1.80285	down
T3_positive	MW0112353	3,4,5-trihydroxy-6-({2-hydroxy-3-[4-hydroxy-3-(3-methylbut-2-en-1-yl)phenyl]propanoyl}oxy)oxane-2-carboxylic acid	Organic acids	Organic acids	-	-	-	-	-	1.33056	0.0449331	45.5781	5.51027	up	1.27854	0.0468067	20.2137	4.33726	up
T3_positive	MW0128962	4-Methoxy-9-[2-(sulfooxy)-3-methyl-3-hydroxybutoxy]-7H-furo[3,2-g][1]benzopyran-7-one	Organic acids	Organic acids	-	-	-	-	-	1.15489	0.0842933	10.6554	3.41352	up	-	-	-	-	-
T3_positive	MW0104951	3-[5-(2-Methylpropyl)-3,6-dioxopiperazin-2-yl]propanoic acid	Organic acids	Organic acids	1.37108	0.036718	0.324958	-1.62168	down	1.19932	0.0227472	0.190884	-2.38923	down	-	-	-	-	-
T3_positive	MW0166661	(5aS)-5,5a-dihydrophenazine-1,6-dicarboxylate	Organic acids	Organic acids	-	-	-	-	-	1.04701	0.144459	0.323861	-1.62655	down	-	-	-	-	-
T3_positive	MW0131565	3,4,5-trihydroxy-6-({5-hydroxy-4-oxo-6-[3,4,5-trihydroxy-6-(hydroxymethyl)oxan-2-yl]-8-(3,4,5-trihydroxyoxan-2-yl)-2-(2,4,5-trihydroxyphenyl)-4H-chromen-7-yl}oxy)oxane-2-carboxylic acid	Organic acids	Organic acids	1.32043	0.099087	0.224374	-2.15602	down	1.28455	0.00627736	7.30914	2.8697	up	1.33282	0.00963395	32.5757	5.02572	up
T3_positive	MW0143530	5-[[(4,7-Dihydroxy-2-oxo-2H-1-benzopyran-3-yl)amino]carbonyl]-4-methyl-1H-pyrrole-3-carboxylate	Organic acids	Organic acids	1.39646	0.00108856	0.0761201	-3.71558	down	-	-	-	-	-	1.25465	0.0487165	15.1525	3.92149	up
T3_positive	MW0130259	2-(4-{6-[(6-carboxy-3,4,5-trihydroxyoxan-2-yl)oxy]-7-(3-methylbut-2-en-1-yl)-1-benzofuran-2-yl}-2,6-dihydroxyphenyl)-4-(2,4-dihydroxyphenyl)-6-methyl-7-oxabicyclo[4.1.0]heptane-3-carboxylic acid	Organic acids	Organic acids	-	-	-	-	-	-	-	-	-	-	1.15721	0.0661701	3.23804	1.69512	up
T3_positive	MW0135472	6-(3-Benzoyloxy-2-methoxy-6-prop-2-enylphenoxy)-3,4,5-trihydroxyoxane-2-carboxylic acid	Organic acids	Organic acids	-	-	-	-	-	-	-	-	-	-	1.04827	0.164618	7.56296	2.91895	up
T3_positive	MW0104519	2-amino-4-({1-[(carboxymethyl)-C-hydroxycarbonimidoyl]-2-({5,10-dihydroxy-8,8-dimethyl-2-oxo-4-phenyl-2H,8H,9H,10H-pyrano[2,3-h]chromen-9-yl}sulfanyl)ethyl}-C-hydroxycarbonimidoyl)butanoic acid	Organic acids	Organic acids	-	-	-	-	-	1.08395	0.0894849	0.349437	-1.5169	down	1.03802	0.220404	0.123088	-3.02224	down
T3_positive	MW0132424	3,4,5-trihydroxy-6-{3-[2-hydroxy-2-(2-hydroxyphenyl)ethyl]-5-methoxyphenoxy}oxane-2-carboxylic acid	Organic acids	Organic acids	-	-	-	-	-	1.18197	4.02002e-05	30.1622	4.91467	up	-	-	-	-	-
T3_positive	MW0132007	3,4,5-trihydroxy-6-{[2-(4-hydroxyphenyl)-8-methoxy-4-oxo-3,4-dihydro-2H-1-benzopyran-7-yl]oxy}oxane-2-carboxylic acid	Organic acids	Organic acids	1.03726	0.183987	0.0118869	-6.39449	down	-	-	-	-	-	1.23122	0.128068	27.8303	4.79859	up
T3_negative	MW0132347	3,4,5-trihydroxy-6-{2-hydroxy-3-[2-(2-hydroxyphenyl)ethyl]-5-methoxyphenoxy}oxane-2-carboxylic acid	Organic acids	Organic acids	1.24126	0.0401565	5.3466	2.41862	up	1.30755	0.000592298	64.8195	6.01836	up	1.31878	0.00014555	12.1235	3.59974	up
T3_positive	MW0114320	D-myo-Inositol-1,3,4,5,6-pentaphosphate	Organic acids	Organic acids	-	-	-	-	-	1.34345	0.0201554	0.0508436	-4.29779	down	1.33536	0.0041603	0.0332104	-4.91222	down
T3_negative	MW0118647	2-Isobutyl-1,3-dioxoisoindoline-5-carboxylic acid	Organic acids	Organic acids	1.44944	0.000494289	5.29951	2.40586	up	1.11158	0.0222557	0.304252	-1.71666	down	1.28571	0.000692217	0.0574114	-4.12252	down
T3_negative	MW0112552	3,4,5-trihydroxy-6-[6-hydroxy-2,3-dimethoxy-4-(3-oxopropyl)phenoxy]oxane-2-carboxylic acid	Organic acids	Organic acids	1.20028	0.082066	5.27269	2.39854	up	1.27088	0.0549692	38.2703	5.25815	up	1.24598	0.0660322	7.25822	2.85962	up
T3_positive	MW0144868	Aldotetraouronic acid	Organic acids	Organic acids	-	-	-	-	-	1.34948	0.0118689	0.029723	-5.07228	down	1.33294	0.0140776	0.0484357	-4.36779	down
T3_negative	MW0136043	6-{[6-(3,4-dihydroxy-6-methyl-5-oxooxan-2-yl)-5-hydroxy-2-(4-hydroxyphenyl)-4-oxo-4H-chromen-7-yl]oxy}-3,4,5-trihydroxyoxane-2-carboxylic acid	Organic acids	Organic acids	1.41392	0.0319381	5.1726	2.37089	up	1.00979	0.0965705	0.366572	-1.44783	down	1.25605	0.024729	0.0708681	-3.81872	down
T3_negative	MW0132256	3,4,5-trihydroxy-6-{[7-methoxy-3-(3-methoxyphenyl)-8-methyl-4-oxo-4H-chromen-5-yl]oxy}oxane-2-carboxylic acid	Organic acids	Organic acids	1.46045	0.00429516	5.16538	2.36887	up	1.35255	0.00291085	323.386	8.33711	up	1.33809	0.00297806	62.6064	5.96824	up
T3_positive	MW0112357	3,4,5-trihydroxy-6-({3-[(7-methoxy-2-oxo-2H-chromen-8-yl)methyl]-2-methyloxiran-2-yl}methoxy)oxane-2-carboxylic acid	Organic acids	Organic acids	-	-	-	-	-	1.35322	0.000277549	60.3628	5.91559	up	1.32892	0.000184264	86.9465	6.44206	up
T3_positive	MW0103908	NCGC00384622-01_C34H42O14_(1S,2S,4S,5R,6R,7S,9R,12R)-12-Acetoxy-6-(acetoxymethyl)-2-hydroxy-2,10,10-trimethyl-5-[(2-methylbutanoyl)oxy]-11-oxatricyclo[7.2.1.0~1,6~]dodecane-4,7-diyl di(3-furoate)	Organic acids	Organic acids	1.31574	0.0185021	5.12119	2.35648	up	1.31199	4.92419e-06	23.6424	4.56331	up	1.30799	0.000140563	4.61658	2.20682	up
T3_negative	MW0132510	3,4,5-trihydroxy-6-{4-hydroxy-3-[2-(3-hydroxy-5-methoxyphenyl)ethyl]phenoxy}oxane-2-carboxylic acid	Organic acids	Organic acids	1.19184	0.0799284	5.11167	2.35379	up	1.32535	0.00116081	209.975	7.71408	up	1.32189	0.000901306	41.0776	5.36028	up
T3_positive	MW0135989	6-{[4,5-dihydroxy-6-({7-oxo-7H-furo[3,2-g]chromen-9-yl}oxy)oxan-3-yl]oxy}-3,4,5-trihydroxyoxane-2-carboxylic acid	Organic acids	Organic acids	1.47319	0.00247111	0.234761	-2.09074	down	-	-	-	-	-	1.33537	0.00352066	4.72445	2.24015	up
T3_positive	MW0131999	3,4,5-trihydroxy-6-{[2-(3-hydroxyphenyl)-5-methoxy-6,8-dimethyl-4-oxo-3,4-dihydro-2H-1-benzopyran-7-yl]oxy}oxane-2-carboxylic acid	Organic acids	Organic acids	-	-	-	-	-	1.19405	0.0171627	20.1215	4.33067	up	1.32572	0.0193205	20.888	4.3846	up
T3_positive	MW0136157	6-{2-[2-(2,4-dihydroxyphenyl)propanoyl]-3,5-dihydroxyphenoxy}-3,4,5-trihydroxyoxane-2-carboxylic acid	Organic acids	Organic acids	-	-	-	-	-	1.30546	0.0317625	15.7433	3.97666	up	1.27161	0.0299306	41.4094	5.37189	up
T3_positive	MW0128744	[4-(3-{2,4-dihydroxy-5-[(2E)-4-hydroxy-3-methylbut-2-en-1-yl]phenyl}-2-hydroxy-3-oxopropyl)-2-(3-methylbut-2-en-1-yl)phenyl]oxidanesulfonic acid	Organic acids	Organic acids	-	-	-	-	-	1.31329	0.0417159	89.2065	6.47908	up	1.32009	0.0415278	125.745	6.97436	up
T3_positive	MW0112582	3,4,5-trihydroxy-6-{[2-(4-methoxy-1-benzofuran-5-yl)-2-oxoacetyl]oxy}oxane-2-carboxylic acid	Organic acids	Organic acids	-	-	-	-	-	1.34476	1.13838e-05	4.21963	2.07712	up	1.33794	0.000278438	4.77966	2.25691	up
T3_positive	MW0132306	3,4,5-trihydroxy-6-{2,3,5-trihydroxy-6-[2-oxo-3-(2,4,5-trihydroxyphenyl)propanoyl]phenoxy}oxane-2-carboxylic acid	Organic acids	Organic acids	-	-	-	-	-	1.17103	0.0141027	4.23301	2.08168	up	-	-	-	-	-
T3_positive	MW0141710	1D-3-amino-1-guanidino-1,3-dideoxy-scyllo-inositol 4-phosphate	Organic acids	Organic acids	-	-	-	-	-	1.06243	0.0214236	4.69837	2.23216	up	-	-	-	-	-
T3_positive	MW0117123	ethyl 3-[4-methyl-2-[(Z)-(2-oxo-1H-indol-3-ylidene)methyl]-1H-pyrrol-3-yl]propanoate	Organic acids	Organic acids	1.34352	0.0130341	2.564	1.3584	up	-	-	-	-	-	-	-	-	-	-
T3_positive	MW0165013	N'-monoacetylchitobiose-6'-phosphate	Organic acids	Organic acids	-	-	-	-	-	1.12258	0.0296896	2.37005	1.24492	up	-	-	-	-	-
T3_negative	MW0123498	Deacetoxy(7)-7-oxokhivorinic acid	Organic acids	Organic acids	1.45828	0.000414592	4.90782	2.29508	up	-	-	-	-	-	1.33374	1.85082e-06	0.152537	-2.71276	down
T3_positive	MW0158832	Ureidoacrylic acid	Organic acids	Organic acids	1.45049	0.0120993	5.02166	2.32817	up	-	-	-	-	-	-	-	-	-	-
T3_positive	MW0128473	[(4-hydroxyphenyl)(2,4,6-trihydroxy-3-oxo-2,3-dihydro-1-benzofuran-2-yl)methoxy]sulfonic acid	Organic acids	Organic acids	-	-	-	-	-	1.08314	0.0574043	2.00703	1.00506	up	1.30394	0.000489059	3.3483	1.74343	up
T3_positive	MW0117003	1H-Indazole-1-pentanoic acid, 3-[(tricyclo[3.3.1.1(3,7)]dec-1-ylamino)carbonyl]-	Organic acids	Organic acids	1.23399	0.037523	0.441754	-1.17869	down	1.29001	0.000416904	0.130201	-2.94118	down	1.09333	0.135386	0.294737	-1.7625	down
T3_positive	MEDP1089	Humic acid	Organic acids	Organic acids	1.33478	0.0970002	5.00113	2.32225	up	1.32338	0.000111784	4.71848	2.23832	up	-	-	-	-	-
T3_negative	MW0135232	6-[(2-{[3-(3,4-dimethoxyphenyl)-7-methoxy-8-methyl-4-oxo-4H-chromen-5-yl]oxy}-3,5-dihydroxy-6-(hydroxymethyl)oxan-4-yl)oxy]-3,4,5-trihydroxyoxane-2-carboxylic acid	Organic acids	Organic acids	1.45879	0.000297252	4.78928	2.25981	up	1.34906	0.000822285	21.4957	4.42598	up	1.33604	0.000794505	4.4883	2.16617	up
T3_positive	MW0161274	(1R,5R,9S,13S)-13-[(2S,3R,4S,5S,6R)-4,5-dihydroxy-6-(hydroxymethyl)-3-[(2S,3R,4S,5S,6R)-3,4,5-trihydroxy-6-(hydroxymethyl)oxan-2-yl]oxyoxan-2-yl]oxy-5,9-dimethyl-14-methylidenetetracyclo[11.2.1.01,10.04,9]hexadecane-5-carboxylic acid	Organic acids	Organic acids	1.44273	0.0255075	0.0147043	-6.08762	down	1.16496	0.0475353	0.415253	-1.26794	down	1.2877	0.0459077	28.2403	4.81968	up
T3_positive	MW0130978	3-(2,4'-Dihydroxy-3',5'-dimethoxyphenyl)propanoic acid	Organic acids	Organic acids	1.19715	0.121414	0.31884	-1.6491	down	1.11003	0.0933213	0.238081	-2.07047	down	-	-	-	-	-
T3_negative	MW0140084	(+)-abscisic acid beta-D-glucopyranosyl ester	Organic acids	Organic acids	1.4692	0.00609863	4.63399	2.21226	up	-	-	-	-	-	1.31641	0.00341993	0.301226	-1.73108	down
T3_positive	MW0128593	[2,6-dihydroxy-4-(3,4,5,7-tetrahydroxy-3,4-dihydro-2H-1-benzopyran-2-yl)phenyl]oxidanesulfonic acid	Organic acids	Organic acids	-	-	-	-	-	-	-	-	-	-	1.0285	0.0690659	2.09546	1.06727	up
T3_negative	MW0113679	6-[5-(3,4-Dihydroxyphenyl)-4-hydroxypentanoyl]oxy-3,4,5-trihydroxyoxane-2-carboxylic acid	Organic acids	Organic acids	1.46468	1.20588e-05	4.58982	2.19844	up	1.31263	0.000672673	2.28004	1.18906	up	1.33101	4.23756e-05	0.496761	-1.00938	down
T3_positive	MW0128523	[10-butanoyl-5-hydroxy-6-(3-hydroxypropyl)-2,2-dimethyl-8-oxo-2H,3H,4H,8H-pyrano[3,2-g]chromen-3-yl]oxidanesulfonic acid	Organic acids	Organic acids	-	-	-	-	-	1.2821	0.00388152	9.21691	3.20428	up	1.33114	0.0103448	5.24348	2.39053	up
T3_positive	MW0127720	({6-[5,7-dihydroxy-2-(4-hydroxyphenyl)-4-oxo-3,4-dihydro-2H-1-benzopyran-8-yl]-3,4-dihydroxy-5-[(3,4,5-trihydroxy-6-methyloxan-2-yl)oxy]oxan-2-yl}methoxy)sulfonic acid	Organic acids	Organic acids	-	-	-	-	-	1.30486	0.00158159	26.0325	4.70224	up	1.33724	0.00266775	37.5842	5.23205	up
T3_positive	MW0108613	N-Acetyldjenkolic acid	Organic acids	Organic acids	1.28816	0.00783155	4.58727	2.19763	up	1.2928	2.68537e-05	18.2971	4.19354	up	1.32158	6.69893e-05	3.98867	1.99591	up
T3_positive	MW0131615	3,4,5-trihydroxy-6-({8-methoxy-2-oxo-2H-furo[2,3-h]chromen-4-yl}oxy)oxane-2-carboxylic acid	Organic acids	Organic acids	1.0892	0.292326	0.226071	-2.14515	down	-	-	-	-	-	1.27544	0.000851899	5.81599	2.54003	up
T3_positive	MW0103927	(4-ethenyl-2,6-dihydroxyphenyl)oxidanesulfonic acid	Organic acids	Organic acids	-	-	-	-	-	-	-	-	-	-	1.22829	0.0273554	0.426068	-1.23085	down
T3_positive	MW0135351	6-[2-(3-{3-[(3,3-dimethyloxiran-2-yl)methyl]-2,4,6-trihydroxyphenyl}-3-oxopropyl)-5-hydroxyphenoxy]-3,4,5-trihydroxyoxane-2-carboxylic acid	Organic acids	Organic acids	1.28421	0.00201168	0.0827159	-3.59569	down	1.14747	0.00129057	0.0831483	-3.58817	down	-	-	-	-	-
T3_positive	MW0132179	3,4,5-trihydroxy-6-{[5-methoxy-2,2-dimethyl-6-(3-oxo-3-phenylprop-1-en-1-yl)-2H-chromen-7-yl]oxy}oxane-2-carboxylic acid	Organic acids	Organic acids	-	-	-	-	-	1.0187	0.00491098	6.57842	2.71774	up	-	-	-	-	-
T3_positive	MW0128474	[(5,6,12,13,14-pentahydroxy-9-oxo-11-{6,7,13,14-tetrahydroxy-3,10-dioxo-2,9-dioxatetracyclo[6.6.2.0,(1).0(1)(1),(1)]hexadeca-1(15),4,6,8(16),11,13-hexaen-5-yl}-3,8-dioxatricyclo[8.4.0.0(2),]tetradeca-1(14),10,12-trien-4-yl)methoxy]sulfonic acid	Organic acids	Organic acids	1.32841	0.0545016	0.414595	-1.27022	down	-	-	-	-	-	1.30603	0.000569844	3.9447	1.97991	up
T3_positive	ZINC70454204	[(1'R,2S,2'R,3'R,5'S,8'R,9'R,10'R)-2',10'-diacetyloxy-5'-hydroxy-8',12',15',15'-tetramethyl-13'-oxospiro[oxirane-2,4'-tricyclo[9.3.1.03,8]pentadec-11-ene]-9'-yl] pyridine-3-carboxylate	Organic acids	Organic acids	1.40922	0.0401601	2.31075	1.20836	up	1.31169	0.0271582	2.26246	1.17789	up	-	-	-	-	-
T3_negative	MW0132451	3,4,5-trihydroxy-6-{3-hydroxy-5-[(E)-2-(2-hydroxy-4-{[3,4,5-trihydroxy-6-(hydroxymethyl)oxan-2-yl]oxy}phenyl)ethenyl]phenoxy}oxane-2-carboxylic acid	Organic acids	Organic acids	1.428	0.0547264	4.43465	2.14882	up	1.35306	0.006934	346.77	8.43784	up	1.33366	0.00703471	78.1957	6.28902	up
T3_positive	MW0014970	6-{[1-(2-{[2-(3,4-dimethoxyphenyl)ethyl]-C-hydroxycarbonimidoyl}ethyl)-3-methoxy-4-oxocyclohexa-2,5-dien-1-yl]oxy}-3,4,5-trihydroxyoxane-2-carboxylic acid	Organic acids	Organic acids	-	-	-	-	-	1.32722	0.000901015	50.789	5.66644	up	1.33056	0.00105063	28.0278	4.80879	up
T3_negative	MW0054341	Licoricesaponin B2	Organic acids	Organic acids	1.45637	0.0154363	4.37831	2.13037	up	1.28128	0.00137858	0.179738	-2.47604	down	1.31476	0.0106859	0.0410518	-4.60641	down
T3_positive	MW0104585	2-amino-4-({1-[(carboxymethyl)-C-hydroxycarbonimidoyl]-2-{[1-(6,7-dimethoxy-2H-1,3-benzodioxol-5-yl)-1,3-dihydroxypropan-2-yl]sulfanyl}ethyl}-C-hydroxycarbonimidoyl)butanoic acid	Organic acids	Organic acids	-	-	-	-	-	1.30011	0.000752261	8.18215	3.03248	up	-	-	-	-	-
T3_positive	MW0130518	Kaempferol 3-(2-feruloylsophoroside) 7-glucoside	Organic acids	Organic acids	1.11938	0.130109	4.26701	2.09323	up	1.31088	0.000569304	98.2719	6.61871	up	1.30101	0.000134659	23.0306	4.52548	up
T3_negative	MW0108522	N-[[3-(b-D-Glucopyranosyloxy)-2,3-dihydro-2-oxo-1H-indol-3-yl]acetyl]aspartic acid	Organic acids	Organic acids	-	-	-	-	-	1.25254	0.00908788	0.145897	-2.77698	down	1.27634	0.022831	0.0746005	-3.74467	down
T3_negative	MEDN1366	3,5-Dihydroxybenzoic acid	Organic acids	Organic acids	-	-	-	-	-	1.27315	0.0140756	2.27127	1.1835	up	-	-	-	-	-
T3_negative	MEDN1304	Cyclohexanecarboxylic acid	Organic acids	Organic acids	-	-	-	-	-	1.1602	0.0398227	12.6861	3.66518	up	1.28322	0.0450503	21.0741	4.3974	up
T3_negative	MW0103912	(3S,4S)-3-hydroxytetradecane-1,3,4-tricarboxylic acid	Organic acids	Organic acids	-	-	-	-	-	1.06895	0.0778585	0.217934	-2.19804	down	1.05207	0.0707776	0.230213	-2.11896	down
T3_negative	MW0111378	(1R,2R)-2-(4'-(3-phenylureido)-[1,1'-biphenyl]-4-carbonyl)cyclopentane-1-carboxylic acid	Organic acids	Organic acids	-	-	-	-	-	-	-	-	-	-	1.17348	0.0889121	0.247592	-2.01396	down
T3_negative	MW0013469	3-Carboxy-4-methyl-5-propyl-2-furanpropionic acid	Organic acids	Organic acids	1.41857	0.0263037	0.0419799	-4.57416	down	1.30794	0.0257033	0.00763616	-7.03294	down	1.0165	0.198775	0.181901	-2.45878	down
T3_negative	MW0104231	1-alpha-Acevaltrate	Organic acids	Organic acids	1.42959	0.00252937	4.92741	2.30083	up	1.25147	0.00445173	2.88831	1.53022	up	-	-	-	-	-
T3_negative	MW0103911	(s)-4-(Tert-butoxycarbonyl)morpholine-3-carboxylic acid	Organic acids	Organic acids	1.46132	0.00175833	4.03325	2.01194	up	1.33697	9.51705e-05	3.23091	1.69194	up	-	-	-	-	-
T3_negative	MEDN0198	Citric acid	Organic acids	Organic acids	1.47403	0.00259154	0.16013	-2.64269	down	-	-	-	-	-	1.33757	2.10635e-06	6.28031	2.65083	up
T3_negative	MW0159730	Geranyl diphosphate	Organic acids	Organic acids	-	-	-	-	-	1.01278	0.195583	0.274508	-1.86508	down	-	-	-	-	-
T3_negative	MW0108927	N-Tris(hydroxymethyl)methyl-2-aminoethanesulfonic acid	Organic acids	Organic acids	-	-	-	-	-	1.35025	7.12203e-06	2.26725	1.18094	up	-	-	-	-	-
T3_negative	MW0153774	Meticillin sodium	Organic acids	Organic acids	-	-	-	-	-	1.17131	0.0451399	0.153357	-2.70504	down	-	-	-	-	-
T3_positive	MW0119718	3-Methyluric acid	Organic acids	Organic acids	1.43212	0.000210546	3.8282	1.93667	up	1.27255	0.0511196	0.3646	-1.45561	down	1.33725	0.000713775	0.0952405	-3.39228	down
T3_negative	MEDN0820	3-Hydroxyglutaric acid	Organic acids	Organic acids	-	-	-	-	-	1.34769	0.000848521	0.430949	-1.21441	down	1.33668	0.00113631	0.263319	-1.92512	down
T3_negative	MW0148190	3,8-Dihydroxy-1-pentanoyl-6-pentyl-11H-dibenzo(b,e)(1,4)dioxepin-11-one	Organic acids	Organic acids	-	-	-	-	-	1.29597	0.102678	0.120114	-3.05752	down	-	-	-	-	-
T3_negative	MW0123217	Tioxidazole	Organic acids	Organic acids	-	-	-	-	-	1.35284	0.000235817	0.365122	-1.45355	down	1.33821	0.000123247	0.385631	-1.37471	down
T3_negative	MW0128857	[5-hydroxy-7-methoxy-2,2-dimethyl-6-(3-phenylpropanoyl)-3,4-dihydro-2H-1-benzopyran-4-yl]oxidanesulfonic acid	Organic acids	Organic acids	1.03184	0.0214005	3.70958	1.89125	up	1.20664	0.0183829	25.9289	4.69649	up	1.32478	0.0245439	6.98972	2.80523	up
T3_negative	MW0138348	Gyrophoric acid	Organic acids	Organic acids	1.32104	0.0158678	0.361698	-1.46714	down	-	-	-	-	-	1.22059	0.00610027	3.3708	1.75309	up
T3_negative	MW0109988	Tilarginine Acetate	Organic acids	Organic acids	1.46783	7.58225e-07	9.60328	3.26353	up	1.34763	0.000789871	14.7621	3.88383	up	-	-	-	-	-
T3_negative	MW0146491	Azafrin	Organic acids	Organic acids	-	-	-	-	-	1.26026	0.0611722	0.369862	-1.43494	down	-	-	-	-	-
T3_negative	MEDN0724	Aspirin	Organic acids	Organic acids	-	-	-	-	-	1.34726	2.20452e-05	2.42491	1.27793	up	-	-	-	-	-
T3_negative	MADN0626	1,6-di-O-phosphono-D-fructose	Organic acids	Organic acids	1.41131	0.00162486	0.317828	-1.65368	down	1.26501	0.00341305	0.310771	-1.68608	down	-	-	-	-	-
T3_negative	MEDL01821	3-Furoic acid	Organic acids	Organic acids	1.46388	0.0256824	0.13932	-2.84352	down	-	-	-	-	-	1.33797	0.000195548	6.85669	2.77751	up
T3_negative	MW0119748	3-Pyridinebutanoic acid	Organic acids	Organic acids	-	-	-	-	-	1.33222	0.000180514	0.470016	-1.08922	down	1.32769	3.97231e-05	0.368558	-1.44004	down
T3_negative	MW0141034	Indolepropanol phosphate	Organic acids	Organic acids	1.08681	0.340046	0.0792159	-3.65807	down	1.14781	0.321462	0.0317169	-4.9786	down	1.1786	0.0111183	0.400386	-1.32054	down
T3_negative	MW0121710	Ethyl 4-methyl-6-(5-methyl(2-thienyl))-2-oxo-1,3,6-trihydropyrimidine-5-carbox ylate	Organic acids	Organic acids	-	-	-	-	-	1.20676	0.0198783	2.57373	1.36386	up	-	-	-	-	-
T3_positive	MW0150678	Gypsogenin 3-O-rhamnosylglucuronide	Organic acids	Organic acids	1.46392	0.000211267	3.56643	1.83448	up	1.05606	0.0164836	0.185958	-2.42695	down	1.17882	8.37161e-05	0.0521412	-4.26143	down
T3_negative	MW0148692	D-Ribitol-5-phosphate	Organic acids	Organic acids	-	-	-	-	-	1.33778	0.0132555	2.73154	1.44971	up	1.32651	0.00815753	3.95848	1.98495	up
T3_negative	MW0129321	[4-[5,7-Dihydroxy-8-(3-methylbut-2-enyl)-4-oxo-2,3-dihydrochromen-3-yl]-2-hydroxy-6-(3-methylbut-2-enyl)phenyl] hydrogen sulate	Organic acids	Organic acids	1.46255	0.0109117	3.39915	1.76517	up	1.35342	0.000177774	21.18	4.40463	up	1.33408	1.68912e-06	6.23098	2.63946	up
T3_negative	MEDN1197	8-Methoxyalkynurate	Organic acids	Organic acids	-	-	-	-	-	1.33753	0.000182544	5.32924	2.41393	up	1.1665	5.64781e-05	12.9672	3.6968	up
T3_negative	MEDL02759	2-Hydroxyglutarate	Organic acids	Organic acids	-	-	-	-	-	1.35013	0.00214353	0.434833	-1.20147	down	1.33869	8.96423e-05	0.334977	-1.57787	down
T3_negative	MW0112437	3,4,5-trihydroxy-6-[(4-hydroxy-7-methoxy-2,2-dimethyl-3,4-dihydro-2H-1-benzopyran-5-yl)oxy]oxane-2-carboxylic acid	Organic acids	Organic acids	1.43665	0.000213627	3.36956	1.75256	up	1.32312	0.030845	0.260325	-1.94161	down	1.33834	0.00161225	0.077258	-3.69417	down
T3_negative	MW0106484	Disulfoton sulfone	Organic acids	Organic acids	-	-	-	-	-	-	-	-	-	-	1.17318	0.178898	18.2003	4.18589	up
T3_positive	MW0121721	6-[(6-Tert-butyl-3-methoxycarbonyl-4,5,6,7-tetrahydro-1-benzothiophen-2-yl)carbamoyl]cyclohex-3-ene-1-carboxylic acid	Organic acids	Organic acids	1.45612	0.00048254	3.27951	1.71348	up	1.30345	0.0107316	0.180717	-2.4682	down	1.32404	2.29113e-06	0.0551047	-4.18168	down
T3_negative	MW0114531	Glucobrassicanapin	Organic acids	Organic acids	-	-	-	-	-	1.1038	0.205917	0.0889497	-3.49087	down	-	-	-	-	-
T3_negative	MW0104188	5,6-Dihydro-4h-1,3-oxazin-2-amine	Organic acids	Organic acids	-	-	-	-	-	1.33948	5.15634e-05	2.80075	1.48581	up	1.31999	0.000140613	2.20948	1.14371	up
T3_negative	MW0109264	Phytosulfokine a	Organic acids	Organic acids	-	-	-	-	-	1.34782	0.00119059	2421.53	11.2417	up	1.29764	0.00118366	446.524	8.8026	up
T3_negative	MW0013945	3b,6a-Dihydroxy-alpha-ionol 9-[apiosyl-(1->6)-glucoside]	Organic acids	Organic acids	1.47731	0.000684008	0.0185448	-5.75284	down	-	-	-	-	-	1.33895	0.000519258	66.1813	6.04835	up
T3_negative	MW0114000	beta-L-fucose 1-phosphate	Organic acids	Organic acids	1.08755	0.226876	0.18216	-2.45673	down	1.07121	0.207317	0.128613	-2.95889	down	-	-	-	-	-
T3_negative	MW0141698	1-{[3-(3,4-Dihydroxyphenyl)acryloyl]oxy}-3,5-dihydroxycyclohexane-1-carboxylic acid	Organic acids	Organic acids	-	-	-	-	-	1.35265	0.00123071	373.372	8.54447	up	1.31007	0.00112562	159.679	7.31903	up
T3_negative	MW0126007	Oxolinic acid	Organic acids	Organic acids	-	-	-	-	-	1.10059	0.295745	0.0744035	-3.74849	down	1.02914	0.231626	0.122103	-3.03383	down
T3_negative	MW0121650	5-Methyltetrahydrofolic acid	Organic acids	Organic acids	-	-	-	-	-	-	-	-	-	-	1.18289	0.046725	0.439548	-1.18591	down
T3_negative	MW0113649	6-{[3-(3,4-dihydroxyphenyl)-2-{[(2E)-3-(3,4-dihydroxyphenyl)prop-2-enoyl]oxy}propanoyl]oxy}-3,4,5-trihydroxyoxane-2-carboxylic acid	Organic acids	Organic acids	1.09711	0.030082	3.14843	1.65463	up	1.25865	0.0495576	27.7457	4.79419	up	1.29282	0.0583547	8.81256	3.13956	up
T3_negative	MADN0605	DL-threo-3-isopropylmalic acid	Organic acids	Organic acids	-	-	-	-	-	1.33614	0.00020918	2.76517	1.46737	up	1.33119	0.00205563	2.15513	1.10777	up
T3_negative	MW0115006	GcNeu	Organic acids	Organic acids	-	-	-	-	-	1.12926	0.00505459	6.79673	2.76484	up	1.26944	0.00392649	3.85636	1.94724	up
T3_negative	MW0104849	2-S-Glutathionyl acetate	Organic acids	Organic acids	-	-	-	-	-	1.10234	0.0463193	3.5592	1.83155	up	1.17786	0.0465965	3.73267	1.90021	up
T3_negative	MW0134860	6-(2-{5,7-dihydroxy-3-[(2Z)-4-hydroxy-3-(4-methylpent-3-en-1-yl)but-2-en-1-yl]-6-(3-methylbut-2-en-1-yl)-4-oxo-3,4-dihydro-2H-1-benzopyran-2-yl}-5-hydroxyphenoxy)-3,4,5-trihydroxyoxane-2-carboxylic acid	Organic acids	Organic acids	1.44412	0.0238558	3.09473	1.62982	up	-	-	-	-	-	1.2475	0.00684882	0.206838	-2.27343	down
T3_negative	MW0150691	Halistanol sulfate	Organic acids	Organic acids	1.1209	0.0917034	3.08995	1.62758	up	1.31547	0.0069373	56.0315	5.80817	up	1.31939	0.0067563	18.1335	4.18058	up
T3_negative	MW0131753	Oroxylin A-7-o-beta-D-glucuronide	Organic acids	Organic acids	1.02271	0.236526	2.61461	1.3866	up	-	-	-	-	-	-	-	-	-	-
T3_positive	MW0013044	NCGC00381009-01_C24H30O12_Cyclopenta[c]pyran-4-carboxylic acid, 1-(beta-D-glucopyranosyloxy)-1,4a,5,6,7,7a-hexahydro-4a-hydroxy-7-methyl-5-oxo-, 2-(4-hydroxyphenyl)ethyl ester, (1S,4aR,7aR)-	Organic acids	Organic acids	1.16014	0.0869343	2.98539	1.57792	up	1.29068	0.0425761	15.7987	3.98174	up	1.24624	0.0515888	5.29201	2.40382	up
T3_negative	MW0132254	3,4,5-trihydroxy-6-{[7-methoxy-2-oxo-6-(3-oxobutyl)-2H-chromen-5-yl]oxy}oxane-2-carboxylic acid	Organic acids	Organic acids	1.14222	0.0189538	2.94247	1.55703	up	1.28125	2.19765e-05	17.3707	4.11858	up	1.33627	1.11002e-06	5.90344	2.56156	up
T3_negative	MW0132128	3,4,5-trihydroxy-6-{[5-hydroxy-2-(3-hydroxy-4-methoxyphenyl)-4-oxo-3,8-bis[3,4,5-trihydroxy-6-(hydroxymethyl)oxan-2-yl]-4H-chromen-7-yl]oxy}oxane-2-carboxylic acid	Organic acids	Organic acids	-	-	-	-	-	1.28187	1.46819e-07	57.9181	5.85594	up	1.33062	6.92129e-06	82.6445	6.36885	up
T3_negative	MW0124558	JWH 018 N-pentanoic acid metabolite-d4	Organic acids	Organic acids	-	-	-	-	-	1.34984	0.00018365	0.348729	-1.51982	down	1.33761	5.50513e-07	0.248248	-2.01015	down
T3_negative	MW0162844	L-Arogenate	Organic acids	Organic acids	-	-	-	-	-	1.34161	0.00467665	0.367536	-1.44404	down	1.33212	0.00259206	0.302922	-1.72298	down
T3_negative	MW0127631	({1-[2-(2,4-dihydroxyphenyl)-7-hydroxy-4-oxo-4H-chromen-3-yl]-3,7-dimethylocta-2,6-dien-4-yl}oxy)sulfonic acid	Organic acids	Organic acids	-	-	-	-	-	-	-	-	-	-	1.0033	0.00672979	10.2518	3.3578	up
T3_positive	MW0014313	4-(3-Acetyl-2,6-dihydroxyphenyl)-2-methoxy-4-[3,4,5-trihydroxy-6-(hydroxymethyl)oxan-2-yl]oxybutanoic acid	Organic acids	Organic acids	1.46229	0.000176227	2.82999	1.5008	up	-	-	-	-	-	1.33069	2.80927e-05	0.344549	-1.53722	down
T3_positive	MW0132338	3,4,5-trihydroxy-6-{2-[(E)-2-(3-hydroxy-5-{[3,4,5-trihydroxy-6-(hydroxymethyl)oxan-2-yl]oxy}phenyl)ethenyl]-5-{[3,4,5-trihydroxy-6-(hydroxymethyl)oxan-2-yl]oxy}phenoxy}oxane-2-carboxylic acid	Organic acids	Organic acids	1.31284	0.0143215	2.82908	1.50033	up	-	-	-	-	-	1.28084	0.0120272	0.164301	-2.60559	down
T3_negative	MW0113428	6-[(3-carboxy-5,6-dihydroxycyclohex-2-en-1-yl)oxy]-3,4,5-trihydroxyoxane-2-carboxylic acid	Organic acids	Organic acids	1.41082	0.00794403	2.82641	1.49897	up	1.16106	0.0136293	0.265261	-1.91452	down	1.26637	0.00509651	0.0938508	-3.41349	down
T3_negative	MW0131817	3,4,5-trihydroxy-6-[2-hydroxy-3-(3-methylbut-2-en-1-yl)-5-{1-oxo-1-[2,4,6-trihydroxy-3-(3-methylbut-2-en-1-yl)phenyl]propan-2-yl}phenoxy]oxane-2-carboxylic acid	Organic acids	Organic acids	1.39191	0.0541046	0.420327	-1.25041	down	1.29001	0.0271973	0.234708	-2.09106	down	-	-	-	-	-
T3_negative	MW0131581	3,4,5-trihydroxy-6-({6-[3-(4-hydroxyphenyl)-3-oxopropyl]-2,2-dimethyl-2H-chromen-5-yl}oxy)oxane-2-carboxylic acid	Organic acids	Organic acids	-	-	-	-	-	1.05147	0.0334927	2.13676	1.09543	up	-	-	-	-	-
T3_negative	MW0014387	4-[3-methyl-5-(5,6,7-trihydroxy-1,2,4a,5-tetramethyl-3,4,6,7,8,8a-hexahydro-2H-naphthalen-1-yl)pentoxy]-4-oxobutanoic acid	Organic acids	Organic acids	1.36949	0.00597004	0.106009	-3.23774	down	-	-	-	-	-	1.2623	0.00963978	13.6194	3.76759	up
T3_negative	MW0127979	(2-hydroxy-1,2-diphenylethoxy)sulfonic acid	Organic acids	Organic acids	-	-	-	-	-	-	-	-	-	-	1.03453	0.18771	7.39121	2.88581	up
T3_negative	MW0113719	6-{4-[(1E)-3-[(6-{[3,4-dihydroxy-2,5-bis(hydroxymethyl)oxolan-2-yl]oxy}-3,4,5-trihydroxyoxan-2-yl)methoxy]-3-oxoprop-1-en-1-yl]-2-hydroxyphenoxy}-3,4,5-trihydroxyoxane-2-carboxylic acid	Organic acids	Organic acids	-	-	-	-	-	1.3067	0.0280022	6.82064	2.76991	up	1.27629	0.0288319	5.0883	2.34718	up
T3_negative	MW0135378	6-[2-(6-carboxy-5-{3-[(2E)-3-(2,4-dihydroxyphenyl)prop-2-enoyl]-2,6-dihydroxyphenyl}-3-methylcyclohex-3-en-1-yl)-5-hydroxyphenoxy]-3,4,5-trihydroxyoxane-2-carboxylic acid	Organic acids	Organic acids	1.40311	0.0784986	0.138917	-2.8477	down	1.24265	0.00471469	3.6873	1.88257	up	1.33586	0.000473852	26.5431	4.73027	up
T3_negative	MW0013045	2-(4-hydroxyphenyl)ethyl (4S,5Z,6S)-4-[2-[2-(3,4-dihydroxyphenyl)ethoxy]-2-oxoethyl]-5-(2-hydroxyethylidene)-6-[(2S,3R,4S,5S,6R)-3,4,5-trihydroxy-6-(hydroxymethyl)oxan-2-yl]oxy-4H-pyran-3-carboxylate	Organic acids	Organic acids	-	-	-	-	-	1.33983	0.0215769	0.00353064	-8.14586	down	1.32059	0.037598	0.00607899	-7.36195	down
T3_negative	ZINC67911467	[(2S,3Z,4S)-4-[2-(3,4-Dihydroxyphenyl)ethoxycarbonylmethyl]-2-(beta-D-glucopyranosyloxy)-5-(methoxycarbonyl)-3,4-dihydro-2H-pyran-3-ylidene]acetic acid	Organic acids	Organic acids	-	-	-	-	-	-	-	-	-	-	1.19954	0.00583516	0.210326	-2.2493	down
T3_negative	MW0127661	({3,4,5-trihydroxy-6-[5-hydroxy-7-methoxy-4-oxo-2-(2,4,5-trihydroxyphenyl)-4H-chromen-6-yl]oxan-2-yl}methoxy)sulfonic acid	Organic acids	Organic acids	-	-	-	-	-	1.02749	0.244393	3.37374	1.75435	up	-	-	-	-	-
T3_negative	MW0129360	{5-hydroxy-6-[3-(4-hydroxyphenyl)propanoyl]-7-methoxy-2,2-dimethyl-3,4-dihydro-2H-1-benzopyran-4-yl}oxidanesulfonic acid	Organic acids	Organic acids	-	-	-	-	-	1.17018	0.0262485	12.4349	3.63632	up	1.29936	0.0324974	19.5991	4.29271	up
T3_negative	MW0151246	Hydrogenobyrinate diamide	Organic acids	Organic acids	1.32946	0.0119198	0.0366963	-4.76822	down	1.3112	0.0132141	0.211801	-2.23922	down	1.03383	0.0252672	5.77174	2.52901	up
T3_negative	MW0129344	{5-[2,4-dihydroxy-3-(3-methylbut-2-en-1-yl)benzoyl]-6-(2,4-dihydroxyphenyl)-4-{4-[(E)-2-(2,4-dihydroxyphenyl)ethenyl]-2,6-dihydroxyphenyl}-2-methylcyclohex-2-en-1-yl}oxidanesulfonic acid	Organic acids	Organic acids	1.23417	0.0894954	0.344288	-1.53831	down	1.15729	0.071168	3.02873	1.59871	up	1.29012	0.0496453	8.79709	3.13703	up
T3_negative	MW0129264	(2S)-4',5,7-Trihydroxyflavanone 4'-sulfate	Organic acids	Organic acids	-	-	-	-	-	1.32472	0.0203556	8.8522	3.14604	up	1.30944	0.0195004	10.0049	3.32263	up
T3_negative	MW0129274	{4-[(E)-2-{3,5-dihydroxy-4-[(1E)-3-methylbut-1-en-1-yl]phenyl}ethenyl]-2,6-dihydroxyphenyl}oxidanesulfonic acid	Organic acids	Organic acids	-	-	-	-	-	1.16654	0.0387756	12.1671	3.60492	up	1.02571	0.0631095	2.94947	1.56046	up
T3_negative	MW0112958	4-(beta-D-glucosyloxy)benzoic acid	Organic acids	Organic acids	1.35574	0.0256112	0.376226	-1.41033	down	1.34214	0.00537797	10.5262	3.39591	up	1.33207	0.00547479	27.9784	4.80624	up
T3_negative	ZINC44307246	Lonijaposide A	Organic acids	Organic acids	-	-	-	-	-	1.2372	0.0819342	0.252202	-1.98735	down	1.32902	0.000469517	0.131656	-2.92516	down
T3_negative	MW0014325	6-[2-hydroxy-3-methyl-3-[(2S,3R,4S,5S,6R)-3,4,5-trihydroxy-6-(hydroxymethyl)oxan-2-yl]oxybutyl]-5,7-dimethoxychromen-2-one	Organic acids	Organic acids	1.27946	0.0359325	0.203745	-2.29517	down	-	-	-	-	-	1.19168	0.00406958	5.1233	2.35707	up
T3_negative	MW0127659	({3,4,5-trihydroxy-6-[5-hydroxy-2-(4-hydroxyphenyl)-7-methoxy-4-oxo-6-[3,4,5-trihydroxy-6-(hydroxymethyl)oxan-2-yl]-4H-chromen-8-yl]oxan-2-yl}methoxy)sulfonic acid	Organic acids	Organic acids	1.4117	0.00229807	2.77712	1.47359	up	1.32258	0.0175722	0.055427	-4.17327	down	1.32477	0.00444128	0.0199585	-5.64685	down
T3_negative	MW0166696	alpha-D-xylopyranosyl-(1->3)-beta-D-glucopyranuronosyl-(1->3)-alpha-D-xylopyranosyl-(1->3)-beta-D-glucopyranuronic acid	Organic acids	Organic acids	1.02374	0.220077	0.422095	-1.24436	down	1.07266	0.179956	0.332435	-1.58885	down	-	-	-	-	-
T3_negative	MW0131646	3,4,5-trihydroxy-6-(3-{3,5,7-trihydroxy-6-[3,4,5-trihydroxy-6-(hydroxymethyl)oxan-2-yl]-3,4-dihydro-2H-1-benzopyran-2-yl}phenoxy)oxane-2-carboxylic acid	Organic acids	Organic acids	1.41731	0.0347342	29.3626	4.87591	up	1.30689	0.00717924	28.5877	4.83732	up	-	-	-	-	-
T3_negative	MW0128461	[(3,4,5-trihydroxy-6-{5-hydroxy-7-methoxy-4-oxo-2-phenyl-8-[3,4,5-trihydroxy-6-(hydroxymethyl)oxan-2-yl]-4H-chromen-6-yl}oxan-2-yl)methoxy]sulfonic acid	Organic acids	Organic acids	1.00821	0.0729549	2.0528	1.03759	up	1.04116	0.131253	3.1334	1.64773	up	-	-	-	-	-
T3_negative	MW0114832	NCGC00380876-01_C29H38O14_Methyl 1,4-bis(beta-D-glucopyranosyloxy)-3-(3-methyl-2-buten-1-yl)-2-naphthoate	Organic acids	Organic acids	1.4107	0.0209728	0.259376	-1.94688	down	1.33291	0.0199876	7.5256	2.91181	up	1.32871	0.0173066	29.0142	4.85869	up
T3_negative	MW0113667	6-{[3,5-dihydroxy-2-(hydroxymethyl)-6-{1,2,6-trihydroxy-3-[hydroxy(3,4,5-trihydroxyoxan-2-yl)methyl]-4-oxocyclohexa-2,5-dien-1-yl}oxan-4-yl]oxy}-3,4,5-trihydroxyoxane-2-carboxylic acid	Organic acids	Organic acids	-	-	-	-	-	1.31934	7.28075e-05	27.3638	4.7742	up	1.33334	0.000361558	28.493	4.83253	up
T3_negative	MW0128831	[5-(6,7-dihydroxy-4-oxo-4H-chromen-2-yl)-2-hydroxyphenyl]oxidanesulfonic acid	Organic acids	Organic acids	1.40711	0.0612381	0.204935	-2.28676	down	1.04701	0.0746756	0.363339	-1.46061	down	-	-	-	-	-
T3_negative	MW0009839	Taprostene sodium salt	Organic acids	Organic acids	1.47231	0.00283841	2.72645	1.44703	up	1.35205	0.000156627	0.10819	-3.20836	down	1.33802	0.00154833	0.0396815	-4.65539	down
T3_negative	MW0113327	6-(2-ethenyl-5-hydroxy-4-methoxyphenoxy)-3,4,5-trihydroxyoxane-2-carboxylic acid	Organic acids	Organic acids	-	-	-	-	-	1.26064	0.00650406	0.375864	-1.41172	down	-	-	-	-	-
T3_positive	MW0013791	3,4,5-trihydroxy-6-{[1-(4-methoxyphenyl)-4-methyl-3-oxopentan-2-yl]oxy}oxane-2-carboxylic acid	Organic acids	Organic acids	1.44896	0.00835901	2.71977	1.44348	up	1.29482	0.000995488	0.265689	-1.91219	down	1.31798	0.00424238	0.0976881	-3.35567	down
T3_negative	MW0128656	[3-(3-Hydroxy-4-oxochromen-2-yl)phenyl] hydrogen sulate	Organic acids	Organic acids	-	-	-	-	-	1.14983	0.0184535	9.51881	3.25078	up	-	-	-	-	-
T3_negative	MW0127858	(2-{5,7-dihydroxy-4-oxo-2-phenyl-8-[3,4,5-trihydroxy-6-(hydroxymethyl)oxan-2-yl]-3,4-dihydro-2H-1-benzopyran-6-yl}-4,5-dihydroxy-6-(hydroxymethyl)oxan-3-yl)oxidanesulfonic acid	Organic acids	Organic acids	1.11981	0.080589	0.170321	-2.55367	down	-	-	-	-	-	-	-	-	-	-
T3_negative	MW0128211	(4-{8-[3,7-dihydroxy-2-(3-hydroxyphenyl)-3,4-dihydro-2H-1-benzopyran-4-yl]-2-(3,4-dihydroxyphenyl)-3,5,7-trihydroxy-3,4-dihydro-2H-1-benzopyran-6-yl}-7-hydroxy-2-(3-hydroxyphenyl)-3,4-dihydro-2H-1-benzopyran-3-yl)oxidanesulfonic acid	Organic acids	Organic acids	-	-	-	-	-	-	-	-	-	-	1.32059	0.0175954	17.4172	4.12244	up
T3_negative	MW0129310	{4-[3-(5-methoxy-2,2-dimethyl-2H-chromen-6-yl)propanoyl]phenyl}oxidanesulfonic acid	Organic acids	Organic acids	-	-	-	-	-	1.32981	0.0134956	7.37288	2.88223	up	1.32184	0.0134081	9.50684	3.24897	up
T3_negative	MW0130655	2-{3-[3-(2,4-dihydroxyphenyl)propanoyl]-2,6-dihydroxyphenyl}-4-methyl-6-(2,4,5-trihydroxyphenyl)cyclohex-3-ene-1-carboxylic acid	Organic acids	Organic acids	-	-	-	-	-	1.24396	3.55108e-06	40.8889	5.35364	up	1.02785	0.000128979	15.522	3.95625	up
T3_negative	MW0128968	{[4-(6,11-dihydroxy-2,2,5-trimethyl-10-oxo-5,10-dihydro-2H-1-oxa-5-azatetraphen-12-yl)-6,11-dihydroxy-2,5-dimethyl-10-oxo-3,4,5,10-tetrahydro-2H-1-oxa-5-azatetraphen-2-yl]methoxy}sulfonic acid	Organic acids	Organic acids	-	-	-	-	-	-	-	-	-	-	1.01639	0.0554507	2.81667	1.49399	up
T3_negative	MW0113351	6-(4-{5,7-dihydroxy-3-[(3,4,5-trihydroxyoxan-2-yl)oxy]-5H-chromen-2-yl}-2-hydroxyphenoxy)-3,4,5-trihydroxyoxane-2-carboxylic acid	Organic acids	Organic acids	1.4726	0.0285778	106.689	6.73727	up	1.35139	0.006389	54.7172	5.77392	up	-	-	-	-	-
T3_negative	MW0136323	6-{3-[2,3-dioxo-3-(2,4,6-trihydroxyphenyl)propyl]phenoxy}-3,4,5-trihydroxyoxane-2-carboxylic acid	Organic acids	Organic acids	-	-	-	-	-	-	-	-	-	-	1.18383	0.0760294	0.284808	-1.81194	down
T3_negative	MW0129241	{4,5-dihydroxy-6-[5-hydroxy-7-methoxy-4-oxo-2-(2,4,5-trihydroxyphenyl)-4H-chromen-6-yl]-2-(hydroxymethyl)oxan-3-yl}oxidanesulfonic acid	Organic acids	Organic acids	-	-	-	-	-	1.13408	0.184007	0.16721	-2.58027	down	1.0343	0.0509802	0.383528	-1.38259	down
T3_negative	MW0161842	cephalosporin C(1-)	Organic acids	Organic acids	1.44373	0.00947968	0.0804791	-3.63524	down	-	-	-	-	-	-	-	-	-	-
T3_positive	MEDP0297	5-Aminopentanoic acid	Organic acids	Organic acids	1.40911	0.0421343	2.64079	1.40097	up	-	-	-	-	-	1.28621	0.0434147	0.370183	-1.43369	down
T3_negative	MW0125599	3-[4-(2-Hydroxyethyl)piperazin-1-ium-1-yl]propane-1-sulfonate	Organic acids	Organic acids	1.42704	0.000604739	2.62342	1.39145	up	-	-	-	-	-	1.32217	0.000393412	0.451772	-1.14633	down
T3_negative	MW0128980	{[6-(5,6-dihydroxy-7-methoxy-4-oxo-2-phenyl-4H-chromen-8-yl)-3,4,5-trihydroxyoxan-2-yl]methoxy}sulfonic acid	Organic acids	Organic acids	-	-	-	-	-	-	-	-	-	-	1.00859	0.212349	5.50247	2.46008	up
T3_negative	MW0135306	6-[(6-{[3-(3,4-dimethoxyphenyl)-7-methoxy-8-methyl-4-oxo-4H-chromen-5-yl]oxy}-3,4,5-trihydroxyoxan-2-yl)methoxy]-3,4,5-trihydroxyoxane-2-carboxylic acid	Organic acids	Organic acids	1.04209	0.191408	2.62055	1.38987	up	1.34941	0.00133309	56.5725	5.82203	up	1.30002	0.000371723	21.5881	4.43216	up
T3_negative	MW0152125	L-Arabinitol 5-phosphate	Organic acids	Organic acids	-	-	-	-	-	1.35089	0.00257277	2.60652	1.38212	up	1.33171	0.000304949	2.98301	1.57677	up
T3_negative	MW0113310	6-(2,3-dihydroxyphenoxy)-3,4,5-trihydroxyoxane-2-carboxylic acid	Organic acids	Organic acids	1.11214	0.111741	2.60645	1.38209	up	1.0628	0.056469	2.41332	1.27102	up	-	-	-	-	-
T3_negative	MW0148610	Ditrans,polycis-heptaprenyl diphosphate	Organic acids	Organic acids	1.26299	0.0270573	0.373626	-1.42033	down	-	-	-	-	-	1.10812	0.036138	2.24411	1.16614	up
T3_negative	MW0128572	[2-(methoxymethyl)-5-(3,5,6,7-tetrahydroxy-3,4-dihydro-2H-1-benzopyran-2-yl)phenyl]oxidanesulfonic acid	Organic acids	Organic acids	-	-	-	-	-	1.02636	0.26034	0.131098	-2.93128	down	1.03315	0.154547	0.159441	-2.6489	down
T3_negative	MW0129336	{5-[(E)-2-{3,5-dihydroxy-4-[(1E)-3-methylbuta-1,3-dien-1-yl]phenyl}ethenyl]-2-hydroxyphenyl}oxidanesulfonic acid	Organic acids	Organic acids	1.35257	0.142963	0.0492731	-4.34306	down	-	-	-	-	-	-	-	-	-	-
T3_negative	MW0132582	3,4-dihydroxy-5-[3-hydroxy-4-methoxy-5-(3,4,5-trihydroxybenzoyloxy)benzoyloxy]benzoic acid	Organic acids	Organic acids	-	-	-	-	-	1.02572	0.146431	0.37527	-1.414	down	-	-	-	-	-
T3_negative	MW0131737	3,4,5-Trihydroxy-6-(4-oxo-2-phenylchromen-3-yl)oxyoxane-2-carboxylic acid	Organic acids	Organic acids	-	-	-	-	-	1.10335	0.200423	0.169461	-2.56097	down	1.31846	0.00509886	0.304781	-1.71415	down
T3_negative	MW0128972	4-(7-Methoxy-2-oxochromen-6-yl)butan-2-yl hydrogen sulate	Organic acids	Organic acids	1.3709	0.0265585	0.348035	-1.5227	down	-	-	-	-	-	1.24565	0.0576426	4.44018	2.15062	up
T3_negative	MW0011088	NCGC00384520-01_C24H30O14_2H-Pyran-4-acetic acid, 5-carboxy-2-(beta-D-glucopyranosyloxy)-3,4-dihydro-3-(2-hydroxyethylidene)-, alpha-[2-(3,4-dihydroxyphenyl)ethyl] ester, (2S,3Z,4S)-	Organic acids	Organic acids	1.29937	0.00831736	0.325496	-1.61929	down	-	-	-	-	-	1.1101	0.018213	2.34889	1.23198	up
T3_negative	MW0003445	3-(3,4-dimethoxyphenyl)-N-[2-(3,4-dimethoxyphenyl)-2-(sulfooxy)ethyl]prop-2-enimidic acid	Organic acids	Organic acids	1.30939	0.0172922	0.443279	-1.17371	down	1.15785	0.00919171	0.270511	-1.88624	down	-	-	-	-	-
T3_negative	MW0129320	{4-[5,7-dihydroxy-3-(3,4,5-trihydroxybenzoyloxy)-3,4-dihydro-2H-1-benzopyran-2-yl]-2,6-dihydroxyphenyl}oxidanesulfonic acid	Organic acids	Organic acids	-	-	-	-	-	1.31634	0.0396167	5.79261	2.53421	up	1.30357	0.0397472	5.82674	2.54269	up
T3_negative	MW0162718	deacetoxycephalosporin C(1-)	Organic acids	Organic acids	1.2355	0.141229	0.227945	-2.13324	down	1.23202	0.0549901	6.33953	2.66438	up	1.3172	0.0480166	27.8117	4.79762	up
T3_negative	MW0118593	2-hydroxy-2-[8-hydroxy-2-methyl-2-(4-methylpent-3-en-1-yl)-2H-chromen-5-yl]acetic acid	Organic acids	Organic acids	-	-	-	-	-	1.17566	0.0501512	4.7549	2.24941	up	1.03057	0.0923096	2.45019	1.2929	up
T3_negative	MW0129384	{6-[2-(3,4-dihydroxyphenyl)-5-hydroxy-7-methoxy-4-oxo-4H-chromen-8-yl]-4,5-dihydroxyoxan-3-yl}oxidanesulfonic acid	Organic acids	Organic acids	-	-	-	-	-	1.14035	0.0170469	24.3689	4.60697	up	1.02028	0.0202595	20.6868	4.37064	up
T3_negative	MW0127706	({6-[5,7-dihydroxy-2-(3-hydroxy-4-methoxyphenyl)-4-oxo-3-[3,4,5-trihydroxy-6-(hydroxymethyl)oxan-2-yl]-4H-chromen-8-yl]-3,4,5-trihydroxyoxan-2-yl}methoxy)sulfonic acid	Organic acids	Organic acids	-	-	-	-	-	1.2466	0.13871	12.2465	3.6143	up	-	-	-	-	-
T3_negative	MW0128557	[2-(5,6-dihydroxy-7-methoxy-4-oxo-2-phenyl-4H-chromen-8-yl)-4,5-dihydroxyoxan-3-yl]oxidanesulfonic acid	Organic acids	Organic acids	-	-	-	-	-	-	-	-	-	-	1.21576	0.0555112	2.20914	1.14349	up
T3_negative	MW0112441	3,4,5-trihydroxy-6-[(5-hydroxy-2,2-dimethyl-2H-chromen-7-yl)oxy]oxane-2-carboxylic acid	Organic acids	Organic acids	1.42089	0.000679438	2.59298	1.37461	up	1.34867	0.000122503	19.7929	4.30691	up	1.3378	0.000186768	7.63327	2.9323	up
T3_positive	MW0131790	3,4,5-trihydroxy-6-[2-(2-hydroxybenzoyloxy)phenoxy]oxane-2-carboxylic acid	Organic acids	Organic acids	1.07167	0.255468	2.57275	1.36331	up	1.1742	0.0252813	0.272199	-1.87727	down	1.21887	0.147725	0.105801	-3.24058	down
T3_negative	MW0136360	6-[4-[(E)-2-(3,5-dihydroxyphenyl)ethenyl]phenoxy]-3,4,5-trihydroxyoxane-2-carboxylic acid	Organic acids	Organic acids	-	-	-	-	-	1.33203	0.00793706	5.08429	2.34605	up	1.25489	0.00210352	6.27161	2.64884	up
T3_negative	MW0128004	(2-Oxo-1,2-diphenylethoxy)sulfonic acid	Organic acids	Organic acids	-	-	-	-	-	1.21015	0.172144	4.6464	2.21611	up	-	-	-	-	-
T3_negative	MW0128501	[(6-{5,7-dihydroxy-4-oxo-2-phenyl-8-[3,4,5-trihydroxy-6-(hydroxymethyl)oxan-2-yl]-4H-chromen-6-yl}-3,4,5-trihydroxyoxan-2-yl)methoxy]sulfonic acid	Organic acids	Organic acids	1.11667	0.076055	0.259172	-1.94802	down	1.10815	0.0613175	0.166196	-2.58904	down	-	-	-	-	-
T3_positive	MW0135043	6-(4-{8,8-dimethyl-2-oxo-2H,8H-pyrano[2,3-f]chromen-3-yl}-3-hydroxyphenoxy)-3,4,5-trihydroxyoxane-2-carboxylic acid	Organic acids	Organic acids	1.40201	0.00826021	2.52847	1.33826	up	1.34436	4.91825e-07	13.6394	3.76971	up	1.33911	8.53372e-05	5.39434	2.43145	up
T3_negative	MW0113074	4-Hydroxy-5-(3',4'-dihydroxyphenyl)-valeric acid-O-methyl-O-glucuronide	Organic acids	Organic acids	-	-	-	-	-	1.29886	0.000156515	7.46439	2.90002	up	1.1252	0.00337134	5.16262	2.3681	up
T3_negative	MW0129423	{8-[2-(acetyloxy)propan-2-yl]-2-oxo-2H,8H,9H-furo[2,3-h]chromen-9-yl}oxidanesulfonic acid	Organic acids	Organic acids	-	-	-	-	-	-	-	-	-	-	1.33233	0.00196461	0.484192	-1.04635	down
T3_negative	MW0135266	6-[(2-benzyl-2,6-dihydroxy-3-oxo-2,3-dihydro-1-benzofuran-4-yl)oxy]-3,4,5-trihydroxyoxane-2-carboxylic acid	Organic acids	Organic acids	1.35681	0.0111941	2.94624	1.55887	up	-	-	-	-	-	-	-	-	-	-
T3_negative	MW0131723	3,4,5-trihydroxy-6-[(3-hydroxy-4-oxo-2-phenyl-4H-chromen-5-yl)oxy]oxane-2-carboxylic acid	Organic acids	Organic acids	-	-	-	-	-	-	-	-	-	-	1.27491	0.00508595	2.07646	1.05412	up
T3_negative	MW0129276	{4-[(E)-2-{3,5-dihydroxy-4-[(1E)-3-methylbuta-1,3-dien-1-yl]phenyl}ethenyl]phenyl}oxidanesulfonic acid	Organic acids	Organic acids	-	-	-	-	-	1.35361	2.30969e-05	16.0397	4.00358	up	1.33913	3.94044e-05	20.3222	4.34498	up
T3_negative	MW0129386	{6-[5,6-dihydroxy-2-(4-hydroxyphenyl)-7-methoxy-4-oxo-4H-chromen-8-yl]-4,5-dihydroxyoxan-3-yl}oxidanesulfonic acid	Organic acids	Organic acids	1.08976	0.0450034	3.95429	1.98342	up	-	-	-	-	-	-	-	-	-	-
T3_negative	MW0135404	CID 85129621	Organic acids	Organic acids	1.44641	0.0188216	0.0382435	-4.70864	down	1.18718	0.0141058	0.118945	-3.07164	down	-	-	-	-	-
T3_positive	MEDN1397	Succinylacetone	Organic acids	Organic acids	1.45774	0.000730876	2.50645	1.32564	up	-	-	-	-	-	1.3171	0.000237043	0.257872	-1.95527	down
T3_negative	MW0135909	CID 131839522	Organic acids	Organic acids	1.0734	0.228787	81.9586	6.35682	up	-	-	-	-	-	-	-	-	-	-
T3_negative	MW0131746	CID 131834451	Organic acids	Organic acids	-	-	-	-	-	1.23161	0.145098	0.118671	-3.07496	down	-	-	-	-	-
T3_negative	MW0132257	3,4,5-trihydroxy-6-{[7-methoxy-4-oxo-2-phenyl-8-(3,4,5-trihydroxyoxan-2-yl)-4H-chromen-5-yl]oxy}oxane-2-carboxylic acid	Organic acids	Organic acids	1.42348	0.00235471	2.49308	1.31793	up	1.3495	0.000980551	26.9743	4.75351	up	1.3383	0.00129736	10.8197	3.43559	up
T3_negative	MW0128065	(2Z)-3-(6,7-dimethoxy-2H-1,3-benzodioxol-5-yl)-2-hydroxyprop-2-enoic acid	Organic acids	Organic acids	1.45108	0.0113706	32.8404	5.0374	up	-	-	-	-	-	-	-	-	-	-
T3_negative	MW0112477	3,4,5-trihydroxy-6-[2-hydroxy-5-(3-oxobutyl)phenoxy]oxane-2-carboxylic acid	Organic acids	Organic acids	1.17342	0.0619217	0.372972	-1.42286	down	-	-	-	-	-	-	-	-	-	-
T3_negative	MW0128915	{[(3E)-4-(5-hydroxy-1-oxo-1H-isochromen-3-yl)but-3-en-2-yl]oxy}sulfonic acid	Organic acids	Organic acids	1.21459	0.0984792	2.44089	1.28741	up	-	-	-	-	-	-	-	-	-	-
T3_negative	MW0135632	6-[5-carboxy-2,4-dihydroxy-3-(3,4,5-trihydroxybenzoyloxy)phenoxy]-3,4,5-trihydroxyoxane-2-carboxylic acid	Organic acids	Organic acids	-	-	-	-	-	1.00109	0.098678	3.75333	1.90817	up	-	-	-	-	-
T3_negative	MW0128735	[4-(2-Phenylcyclobutyl)phenyl] hydrogen sulate	Organic acids	Organic acids	-	-	-	-	-	1.11549	0.00114961	11.5398	3.52855	up	1.22508	0.00303577	35.2343	5.13891	up
T3_negative	MW0112470	3,4,5-trihydroxy-6-[2-hydroxy-4-(3-oxobutyl)phenoxy]oxane-2-carboxylic acid	Organic acids	Organic acids	-	-	-	-	-	-	-	-	-	-	1.28985	0.00490598	2.18241	1.12592	up
T3_negative	MW0129053	{2-[2-(acetyloxy)propan-2-yl]-6-(2-methylbut-3-en-2-yl)-7-oxo-2H,3H,7H-furo[3,2-g]chromen-3-yl}oxidanesulfonic acid	Organic acids	Organic acids	1.21393	0.155125	0.183764	-2.44407	down	1.19666	0.156571	0.171482	-2.54387	down	-	-	-	-	-
T3_negative	MW0128929	{[1-(2,4-dihydroxyphenyl)-3-(3-hydroxyphenyl)-1-[3,5,7-trihydroxy-2-(3-hydroxyphenyl)-3,4-dihydro-2H-1-benzopyran-8-yl]propan-2-yl]oxy}sulfonic acid	Organic acids	Organic acids	1.00569	0.0282697	3.41623	1.77241	up	-	-	-	-	-	-	-	-	-	-
T3_negative	MW0128190	(4-{3-[2,4-dihydroxy-5-(3-methylbut-2-en-1-yl)phenyl]-2-hydroxy-3-oxopropyl}-2-(3-methylbut-2-en-1-yl)phenyl)oxidanesulfonic acid	Organic acids	Organic acids	-	-	-	-	-	-	-	-	-	-	1.26393	0.0334161	4.27507	2.09595	up
T3_negative	MW0129215	{3-[5-hydroxy-8,8-dimethyl-6-(2-methylpropanoyl)-2-oxo-2H,8H-pyrano[2,3-f]chromen-4-yl]phenyl}oxidanesulfonic acid	Organic acids	Organic acids	1.43762	0.00300585	3.56052	1.83209	up	1.27633	0.0112104	2.62775	1.39383	up	-	-	-	-	-
T3_negative	MW0129904	Methyl 4-(6,8-dihydroxy-3-methyl-1-oxoisochromen-7-yl)-2,4-dimethoxybutanoate	Organic acids	Organic acids	1.38516	0.00897629	0.366446	-1.44833	down	-	-	-	-	-	-	-	-	-	-
T3_negative	MW0131567	3,4,5-trihydroxy-6-({5-hydroxy-7-methoxy-4-oxo-2-phenyl-8-[3,4,5-trihydroxy-6-(hydroxymethyl)oxan-2-yl]-4H-chromen-6-yl}oxy)oxane-2-carboxylic acid	Organic acids	Organic acids	-	-	-	-	-	1.1783	0.117989	7.1341	2.83473	up	1.18859	0.123775	6.26299	2.64685	up
T3_negative	MW0127633	({1-[2,4-dihydroxy-5-(3-methylbut-2-en-1-yl)phenyl]-3-[3,4-dihydroxy-5-(3-methylbut-2-en-1-yl)phenyl]-1-oxopropan-2-yl}oxy)sulfonic acid	Organic acids	Organic acids	-	-	-	-	-	1.21495	0.0158927	9.74704	3.28496	up	1.26757	0.0183861	7.90575	2.9829	up
T3_negative	MW0135264	6-[(2-benzyl-2,4-dihydroxy-3-oxo-2,3-dihydro-1-benzofuran-6-yl)oxy]-3,4,5-trihydroxyoxane-2-carboxylic acid	Organic acids	Organic acids	1.45181	0.000305731	0.472567	-1.08141	down	1.35011	0.00102501	0.267467	-1.90257	down	-	-	-	-	-
T3_negative	MW0129323	{4-[5-hydroxy-8,8-dimethyl-6-(2-methylpropanoyl)-2-oxo-2H,8H-pyrano[2,3-f]chromen-4-yl]phenyl}oxidanesulfonic acid	Organic acids	Organic acids	1.42523	0.0125825	0.0594133	-4.07307	down	1.27752	0.00219816	2.08003	1.05661	up	1.31027	0.00139047	35.0096	5.12968	up
T3_negative	MW0128205	(4-{6-[3,7-dihydroxy-2-(3-hydroxyphenyl)-3,4-dihydro-2H-1-benzopyran-4-yl]-2-(3,4-dihydroxyphenyl)-3,5,7-trihydroxy-3,4-dihydro-2H-1-benzopyran-8-yl}-7-hydroxy-2-(3-hydroxyphenyl)-3,4-dihydro-2H-1-benzopyran-3-yl)oxidanesulfonic acid	Organic acids	Organic acids	1.02112	0.150911	2.17919	1.12379	up	-	-	-	-	-	-	-	-	-	-
T3_negative	MW0132361	3,4,5-trihydroxy-6-{2-hydroxy-4-[3-(4-methoxy-1-benzofuran-5-yl)-3-oxopropanoyl]phenoxy}oxane-2-carboxylic acid	Organic acids	Organic acids	1.44531	0.0281595	0.0481644	-4.37589	down	-	-	-	-	-	-	-	-	-	-
T3_negative	MW0131529	3,4,5-trihydroxy-6-({4-[(E)-2-{3-[6-hydroxy-3-(3-hydroxyphenyl)-2-(4-hydroxyphenyl)-2,3-dihydro-1-benzofuran-4-yl]-2-(4-hydroxyphenyl)-1-benzofuran-5-yl}ethenyl]-3-(3-hydroxyphenyl)-2-phenyl-2,3-dihydro-1-benzofuran-6-yl}oxy)oxane-2-carboxylic acid	Organic acids	Organic acids	-	-	-	-	-	1.34603	0.00107506	99.1725	6.63187	up	1.29624	0.000716392	48.0514	5.58651	up
T3_negative	MW0134769	6-({5,7-dihydroxy-4-oxo-2-phenyl-8-[3,4,5-trihydroxy-6-(hydroxymethyl)oxan-2-yl]-4H-chromen-6-yl}oxy)-3,4,5-trihydroxyoxane-2-carboxylic acid	Organic acids	Organic acids	-	-	-	-	-	1.32249	0.0135488	2.8811	1.52662	up	1.26018	0.00406338	3.92779	1.97372	up
T3_negative	MW0135502	6-[4-({[2-(3,4-dihydroxyphenyl)-5,7-dihydroxy-3,4-dihydro-2H-1-benzopyran-3-yl]oxy}carbonyl)-2,6-dihydroxyphenoxy]-3,4,5-trihydroxyoxane-2-carboxylic acid	Organic acids	Organic acids	1.03595	0.188544	0.0787365	-3.66682	down	-	-	-	-	-	-	-	-	-	-
T3_negative	MW0104559	2-amino-4-({1-[(carboxymethyl)-C-hydroxycarbonimidoyl]-2-[(4-{3-[2-(2,4-dihydroxyphenyl)-2-oxoethyl]-4,6-dihydroxy-2-methoxyphenyl}-3-hydroxy-2-methylbutan-2-yl)sulfanyl]ethyl}-C-hydroxycarbonimidoyl)butanoic acid	Organic acids	Organic acids	1.38075	0.0623798	0.279927	-1.83688	down	1.1063	0.0383051	0.177401	-2.49491	down	-	-	-	-	-
T3_negative	MW0104540	2-amino-4-({1-[(carboxymethyl)-C-hydroxycarbonimidoyl]-2-[(2,3-dihydroxy-1-phenylpropyl)sulfanyl]ethyl}-C-hydroxycarbonimidoyl)butanoic acid	Organic acids	Organic acids	1.44249	0.000301165	4.61991	2.20786	up	1.2867	0.00165848	2.86007	1.51605	up	-	-	-	-	-
T3_negative	MW0128528	[2-({4,5-dihydroxy-2-[4-(7-hydroxy-4-oxo-3,4-dihydro-2H-1-benzopyran-2-yl)phenoxy]-6-(hydroxymethyl)oxan-3-yl}oxy)-4-hydroxy-4-(hydroxymethyl)oxolan-3-yl]oxidanesulfonic acid	Organic acids	Organic acids	-	-	-	-	-	-	-	-	-	-	1.24273	0.0046584	2.69316	1.4293	up
T3_negative	MW0169719	5-(7-Acetyloxy-4-methoxycarbonyl-9-methyl-11-oxo-10-oxatricyclo[6.3.2.01,7]tridec-3-en-9-yl)-2-methylpenta-2,4-dienoic acid	Organic acids	Organic acids	-	-	-	-	-	1.33295	0.000868554	0.420422	-1.25009	down	1.32149	0.00858481	0.302969	-1.72276	down
T3_negative	MW0136046	6-{[6-(3,4-dihydroxy-6-methyl-5-oxooxan-2-yl)-7-hydroxy-2-(3-methoxyphenyl)-4-oxo-4H-chromen-5-yl]oxy}-3,4,5-trihydroxyoxane-2-carboxylic acid	Organic acids	Organic acids	-	-	-	-	-	-	-	-	-	-	1.23006	0.0373321	11.0449	3.46531	up
T3_negative	MW0131965	3,4,5-trihydroxy-6-{[(2E)-3-(4-hydroxy-3-methoxyphenyl)prop-2-enoyl]oxy}oxane-2-carboxylic acid	Organic acids	Organic acids	-	-	-	-	-	1.20627	0.0017685	0.233782	-2.09676	down	1.24296	0.00027048	0.154016	-2.69885	down
T3_negative	MW0128833	[5-(7-hydroxy-4-oxo-4H-chromen-2-yl)-2-methoxyphenyl]oxidanesulfonic acid	Organic acids	Organic acids	-	-	-	-	-	1.06132	0.15601	0.299217	-1.74073	down	-	-	-	-	-
T3_negative	MW0131557	3,4,5-trihydroxy-6-({5-hydroxy-4-oxo-2-phenyl-3,6-bis[3,4,5-trihydroxy-6-(hydroxymethyl)oxan-2-yl]-4H-chromen-7-yl}oxy)oxane-2-carboxylic acid	Organic acids	Organic acids	1.3677	0.00468529	2.45173	1.2938	up	1.342	0.000977417	15.2407	3.92986	up	1.33427	0.00154	6.21633	2.63606	up
T3_negative	MW0128161	(2-Methoxy-4-prop-2-enylphenyl) 4-sulooxybenzoate	Organic acids	Organic acids	1.12705	0.214912	0.346591	-1.52869	down	1.03541	0.181856	0.2735	-1.87039	down	-	-	-	-	-
T3_negative	MW0011295	(5Z)-4-[2-[2-(3,4-dihydroxyphenyl)ethoxy]-2-oxoethyl]-5-ethylidene-6-[(2S,3R,4S,5S,6R)-3,4,5-trihydroxy-6-(hydroxymethyl)oxan-2-yl]oxy-4H-pyran-3-carboxylic acid	Organic acids	Organic acids	1.05535	0.201443	0.356918	-1.48634	down	1.34341	0.000886264	594.396	9.21528	up	1.3374	0.000887752	1665.36	10.7016	up
T3_negative	MW0113320	6-(2-carboxy-3,5-dihydroxyphenoxy)-3,4,5-trihydroxyoxane-2-carboxylic acid	Organic acids	Organic acids	-	-	-	-	-	-	-	-	-	-	1.31418	0.000224018	2.3458	1.23008	up
T3_negative	MW0013784	3,4,5-trihydroxy-6-[(E)-4-phenylbut-3-en-2-yl]oxyoxane-2-carboxylic acid	Organic acids	Organic acids	1.32698	0.00796683	5.93669	2.56966	up	1.23663	0.00105944	6.94948	2.79691	up	-	-	-	-	-
T3_negative	MW0132217	3,4,5-trihydroxy-6-{[7-hydroxy-2-(3-hydroxyphenyl)-4-oxo-4H-chromen-5-yl]oxy}oxane-2-carboxylic acid	Organic acids	Organic acids	1.45061	0.040849	10.8927	3.44529	up	-	-	-	-	-	-	-	-	-	-
T3_negative	MW0128959	{[3,4,5-trihydroxy-6-(5-hydroxy-7-methoxy-4-oxo-2-phenyl-4H-chromen-8-yl)oxan-2-yl]methoxy}sulfonic acid	Organic acids	Organic acids	-	-	-	-	-	1.35259	0.000546405	27.6219	4.78774	up	1.33707	0.000462498	20.1859	4.33528	up
T3_negative	MW0136249	6-[3,5-Dihydroxy-2-[3-(3,4,5-trimethoxyphenyl)propanoyl]phenoxy]-3,4,5-trihydroxyoxane-2-carboxylic acid	Organic acids	Organic acids	-	-	-	-	-	1.23264	0.0590635	2.65746	1.41005	up	1.19018	0.034237	3.75999	1.91073	up
T3_negative	MEDN0204	Pyruvic acid	Organic acids	Organic acids	1.4244	0.0021506	2.43927	1.28645	up	-	-	-	-	-	1.27777	0.00306015	0.261729	-1.93386	down
T3_negative	MW0132136	3,4,5-trihydroxy-6-{[5-hydroxy-2-(3-hydroxyphenyl)-4-oxo-6-[3,4,5-trihydroxy-6-(hydroxymethyl)oxan-2-yl]-8-(3,4,5-trihydroxyoxan-2-yl)-4H-chromen-7-yl]oxy}oxane-2-carboxylic acid	Organic acids	Organic acids	-	-	-	-	-	-	-	-	-	-	1.22783	0.00375553	0.255633	-1.96785	down
T3_positive	MW0117282	Tert-butyl 2-oxopiperidine-1-carboxylate	Organic acids	Organic acids	1.32399	0.0391653	2.43398	1.28332	up	1.34414	0.00153115	16.1315	4.01181	up	1.32047	0.000553671	6.62761	2.72849	up
T3_negative	MW0128573	[2-(methoxymethyl)-5-(3,5,7-trihydroxy-3,4-dihydro-2H-1-benzopyran-2-yl)phenyl]oxidanesulfonic acid	Organic acids	Organic acids	-	-	-	-	-	-	-	-	-	-	1.31902	0.00279742	18.8852	4.23919	up
T3_negative	MW0112348	3,4,5-trihydroxy-6-({2,3,6-trihydroxy-2-[(4-hydroxyphenyl)methyl]-2,3-dihydro-1-benzofuran-4-yl}oxy)oxane-2-carboxylic acid	Organic acids	Organic acids	-	-	-	-	-	1.3384	0.000329728	2.59598	1.37628	up	-	-	-	-	-
T3_negative	MW0134795	6-({8-[2-(acetyloxy)propan-2-yl]-2-oxo-2H,8H,9H-furo[2,3-h]chromen-9-yl}oxy)-3,4,5-trihydroxyoxane-2-carboxylic acid	Organic acids	Organic acids	-	-	-	-	-	1.22061	1.86932e-05	31.4416	4.9746	up	1.31701	0.000180275	61.179	5.93496	up
T3_negative	MW0111381	(1R,3R,4S,5R)-3-[(E)-3-(3,4-dihydroxyphenyl)prop-2-enoyl]oxy-1,5-dihydroxy-4-[(E)-3-(3-hydroxy-4-methoxyphenyl)prop-2-enoyl]oxycyclohexane-1-carboxylic acid	Organic acids	Organic acids	1.38441	0.00344767	2.43013	1.28103	up	1.3449	0.000145528	17.7004	4.14571	up	1.33808	0.000478107	7.28373	2.86468	up
T3_negative	MW0131818	3,4,5-trihydroxy-6-[2-hydroxy-3-(7-hydroxy-4-oxo-4H-chromen-2-yl)-6-methoxyphenoxy]oxane-2-carboxylic acid	Organic acids	Organic acids	-	-	-	-	-	1.22124	0.0928003	18.5162	4.21072	up	1.09464	0.0994672	7.13729	2.83538	up
T3_negative	MW0131641	3,4,5-Trihydroxy-6-(2-oxo-1,2-diphenylethoxy)oxane-2-carboxylic acid	Organic acids	Organic acids	-	-	-	-	-	1.32303	0.0013968	20.8658	4.38307	up	1.26052	0.000692825	16.4322	4.03845	up
T3_negative	MW0127673	({5-[(4,5-dihydroxy-2-{[5-hydroxy-2-(4-hydroxyphenyl)-4-oxo-4H-chromen-7-yl]oxy}-6-(hydroxymethyl)oxan-3-yl)oxy]-3,4-dihydroxyoxolan-3-yl}methoxy)sulfonic acid	Organic acids	Organic acids	-	-	-	-	-	1.09378	0.00790094	5.14795	2.364	up	1.33464	0.0021372	14.7199	3.8797	up
T3_negative	MW0114191	CID 72682693	Organic acids	Organic acids	-	-	-	-	-	1.31951	0.00332613	36.7257	5.19872	up	1.31785	0.00354945	74.0007	6.20947	up
T3_negative	MW0128540	[2-(3,4-dihydroxyphenyl)-4-[2-(3,4-dihydroxyphenyl)-8-[2-(3,4-dihydroxyphenyl)-3,7-dihydroxy-3,4-dihydro-2H-1-benzopyran-4-yl]-3,5,7-trihydroxy-3,4-dihydro-2H-1-benzopyran-6-yl]-7-hydroxy-3,4-dihydro-2H-1-benzopyran-3-yl]oxidanesulfonic acid	Organic acids	Organic acids	-	-	-	-	-	1.23937	0.181328	8.14703	3.02627	up	1.13675	0.181934	7.46533	2.90021	up
T3_negative	MW0135594	6-[4-carboxy-2-hydroxy-6-(3,4,5-trihydroxybenzoyloxy)phenoxy]-3,4,5-trihydroxyoxane-2-carboxylic acid	Organic acids	Organic acids	1.27364	0.0986179	4.55997	2.18902	up	1.15187	0.154119	18.8506	4.23654	up	-	-	-	-	-
T3_negative	MW0130662	2-[4-[(E)-1,2-diphenylbut-1-enyl]phenoxy]acetic acid	Organic acids	Organic acids	-	-	-	-	-	1.34909	0.00522511	0.168775	-2.56683	down	1.3377	0.000866651	0.127578	-2.97055	down
T3_negative	MW0132157	3,4,5-trihydroxy-6-{[5-hydroxy-2-(4-hydroxyphenyl)-7-methoxy-4-oxo-8-[3,4,5-trihydroxy-6-(hydroxymethyl)oxan-2-yl]-4H-chromen-6-yl]oxy}oxane-2-carboxylic acid	Organic acids	Organic acids	-	-	-	-	-	1.3481	0.00238875	2.85806	1.51504	up	1.18733	0.00226416	5.6011	2.48571	up
T3_negative	MW0104596	2-amino-4-({1-[(carboxymethyl)-C-hydroxycarbonimidoyl]-2-{[1-hydroxy-1-(1-oxo-1H-isochromen-3-yl)butan-2-yl]sulfanyl}ethyl}-C-hydroxycarbonimidoyl)butanoic acid	Organic acids	Organic acids	1.33389	0.0258139	0.130216	-2.94102	down	1.17975	0.0232921	0.102893	-3.28079	down	-	-	-	-	-
T3_negative	MW0113380	6-(5-{5,7-dihydroxy-3-[(3,4,5-trihydroxyoxan-2-yl)oxy]-5H-chromen-2-yl}-2-hydroxyphenoxy)-3,4,5-trihydroxyoxane-2-carboxylic acid	Organic acids	Organic acids	-	-	-	-	-	1.30632	0.00332281	2.57233	1.36308	up	1.33043	3.90256e-05	2.32806	1.21913	up
T3_negative	MW0135539	6-[4-(3-{3-[6-carboxy-5-(2,4-dihydroxyphenyl)-3-methylcyclohex-2-en-1-yl]-2,4-dihydroxyphenyl}-3-oxopropyl)-3-hydroxyphenoxy]-3,4,5-trihydroxyoxane-2-carboxylic acid	Organic acids	Organic acids	-	-	-	-	-	1.26962	0.0568362	0.290974	-1.78104	down	1.28864	0.0183559	0.259427	-1.9466	down
T3_negative	MW0104465	2-{[hydroxy(6-hydroxy-7-methoxy-2H-1,3-benzodioxol-5-yl)methylidene]amino}acetic acid	Organic acids	Organic acids	-	-	-	-	-	1.32128	0.000997523	6.2792	2.65058	up	1.23816	0.000625839	7.6536	2.93614	up
T3_negative	MW0128928	{[1-(2,4-dihydroxyphenyl)-3-(3,4-dihydroxyphenyl)-1-[3,5,7-trihydroxy-2-(3-hydroxyphenyl)-3,4-dihydro-2H-1-benzopyran-8-yl]propan-2-yl]oxy}sulfonic acid	Organic acids	Organic acids	1.21608	0.188717	0.147167	-2.76447	down	1.10055	0.19366	0.161064	-2.63429	down	-	-	-	-	-
T3_negative	MW0132337	3,4,5-trihydroxy-6-{2-[(4-hydroxyphenoxy)carbonyl]phenoxy}oxane-2-carboxylic acid	Organic acids	Organic acids	1.35067	0.00284064	0.154256	-2.6966	down	1.20224	0.0069267	0.292701	-1.7725	down	-	-	-	-	-
T3_negative	MW0135383	6-[2-(acetyloxy)-2-(9-{[(2E)-2-methylbut-2-enoyl]oxy}-2-oxo-2H,8H,9H-furo[2,3-h]chromen-8-yl)propoxy]-3,4,5-trihydroxyoxane-2-carboxylic acid	Organic acids	Organic acids	1.43333	0.0763454	0.004671	-7.74205	down	1.18565	0.0797624	0.047892	-4.38407	down	-	-	-	-	-
T3_negative	MW0128678	[3-(4-methoxyphenyl)-3-oxo-1-phenylpropoxy]sulfonic acid	Organic acids	Organic acids	-	-	-	-	-	1.34879	0.000421902	26.5239	4.72922	up	1.3377	0.000567681	18.3857	4.20051	up
T3_negative	MW0128803	[4,5-dihydroxy-6-(hydroxymethyl)-2-[3,5,7-trihydroxy-2-(3-hydroxyphenyl)-3,4-dihydro-2H-1-benzopyran-8-yl]oxan-3-yl]oxidanesulfonic acid	Organic acids	Organic acids	-	-	-	-	-	1.25363	0.00275293	0.159934	-2.64445	down	1.20933	0.00606254	0.207687	-2.26752	down
T3_negative	MW0128739	[4-(3,5,7-trihydroxy-3,4-dihydro-2H-1-benzopyran-2-yl)phenyl]oxidanesulfonic acid	Organic acids	Organic acids	-	-	-	-	-	1.07952	0.0214618	4.76249	2.25172	up	1.32444	0.00784225	14.1405	3.82176	up
T3_negative	MW0136041	6-{[6-(3,4-dihydroxy-6-methyl-5-oxooxan-2-yl)-5-hydroxy-2-(3-methoxyphenyl)-4-oxo-4H-chromen-7-yl]oxy}-3,4,5-trihydroxyoxane-2-carboxylic acid	Organic acids	Organic acids	1.42044	0.00862383	11.4757	3.52051	up	1.24069	0.0857874	8.39574	3.06966	up	-	-	-	-	-
T3_negative	MW0131647	3,4,5-trihydroxy-6-(3-{3,5,7-trihydroxy-8-[3,4,5-trihydroxy-6-(hydroxymethyl)oxan-2-yl]-3,4-dihydro-2H-1-benzopyran-2-yl}phenoxy)oxane-2-carboxylic acid	Organic acids	Organic acids	-	-	-	-	-	-	-	-	-	-	1.17551	0.00444157	3.31503	1.72902	up
T3_negative	MW0129242	{4,5-dihydroxy-6-[hydroxy({2,3,4-trihydroxy-5-[(2E)-3-(4-hydroxyphenyl)prop-2-enoyl]-6-oxo-3-[3,4,5-trihydroxy-6-(hydroxymethyl)oxan-2-yl]cyclohex-1-en-1-yl})methyl]oxan-3-yl}oxidanesulfonic acid	Organic acids	Organic acids	1.37143	0.0102599	0.0580812	-4.10579	down	1.23396	0.00860328	0.111407	-3.16608	down	-	-	-	-	-
T3_negative	MW0130975	3-(2,4,5-Trihydroxyphenyl)propenoic acid	Organic acids	Organic acids	-	-	-	-	-	1.03393	0.194843	0.318887	-1.64888	down	-	-	-	-	-
T3_negative	MW0128550	[2-(3,5-dihydroxyphenyl)-5,7-dihydroxy-4-oxo-3,4-dihydro-2H-1-benzopyran-3-yl]oxidanesulfonic acid	Organic acids	Organic acids	-	-	-	-	-	-	-	-	-	-	1.28279	0.00377127	2.02018	1.01448	up
T3_negative	MW0112629	3,4,5-Trihydroxy-6-[4-oxo-1-(5,6,7-trimethoxy-4-oxochromen-2-yl)cyclohexa-2,5-dien-1-yl]oxyoxane-2-carboxylic acid	Organic acids	Organic acids	-	-	-	-	-	1.21923	0.0504202	3.85498	1.94672	up	1.07111	0.0446152	3.6065	1.8506	up
T3_negative	MW0129005	{2-[(4,5-dihydroxy-2-{[5-hydroxy-2-(4-hydroxyphenyl)-4-oxo-4H-chromen-7-yl]oxy}-6-(hydroxymethyl)oxan-3-yl)oxy]-4-hydroxy-4-(hydroxymethyl)oxolan-3-yl}oxidanesulfonic acid	Organic acids	Organic acids	-	-	-	-	-	1.01294	0.211036	13.1843	3.72075	up	-	-	-	-	-
T3_negative	MW0128563	[2-(5,7-dihydroxy-4-oxo-2-phenyl-4H-chromen-6-yl)-4-hydroxy-6-methyl-5-oxooxan-3-yl]oxidanesulfonic acid	Organic acids	Organic acids	1.19878	0.0152949	3.25632	1.70324	up	-	-	-	-	-	-	-	-	-	-
T3_negative	MW0132101	3,4,5-Trihydroxy-6-[4-hydroxy-2-oxo-3-(3-oxo-1-phenylbutyl)chromen-7-yl]oxyoxane-2-carboxylic acid	Organic acids	Organic acids	-	-	-	-	-	1.25338	0.000452392	25.1742	4.65387	up	1.31327	2.22177e-07	42.4527	5.40778	up
T3_negative	MW0128497	[(6-{5,7-dihydroxy-4-oxo-2-phenyl-6-[3,4,5-trihydroxy-6-(hydroxymethyl)oxan-2-yl]-3,4-dihydro-2H-1-benzopyran-8-yl}-3,4,5-trihydroxyoxan-2-yl)methoxy]sulfonic acid	Organic acids	Organic acids	-	-	-	-	-	1.25166	0.00404194	24.6222	4.62189	up	1.28826	0.00732362	46.5817	5.54169	up
T3_negative	MW0136011	6-{[5,6-dihydroxy-3-(4-methoxyphenyl)-4-oxo-4H-chromen-7-yl]oxy}-3,4,5-trihydroxyoxane-2-carboxylic acid	Organic acids	Organic acids	1.33153	0.0731501	0.357232	-1.48507	down	1.06142	0.0389253	0.255988	-1.96585	down	-	-	-	-	-
T3_negative	MW0135806	6-{[2-(3,4-dihydroxyphenyl)-5-hydroxy-4-oxo-6-[3,4,5-trihydroxy-6-(hydroxymethyl)oxan-2-yl]-8-(3,4,5-trihydroxyoxan-2-yl)-4H-chromen-7-yl]oxy}-3,4,5-trihydroxyoxane-2-carboxylic acid	Organic acids	Organic acids	1.34258	0.0295125	4.28814	2.10035	up	-	-	-	-	-	-	-	-	-	-
T3_negative	MW0131774	CID 131836667	Organic acids	Organic acids	-	-	-	-	-	-	-	-	-	-	1.16007	0.00610479	6.0211	2.59003	up
T3_negative	MW0132519	3,4,5-trihydroxy-6-{5-hydroxy-2-[1-oxo-1-(2,4,6-trihydroxyphenyl)propan-2-yl]phenoxy}oxane-2-carboxylic acid	Organic acids	Organic acids	-	-	-	-	-	1.34806	0.00071097	2730.07	11.4147	up	1.33763	0.000710943	3696.53	11.852	up
T3_positive	MW0117846	1,2,3,4-Tetrahydro-2,3-dioxoquinoxaline-6-carboxylic acid	Organic acids	Organic acids	1.14367	0.0323367	2.29385	1.19777	up	-	-	-	-	-	1.17308	0.00749033	0.280966	-1.83153	down
T3_negative	MW0128771	[4-(7-Hydroxy-8-methoxy-4-oxo-2,3-dihydrochromen-2-yl)phenyl] hydrogen sulate	Organic acids	Organic acids	-	-	-	-	-	1.03172	0.205222	0.162225	-2.62394	down	-	-	-	-	-
T3_negative	MW0136102	6-{[8-(2,4-dihydroxyphenyl)-2,2-dimethyl-6-oxo-2H,6H-pyrano[3,2-g]chromen-5-yl]oxy}-3,4,5-trihydroxyoxane-2-carboxylic acid	Organic acids	Organic acids	1.35815	0.00730171	2.26322	1.17838	up	1.34256	4.78794e-06	14.9563	3.90268	up	1.33816	0.000116663	6.6084	2.7243	up
T3_negative	MW0134935	6-(3-{8-[2-(3,4-dihydroxyphenyl)-3,7-dihydroxy-3,4-dihydro-2H-1-benzopyran-4-yl]-3,5,7-trihydroxy-3,4-dihydro-2H-1-benzopyran-2-yl}phenoxy)-3,4,5-trihydroxyoxane-2-carboxylic acid	Organic acids	Organic acids	-	-	-	-	-	1.2487	0.00167199	9.73802	3.28363	up	1.33032	0.00762066	17.1057	4.0964	up
T3_negative	MW0112484	3,4,5-trihydroxy-6-[2-hydroxy-6-methoxy-4-(3-oxobutyl)phenoxy]oxane-2-carboxylic acid	Organic acids	Organic acids	-	-	-	-	-	1.31902	0.0155114	0.233478	-2.09864	down	1.31183	0.0259316	0.141814	-2.81793	down
T3_negative	MW0132405	3,4,5-trihydroxy-6-{3,4,5-trihydroxy-2-[3-(4-methoxyphenyl)propanoyl]phenoxy}oxane-2-carboxylic acid	Organic acids	Organic acids	1.20632	0.199933	0.258878	-1.94965	down	1.33206	1.7213e-05	48.8137	5.60921	up	1.33295	0.000248722	188.559	7.55887	up
T3_negative	MW0113345	6-(3-ethenyl-5-hydroxyphenoxy)-3,4,5-trihydroxyoxane-2-carboxylic acid	Organic acids	Organic acids	1.3697	0.0978574	3.33343	1.73701	up	-	-	-	-	-	-	-	-	-	-
T3_negative	MW0104587	2-amino-4-({1-[(carboxymethyl)-C-hydroxycarbonimidoyl]-2-{[1-(6,7-dimethoxy-2H-1,3-benzodioxol-5-yl)-2,3-dihydroxypropyl]sulfanyl}ethyl}-C-hydroxycarbonimidoyl)butanoic acid	Organic acids	Organic acids	1.25672	0.166117	24.9807	4.64274	up	1.15046	0.18184	6.76066	2.75716	up	-	-	-	-	-
T3_negative	MW0105006	1,3,4-Trihydroxy-5-oxocyclohexane-1-carboxylic acid	Organic acids	Organic acids	1.15974	0.147207	0.230359	-2.11805	down	-	-	-	-	-	-	-	-	-	-
T3_negative	MW0135646	6-[6-carboxy-3,4-dihydroxy-2-(3,4,5-trihydroxybenzoyloxy)phenoxy]-3,4,5-trihydroxyoxane-2-carboxylic acid	Organic acids	Organic acids	-	-	-	-	-	1.24176	0.00866182	18.1696	4.18346	up	1.238	0.00642319	18.5893	4.2164	up
T3_negative	MW0136553	6-{5-[2,3-dioxo-3-(2,4,6-trihydroxyphenyl)propyl]-2-hydroxyphenoxy}-3,4,5-trihydroxyoxane-2-carboxylic acid	Organic acids	Organic acids	-	-	-	-	-	1.29219	0.000240527	0.193575	-2.36904	down	1.20754	0.101516	0.201395	-2.3119	down
T3_negative	MW0135910	6-[3,5-Dihydroxy-2-(3-hydroxy-2,2-dimethyl-3,4-dihydrochromen-6-yl)-4-oxochromen-7-yl]oxy-3,4,5-trihydroxyoxane-2-carboxylic acid	Organic acids	Organic acids	-	-	-	-	-	1.25441	0.00434294	109.281	6.7719	up	1.10615	0.00103035	14.8737	3.8947	up
T3_negative	MW0112595	3,4,5-Trihydroxy-6-[3-(4-hydroxy-3-methoxyphenyl)propanoyloxy]oxane-2-carboxylic acid	Organic acids	Organic acids	1.08006	0.174276	0.200964	-2.31499	down	-	-	-	-	-	1.05575	0.277439	6.44936	2.68916	up
T3_negative	MW0112383	3,4,5-Trihydroxy-6-(3,4,5-trihydroxycyclohexene-1-carbonyl)oxyoxane-2-carboxylic acid	Organic acids	Organic acids	1.22563	0.0355239	0.45219	-1.145	down	-	-	-	-	-	1.12834	0.08547	3.27351	1.71084	up
T3_negative	MW0134918	6-(3-{4-[2-(3,4-dihydroxyphenyl)-3,5,7-trihydroxy-3,4-dihydro-2H-1-benzopyran-8-yl]-3,7-dihydroxy-3,4-dihydro-2H-1-benzopyran-2-yl}phenoxy)-3,4,5-trihydroxyoxane-2-carboxylic acid	Organic acids	Organic acids	-	-	-	-	-	1.31368	0.0232578	27.6604	4.78975	up	1.29923	0.02293	25.6977	4.68357	up
T3_negative	MW0136013	6-{[5,7-dihydroxy-2-(3-hydroxy-2,2-dimethyl-3,4-dihydro-2H-1-benzopyran-6-yl)-4-oxo-4H-chromen-3-yl]oxy}-3,4,5-trihydroxyoxane-2-carboxylic acid	Organic acids	Organic acids	1.02586	0.188169	0.172721	-2.53348	down	-	-	-	-	-	-	-	-	-	-
T3_negative	MW0131844	3,4,5-trihydroxy-6-[2-hydroxy-6-(7-hydroxy-4-oxo-4H-chromen-2-yl)-3-methoxyphenoxy]oxane-2-carboxylic acid	Organic acids	Organic acids	1.01823	0.251032	0.333503	-1.58423	down	1.20054	0.0528851	5.6597	2.50073	up	1.29323	0.0497681	16.9705	4.08495	up
T3_negative	MW0113391	6-Acetyloxy-3,4,5-trihydroxyoxane-2-carboxylic acid	Organic acids	Organic acids	1.32331	0.0820542	0.223568	-2.16122	down	1.11483	0.0693349	0.170851	-2.54919	down	-	-	-	-	-
T3_negative	MW0132175	3,4,5-trihydroxy-6-{[5-hydroxy-6-(7-hydroxy-4-oxo-4H-chromen-3-yl)-2,2-dimethyl-3,4-dihydro-2H-1-benzopyran-7-yl]oxy}oxane-2-carboxylic acid	Organic acids	Organic acids	-	-	-	-	-	1.29672	0.00117665	2.71814	1.44262	up	1.29674	0.00188893	2.28264	1.1907	up
T3_negative	MW0136047	6-[6-(3,4-Dihydroxy-6-methyl-5-oxooxan-2-yl)-7-hydroxy-2-(4-hydroxy-3-methoxyphenyl)-4-oxochromen-5-yl]oxy-3,4,5-trihydroxyoxane-2-carboxylic acid	Organic acids	Organic acids	-	-	-	-	-	1.07633	0.112252	4.68756	2.22884	up	1.21797	0.0967071	9.39688	3.23218	up
T3_negative	MW0136413	6-{4-[2,3-dioxo-3-(2,4,6-trihydroxyphenyl)propyl]-2,6-dihydroxyphenoxy}-3,4,5-trihydroxyoxane-2-carboxylic acid	Organic acids	Organic acids	-	-	-	-	-	1.31743	0.0248362	3.04847	1.60808	up	-	-	-	-	-
T3_negative	MW0128958	{[3,4,5-trihydroxy-6-(5,6,7-trihydroxy-4-oxo-2-phenyl-4H-chromen-8-yl)oxan-2-yl]methoxy}sulfonic acid	Organic acids	Organic acids	-	-	-	-	-	1.21582	0.102924	5.66336	2.50166	up	-	-	-	-	-
T3_negative	MW0136344	6-{4-[(1E)-3-{[5-({4,5-dihydroxy-2-[4-(7-hydroxy-4-oxo-3,4-dihydro-2H-1-benzopyran-2-yl)phenoxy]-6-(hydroxymethyl)oxan-3-yl}oxy)-3,4-dihydroxyoxolan-3-yl]methoxy}-3-oxoprop-1-en-1-yl]phenoxy}-3,4,5-trihydroxyoxane-2-carboxylic acid	Organic acids	Organic acids	-	-	-	-	-	1.32464	0.0139631	18.7951	4.23228	up	1.27173	0.0128822	11.7509	3.55469	up
T3_negative	MW0133109	3-hydroxy-4-methoxy-5-[2,4,5-trihydroxy-3-(3,4,5-trihydroxybenzoyloxy)benzoyloxy]benzoic acid	Organic acids	Organic acids	-	-	-	-	-	1.25046	0.0439958	21.286	4.41183	up	1.26388	0.0506147	7.91412	2.98443	up
T3_negative	MW0135009	6-(4-{5,7-dihydroxy-4-oxo-6-[3,4,5-trihydroxy-6-(hydroxymethyl)oxan-2-yl]-4H-chromen-2-yl}-2-methoxyphenoxy)-3,4,5-trihydroxyoxane-2-carboxylic acid	Organic acids	Organic acids	-	-	-	-	-	1.34147	0.0019522	8.90478	3.15458	up	1.33013	0.00235639	6.62989	2.72899	up
T3_negative	MW0134721	6-({3-[2-(3,4-dihydroxyphenyl)-5,7-dihydroxy-4-oxo-3,4-dihydro-2H-1-benzopyran-8-yl]-5-hydroxy-4-oxo-2-phenyl-3,4-dihydro-2H-1-benzopyran-7-yl}oxy)-3,4,5-trihydroxyoxane-2-carboxylic acid	Organic acids	Organic acids	1.46265	0.0188449	0.17032	-2.55368	down	1.32579	0.0159412	0.161888	-2.62693	down	-	-	-	-	-
T3_negative	MW0136038	6-{[6-(3,4-dihydroxy-6-methyl-5-oxooxan-2-yl)-2-(3,4-dihydroxyphenyl)-5-hydroxy-4-oxo-4H-chromen-7-yl]oxy}-3,4,5-trihydroxyoxane-2-carboxylic acid	Organic acids	Organic acids	-	-	-	-	-	-	-	-	-	-	1.26998	0.0086752	2.75627	1.46272	up
T3_negative	MW0131560	3,4,5-Trihydroxy-6-[5-hydroxy-4-oxo-2-phenyl-6-[3,4,5-trihydroxy-6-(hydroxymethyl)oxan-2-yl]chromen-7-yl]oxyoxane-2-carboxylic acid	Organic acids	Organic acids	-	-	-	-	-	1.11686	0.150877	8.94473	3.16104	up	1.13361	0.145548	11.2414	3.49074	up
T3_negative	MW0135658	6-{[(2E)-3-(2,4-dihydroxyphenyl)prop-2-enoyl]oxy}-3,4,5-trihydroxyoxane-2-carboxylic acid	Organic acids	Organic acids	-	-	-	-	-	1.29027	0.145897	0.0862683	-3.53503	down	-	-	-	-	-
T3_negative	MW0132115	3,4,5-trihydroxy-6-{[5,6,8-trihydroxy-2-(4-methoxyphenyl)-4-oxo-3,4-dihydro-2H-1-benzopyran-7-yl]oxy}oxane-2-carboxylic acid	Organic acids	Organic acids	-	-	-	-	-	1.0421	0.0374959	5.38694	2.42947	up	1.1364	0.0357675	8.54958	3.09585	up
T3_negative	MW0132089	3,4,5-trihydroxy-6-{[3-hydroxy-8-(hydroxymethyl)-2-(4-hydroxyphenyl)-8-methyl-4-oxo-4H,8H-pyrano[2,3-f]chromen-5-yl]oxy}oxane-2-carboxylic acid	Organic acids	Organic acids	1.16181	0.0586958	2.77649	1.47326	up	-	-	-	-	-	-	-	-	-	-
T3_negative	MW0136243	6-{3,5-dihydroxy-2-[2-(2-hydroxy-4-methoxyphenyl)propanoyl]phenoxy}-3,4,5-trihydroxyoxane-2-carboxylic acid	Organic acids	Organic acids	1.25938	0.0871659	0.28654	-1.80319	down	1.32298	0.0426549	16.9537	4.08353	up	1.31831	0.0397892	59.167	5.88672	up
T3_negative	MW0168472	2-(N-Morpholino)ethanesulfonic acid	Organic acids	Organic acids	-	-	-	-	-	-	-	-	-	-	1.11432	0.0101911	0.224001	-2.15842	down
T3_negative	MW0112615	3,4,5-trihydroxy-6-{[3-hydroxy-2-(hydroxymethyl)-2-methylpropanoyl]oxy}oxane-2-carboxylic acid	Organic acids	Organic acids	-	-	-	-	-	1.30073	0.00684889	33.8357	5.08048	up	1.0587	0.00299966	10.4605	3.38688	up
T3_negative	MW0131603	3,4,5-trihydroxy-6-({7-hydroxy-4-oxo-2-phenyl-8-[3,4,5-trihydroxy-6-(hydroxymethyl)oxan-2-yl]-3,4-dihydro-2H-1-benzopyran-5-yl}oxy)oxane-2-carboxylic acid	Organic acids	Organic acids	-	-	-	-	-	1.19405	0.104438	27.922	4.80333	up	1.26664	0.105876	22.9574	4.52088	up
T3_negative	MW0131707	3,4,5-Trihydroxy-6-[2-[9-(3-methylbut-2-enoyloxy)-2-oxo-8,9-dihydrouro[2,3-h]chromen-8-yl]propan-2-yloxy]oxane-2-carboxylic acid	Organic acids	Organic acids	-	-	-	-	-	1.17219	0.000434419	14.55	3.86295	up	1.32106	0.00151595	8.46354	3.08126	up
T3_negative	MW0111559	[5-(5,7-dihydroxy-3-{[3,4,5-trihydroxy-6-(hydroxymethyl)oxan-2-yl]oxy}-5H-chromen-2-yl)-2-hydroxyphenyl]oxidanesulfonic acid	Organic acids	Organic acids	1.24849	0.137502	4.32573	2.11294	up	1.26729	0.000291905	6.09112	2.60671	up	-	-	-	-	-
T3_negative	MW0129122	{2-[5,7-dihydroxy-2-(4-hydroxyphenyl)-4-oxo-8-[3,4,5-trihydroxy-6-(hydroxymethyl)oxan-2-yl]-3,4-dihydro-2H-1-benzopyran-6-yl]-3,5-dihydroxy-6-(hydroxymethyl)oxan-4-yl}oxidanesulfonic acid	Organic acids	Organic acids	-	-	-	-	-	1.33767	0.00113298	11.0347	3.46398	up	1.33018	0.00138258	6.56388	2.71455	up
T3_negative	MW0135792	6-[2-(3,4-Dihydroxyphenyl)-4-oxo-6,8-bis[3,4,5-trihydroxy-6-(hydroxymethyl)oxan-2-yl]-7-(3,4,5-trihydroxy-6-methyloxan-2-yl)oxychromen-5-yl]oxy-3,4,5-trihydroxyoxane-2-carboxylic acid	Organic acids	Organic acids	1.26209	0.118454	0.292823	-1.7719	down	-	-	-	-	-	-	-	-	-	-
T3_negative	MW0135875	6-{[3-(3,4-dimethoxyphenyl)-7-methoxy-8-methyl-4-oxo-4H-chromen-5-yl]oxy}-3,4,5-trihydroxyoxane-2-carboxylic acid	Organic acids	Organic acids	1.31409	0.0342115	2.15908	1.11042	up	1.31848	0.042964	9.98646	3.31997	up	1.26507	0.0537232	4.62533	2.20956	up
T3_negative	MW0135832	6-{[2-(3,4-dihydroxyphenyl)-8-[1-(2,4-dihydroxyphenyl)-3-(3,4-dihydroxyphenyl)-2-hydroxypropyl]-3,5-dihydroxy-3,4-dihydro-2H-1-benzopyran-7-yl]oxy}-3,4,5-trihydroxyoxane-2-carboxylic acid	Organic acids	Organic acids	1.43877	0.00857381	9.59833	3.26278	up	-	-	-	-	-	-	-	-	-	-
T3_negative	MW0136342	6-{3-[8-(5,7-dihydroxy-4-oxo-2-phenyl-3,4-dihydro-2H-1-benzopyran-3-yl)-5,7-dihydroxy-4-oxo-3,4-dihydro-2H-1-benzopyran-2-yl]phenoxy}-3,4,5-trihydroxyoxane-2-carboxylic acid	Organic acids	Organic acids	1.37232	0.0116706	2.78357	1.47693	up	1.3131	0.0127265	5.25732	2.39433	up	-	-	-	-	-
T3_negative	MW0131934	3,4,5-trihydroxy-6-[4-hydroxy-2-(methoxymethyl)-5-(3,5,7-trihydroxy-3,4-dihydro-2H-1-benzopyran-2-yl)phenoxy]oxane-2-carboxylic acid	Organic acids	Organic acids	1.21458	0.194504	0.185297	-2.43209	down	1.25141	0.161032	0.0727908	-3.7801	down	1.17113	0.107252	0.392833	-1.34801	down
T3_negative	MW0113444	6-[(6-carboxy-3,4,5-trihydroxyoxan-2-yl)oxy]-1-oxo-1H-isochromene-3-carboxylic acid	Organic acids	Organic acids	-	-	-	-	-	1.34706	0.00428567	19.0549	4.25209	up	1.25206	0.00205247	18.3434	4.19719	up
T3_negative	MW0136253	6-{3,5-dihydroxy-2-[3-(3-hydroxy-5-methoxyphenyl)-2-oxopropanoyl]-4-methoxyphenoxy}-3,4,5-trihydroxyoxane-2-carboxylic acid	Organic acids	Organic acids	1.33976	0.0491384	0.351777	-1.50727	down	1.27469	0.0352761	0.211861	-2.23881	down	-	-	-	-	-
T3_negative	MW0108293	3-Hydroxybutane-1,2,3-tricarboxylic acid	Organic acids	Organic acids	-	-	-	-	-	1.341	0.00764191	0.202896	-2.30119	down	1.32661	0.0147464	0.15148	-2.7228	down
T3_negative	MW0132023	3,4,5-Trihydroxy-6-[3-(7-hydroxy-5-methoxy-2,2-dimethyl-3,4-dihydrochromen-6-yl)-4-oxochromen-7-yl]oxyoxane-2-carboxylic acid	Organic acids	Organic acids	-	-	-	-	-	1.35102	6.14645e-05	10.0034	3.32242	up	1.33888	0.000448822	5.01778	2.32705	up
T3_negative	MW0112637	3,4,5-trihydroxy-6-{[7-hydroxy-2-(3-hydroxyphenyl)-3-[(3,4,5-trihydroxyoxan-2-yl)oxy]-8aH-chromen-5-yl]oxy}oxane-2-carboxylic acid	Organic acids	Organic acids	-	-	-	-	-	1.07485	0.20438	0.296366	-1.75455	down	-	-	-	-	-
T3_negative	MW0127717	({6-[5,7-dihydroxy-2-(3-methoxyphenyl)-4-oxo-4H-chromen-6-yl]-3,4,5-trihydroxyoxan-2-yl}methoxy)sulfonic acid	Organic acids	Organic acids	-	-	-	-	-	1.08684	0.0147128	0.178582	-2.48534	down	1.13855	0.0204357	0.0997215	-3.32595	down
T3_negative	MW0136478	6-{4-[5,6-dihydroxy-7-methoxy-4-oxo-8-(3,4,5-trihydroxyoxan-2-yl)-4H-chromen-2-yl]phenoxy}-3,4,5-trihydroxyoxane-2-carboxylic acid	Organic acids	Organic acids	1.37922	0.0145463	0.482328	-1.05191	down	1.33964	0.0131083	3.31535	1.72916	up	1.32007	0.00617624	6.87365	2.78108	up
T3_negative	MW0013810	3,4,5-trihydroxy-6-{[5-(4-methoxyphenyl)-3-oxopentyl]oxy}oxane-2-carboxylic acid	Organic acids	Organic acids	-	-	-	-	-	1.12528	0.0147724	12.6771	3.66415	up	1.1798	0.0166499	10.9597	3.45413	up
T3_negative	MW0134676	6-({2,6-dihydroxy-2-[(3-hydroxyphenyl)methyl]-3-oxo-2,3-dihydro-1-benzofuran-4-yl}oxy)-3,4,5-trihydroxyoxane-2-carboxylic acid	Organic acids	Organic acids	-	-	-	-	-	1.25167	0.18962	20.6723	4.36963	up	1.16567	0.196992	13.5533	3.76057	up
T3_negative	MW0112645	3,4,5-trihydroxy-6-[2-hydroxy-4-[(E)-3-oxo-3-[(3,4,5,6-tetrahydroxyoxan-2-yl)methoxy]prop-1-enyl]phenoxy]oxane-2-carboxylic acid	Organic acids	Organic acids	-	-	-	-	-	1.29417	0.000104968	10.9918	3.45836	up	1.33038	1.43903e-06	15.0702	3.91363	up
T3_positive	MW0128933	{[1-(3-methoxyphenyl)-3-(2,4,6-trihydroxyphenyl)propan-2-yl]oxy}sulfonic acid	Organic acids	Organic acids	1.14888	0.0612083	2.14054	1.09798	up	1.31421	0.00156284	12.4168	3.63422	up	1.32148	0.00249969	5.80075	2.53624	up
T3_negative	MW0112686	3,4,5-trihydroxy-6-{4-[3-(5-methoxy-2,2-dimethyl-2H-chromen-6-yl)oxirane-2-carbonyl]phenoxy}oxane-2-carboxylic acid	Organic acids	Organic acids	1.44287	0.0140773	6.66179	2.73591	up	1.01995	0.259437	3.18536	1.67146	up	-	-	-	-	-
T3_negative	MW0135834	6-{[2-(3,4-dihydroxyphenyl)-8-[2-(3,4-dihydroxyphenyl)-3,5,7-trihydroxy-8-[3,4,5-trihydroxy-6-(hydroxymethyl)oxan-2-yl]-3,4-dihydro-2H-1-benzopyran-4-yl]-3,5-dihydroxy-3,4-dihydro-2H-1-benzopyran-7-yl]oxy}-3,4,5-trihydroxyoxane-2-carboxylic acid	Organic acids	Organic acids	-	-	-	-	-	1.02012	0.107162	5.11648	2.35515	up	1.26881	0.0932916	19.7667	4.305	up
T3_negative	MW0128630	[2-methoxy-5-(3,5,7-trihydroxy-3,4-dihydro-2H-chromen-2-yl)phenyl] hydrogen sulfate	Organic acids	Organic acids	-	-	-	-	-	-	-	-	-	-	1.32409	0.00610419	5.60794	2.48747	up
T3_negative	MW0136159	6-{2-[2-(2,5-dihydroxy-4-methoxyphenyl)propanoyl]-3,5-dihydroxyphenoxy}-3,4,5-trihydroxyoxane-2-carboxylic acid	Organic acids	Organic acids	-	-	-	-	-	-	-	-	-	-	1.20902	0.122977	0.0676579	-3.8856	down
T3_negative	MW0136322	6-{3-[2,3-dioxo-3-(2,4,6-trihydroxyphenyl)propyl]-5-hydroxyphenoxy}-3,4,5-trihydroxyoxane-2-carboxylic acid	Organic acids	Organic acids	-	-	-	-	-	-	-	-	-	-	1.28606	0.00269123	4.07578	2.02708	up
T3_negative	MW0140694	[3-(3,4-Methylenedioxyphenyl)-2-(mercaptomethyl)-1-oxoprolyl]alanine	Organic acids	Organic acids	-	-	-	-	-	1.2514	0.00593185	3.26701	1.70797	up	1.25841	0.0176886	2.1371	1.09565	up
T3_negative	MW0014950	6-[(2Z)-2-carboxy-2-(phenylmethylidene)ethoxy]-3,4,5-trihydroxyoxane-2-carboxylic acid	Organic acids	Organic acids	1.42199	0.00492709	2.57639	1.36535	up	-	-	-	-	-	-	-	-	-	-
T3_negative	MW0134794	6-({8-[2-(3,4-dihydroxyphenyl)-3,7-dihydroxy-3,4-dihydro-2H-1-benzopyran-4-yl]-3,5-dihydroxy-2-(3-hydroxyphenyl)-3,4-dihydro-2H-1-benzopyran-7-yl}oxy)-3,4,5-trihydroxyoxane-2-carboxylic acid	Organic acids	Organic acids	1.45461	0.000303928	5.73697	2.52029	up	1.34117	3.97763e-06	8.84277	3.1445	up	-	-	-	-	-
T3_negative	MW0131834	(2S,3S,4S,5R)-3,4,5-Trihydroxy-6-[2-hydroxy-5-(3,5,7-trihydroxy-3,4-dihydro-2H-chromen-2-yl)phenoxy]oxane-2-carboxylic acid	Organic acids	Organic acids	-	-	-	-	-	1.33523	0.0198137	0.108126	-3.20921	down	1.3218	0.0261849	0.0848218	-3.55942	down
T3_negative	MW0113718	6-{4-[(1E)-3-[(3-carboxy-5,6-dihydroxycyclohex-3-en-1-yl)oxy]-3-oxoprop-1-en-1-yl]-2-hydroxyphenoxy}-3,4,5-trihydroxyoxane-2-carboxylic acid	Organic acids	Organic acids	-	-	-	-	-	1.26088	0.0367372	14.3006	3.83801	up	1.1321	0.0298737	17.9452	4.16553	up
T3_negative	MW0113429	6-[(3-carboxy-5,6-dihydroxycyclohex-3-en-1-yl)oxy]-3,4,5-trihydroxyoxane-2-carboxylic acid	Organic acids	Organic acids	1.27394	0.0191726	0.468563	-1.09369	down	1.34418	3.23547e-06	6.64408	2.73207	up	1.32443	2.91804e-06	14.1797	3.82576	up
T3_negative	MW0132142	3,4,5-trihydroxy-6-{[5-hydroxy-2-(4-hydroxy-3-methoxyphenyl)-4-oxo-6-[3,4,5-trihydroxy-6-(hydroxymethyl)oxan-2-yl]-4H-chromen-7-yl]oxy}oxane-2-carboxylic acid	Organic acids	Organic acids	1.3944	0.00178094	0.383476	-1.38279	down	1.35182	0.000479413	8.4676	3.08195	up	1.33173	0.000301434	22.0812	4.46475	up
T3_negative	MW0132419	3,4,5-trihydroxy-6-{3-[(E)-2-(4-hydroxyphenyl)ethenyl]-5-{[3,4,5-trihydroxy-6-(hydroxymethyl)oxan-2-yl]oxy}phenoxy}oxane-2-carboxylic acid	Organic acids	Organic acids	1.3356	0.131665	0.268301	-1.89807	down	1.06203	0.187152	0.421233	-1.24731	down	-	-	-	-	-
T3_negative	MW0136302	6-{3-[(E)-2-(2,4-dihydroxyphenyl)ethenyl]-5-hydroxyphenoxy}-3,4,5-trihydroxyoxane-2-carboxylic acid	Organic acids	Organic acids	-	-	-	-	-	1.28408	0.0554223	29.2185	4.86881	up	1.28481	0.0562375	24.836	4.63436	up
T3_negative	MW0134905	6-(3-{3,7-dihydroxy-4-[3,5,7-trihydroxy-2-(3-hydroxyphenyl)-3,4-dihydro-2H-1-benzopyran-8-yl]-3,4-dihydro-2H-1-benzopyran-2-yl}phenoxy)-3,4,5-trihydroxyoxane-2-carboxylic acid	Organic acids	Organic acids	1.02079	0.138116	0.435148	-1.20042	down	1.19618	0.0680732	3.95455	1.98351	up	1.26502	0.0541301	9.08782	3.18393	up
T3_negative	MW0136045	6-{[6-(3,4-dihydroxy-6-methyl-5-oxooxan-2-yl)-7-hydroxy-2-(3-hydroxyphenyl)-4-oxo-4H-chromen-5-yl]oxy}-3,4,5-trihydroxyoxane-2-carboxylic acid	Organic acids	Organic acids	-	-	-	-	-	1.3376	0.0119079	53.222	5.73395	up	1.33153	0.0119098	82.0197	6.3579	up
T3_negative	MW0136108	6-{[8-(5,7-dihydroxy-4-oxo-2-phenyl-3,4-dihydro-2H-1-benzopyran-3-yl)-2-(3,4-dihydroxyphenyl)-7-hydroxy-4-oxo-3,4-dihydro-2H-1-benzopyran-5-yl]oxy}-3,4,5-trihydroxyoxane-2-carboxylic acid	Organic acids	Organic acids	1.16212	0.211675	0.0923513	-3.43672	down	1.05783	0.213613	0.0955908	-3.38699	down	-	-	-	-	-
T3_negative	MW0136533	6-[5-[(E)-2-(3,5-dihydroxyphenyl)ethenyl]-2-methoxyphenoxy]-3,4,5-trihydroxyoxane-2-carboxylic acid	Organic acids	Organic acids	-	-	-	-	-	1.34863	0.00233371	9.28453	3.21483	up	1.33794	0.00269287	15.0941	3.91591	up
T3_positive	MW0128892	{[(1E)-5-oxo-1,7-diphenylhept-1-en-3-yl]oxy}sulfonic acid	Organic acids	Organic acids	1.46563	0.000122282	2.08444	1.05966	up	-	-	-	-	-	1.30836	0.000312354	0.330568	-1.59698	down
T3_negative	MW0112403	3,4,5-Trihydroxy-6-[(1-oxoisochromen-3-yl)methoxy]oxane-2-carboxylic acid	Organic acids	Organic acids	-	-	-	-	-	1.17641	0.0260907	0.2133	-2.22904	down	1.01068	0.16055	0.257098	-1.95961	down
T3_negative	MW0132578	3,4-dihydroxy-5-[2,4,5-trihydroxy-3-(3,4,5-trihydroxybenzoyloxy)benzoyloxy]benzoic acid	Organic acids	Organic acids	-	-	-	-	-	1.07883	0.062517	4.00717	2.00259	up	1.08069	0.0566018	4.83712	2.27415	up
T3_negative	MW0135810	6-{[2-(3,4-dihydroxyphenyl)-5-hydroxy-6-{4-hydroxy-6-methyl-5-oxo-3-[(3,4,5-trihydroxy-6-methyloxan-2-yl)oxy]oxan-2-yl}-4-oxo-4H-chromen-7-yl]oxy}-3,4,5-trihydroxyoxane-2-carboxylic acid	Organic acids	Organic acids	-	-	-	-	-	-	-	-	-	-	1.12147	0.0228358	0.45217	-1.14506	down
T3_negative	MW0129080	{2-[5,7-dihydroxy-2-(3-hydroxyphenyl)-4-oxo-6-[3,4,5-trihydroxy-6-(hydroxymethyl)oxan-2-yl]-4H-chromen-3-yl]-3,5-dihydroxy-6-(hydroxymethyl)oxan-4-yl}oxidanesulfonic acid	Organic acids	Organic acids	-	-	-	-	-	1.03861	0.0610282	2.83326	1.50246	up	-	-	-	-	-
T3_negative	MW0014958	6-[2,4-dihydroxy-1-(1-oxo-1H-isochromen-3-yl)butoxy]-3,4,5-trihydroxyoxane-2-carboxylic acid	Organic acids	Organic acids	1.27408	0.0186114	0.151709	-2.72062	down	-	-	-	-	-	1.03685	0.164624	6.9157	2.78988	up
T3_negative	MW0134708	6-({3,5-dihydroxy-2-[3-hydroxy-4-(methoxymethyl)phenyl]-3,4-dihydro-2H-1-benzopyran-7-yl}oxy)-3,4,5-trihydroxyoxane-2-carboxylic acid	Organic acids	Organic acids	1.1686	0.242018	0.20164	-2.31015	down	1.03936	0.202258	0.0936601	-3.41642	down	-	-	-	-	-
T3_negative	MW0132210	3,4,5-trihydroxy-6-{[7-hydroxy-2-(3-hydroxy-4-methoxyphenyl)-4-oxo-3,8-bis[3,4,5-trihydroxy-6-(hydroxymethyl)oxan-2-yl]-4H-chromen-5-yl]oxy}oxane-2-carboxylic acid	Organic acids	Organic acids	-	-	-	-	-	1.29099	0.0218211	3.77022	1.91465	up	1.25191	0.0174934	4.07978	2.02849	up
T3_negative	MW0131522	3,4,5-trihydroxy-6-({2-hydroxy-2-[(4-hydroxyphenyl)methyl]-3-oxo-6-{[3,4,5-trihydroxy-6-(hydroxymethyl)oxan-2-yl]oxy}-2,3-dihydro-1-benzofuran-4-yl}oxy)oxane-2-carboxylic acid	Organic acids	Organic acids	-	-	-	-	-	1.20616	0.00654158	2.87119	1.52165	up	1.17341	0.00680889	2.75817	1.46371	up
T3_negative	MW0132390	3,4,5-trihydroxy-6-{3,4,5-trihydroxy-2-[1-hydroxy-3-(4-hydroxyphenyl)prop-2-en-1-yl]phenoxy}oxane-2-carboxylic acid	Organic acids	Organic acids	1.32762	0.0368111	0.328525	-1.60592	down	-	-	-	-	-	-	-	-	-	-
T3_negative	MW0124217	Garcilivin A	Organic acids	Organic acids	-	-	-	-	-	1.22775	0.0024711	0.223151	-2.16391	down	1.08878	0.0327543	0.395535	-1.33812	down
T3_negative	MW0134722	6-({3-[2-(3,4-dihydroxyphenyl)-5,7-dihydroxy-4-oxo-3,4-dihydro-2H-1-benzopyran-8-yl]-7-hydroxy-2-(4-hydroxyphenyl)-4-oxo-3,4-dihydro-2H-1-benzopyran-5-yl}oxy)-3,4,5-trihydroxyoxane-2-carboxylic acid	Organic acids	Organic acids	-	-	-	-	-	1.19618	0.0209026	0.0934932	-3.41899	down	1.13695	0.0214595	0.145527	-2.78065	down
T3_negative	MW0135003	6-(4-{5,7-dihydroxy-4-oxo-6,8-bis[3,4,5-trihydroxy-6-(hydroxymethyl)oxan-2-yl]-3,4-dihydro-2H-1-benzopyran-2-yl}phenoxy)-3,4,5-trihydroxyoxane-2-carboxylic acid	Organic acids	Organic acids	-	-	-	-	-	1.10421	0.00876138	9.85576	3.30097	up	1.33503	0.0139476	69.4668	6.11825	up
T3_negative	MW0129140	{2-hydroxy-4-[2-(2-hydroxyphenyl)ethyl]-6-methoxyphenyl}oxidanesulfonic acid	Organic acids	Organic acids	1.47399	0.000847803	0.247626	-2.01376	down	1.32755	0.000313436	0.476423	-1.06969	down	-	-	-	-	-
T3_negative	MW0113339	6-(3-{5,7-dihydroxy-3-[(3,4,5-trihydroxyoxan-2-yl)oxy]-5H-chromen-2-yl}phenoxy)-3,4,5-trihydroxyoxane-2-carboxylic acid	Organic acids	Organic acids	-	-	-	-	-	1.35258	0.000487467	4.97447	2.31454	up	1.33619	0.000327963	2.69477	1.43016	up
T3_negative	MW0127734	[6-[5,7-Dihydroxy-4-oxo-8-(3,4,5-trihydroxyoxan-2-yl)-2-(2,4,5-trihydroxyphenyl)chromen-6-yl]-3,4,5-trihydroxyoxan-2-yl]methyl hydrogen sulate	Organic acids	Organic acids	1.15772	0.206085	0.413305	-1.27472	down	-	-	-	-	-	-	-	-	-	-
T3_negative	MW0135595	6-[4-carboxy-3,6-dihydroxy-2-(3,4,5-trihydroxybenzoyloxy)phenoxy]-3,4,5-trihydroxyoxane-2-carboxylic acid	Organic acids	Organic acids	-	-	-	-	-	-	-	-	-	-	1.12072	0.00286786	4.25439	2.08895	up
T3_negative	MW0134968	6-(4-{3-[2-(3,4-dihydroxyphenyl)-5-hydroxy-4-oxo-7-{[3,4,5-trihydroxy-6-(hydroxymethyl)oxan-2-yl]oxy}-3,4-dihydro-2H-1-benzopyran-8-yl]-5,7-dihydroxy-4-oxo-3,4-dihydro-2H-1-benzopyran-2-yl}phenoxy)-3,4,5-trihydroxyoxane-2-carboxylic acid	Organic acids	Organic acids	-	-	-	-	-	1.16333	0.00187224	0.195461	-2.35505	down	1.0032	0.02628	0.344924	-1.53565	down
T3_negative	MW0128655	[3-(3-hydroxy-3-phenylpropanoyl)phenyl]oxidanesulfonic acid	Organic acids	Organic acids	1.0685	0.0305795	0.31354	-1.67328	down	1.34379	0.00503544	3.99729	1.99902	up	1.19364	0.000719374	12.7489	3.6723	up
T3_negative	MW0136392	6-[4-[(E)-2-[4-[6-carboxy-5-(2,4-dihydroxyphenyl)-3-methylcyclohex-2-en-1-yl]-3,5-dihydroxyphenyl]ethenyl]-3-hydroxyphenoxy]-3,4,5-trihydroxyoxane-2-carboxylic acid	Organic acids	Organic acids	-	-	-	-	-	1.35282	0.00171951	29.3081	4.87323	up	1.33359	0.0014951	29.3694	4.87624	up
T3_negative	MW0136279	6-{3,5-dihydroxy-4-[3-(3,4,5-trimethoxyphenyl)propanoyl]phenoxy}-3,4,5-trihydroxyoxane-2-carboxylic acid	Organic acids	Organic acids	1.25629	0.0900762	0.111805	-3.16094	down	1.23667	0.0886238	0.104451	-3.2591	down	-	-	-	-	-
T3_negative	MW0129202	{3-[3-(3,4-dihydroxy-2-methoxyphenyl)propanoyl]phenyl}oxidanesulfonic acid	Organic acids	Organic acids	1.23253	0.123582	0.326672	-1.61409	down	-	-	-	-	-	-	-	-	-	-
T3_negative	MW0135920	6-{[3,5-dihydroxy-2-(3-hydroxyphenyl)-8-[3,4,5-trihydroxy-6-(hydroxymethyl)oxan-2-yl]-3,4-dihydro-2H-1-benzopyran-7-yl]oxy}-3,4,5-trihydroxyoxane-2-carboxylic acid	Organic acids	Organic acids	1.34175	0.0685386	0.372142	-1.42608	down	-	-	-	-	-	-	-	-	-	-
T3_negative	MW0140695	[3-(3,4-Methylenedioxyphenyl)-2-(mercaptomethyl)-1-oxoprolyl]glycine	Organic acids	Organic acids	-	-	-	-	-	1.33909	8.49243e-05	2.58843	1.37208	up	-	-	-	-	-
T3_positive	MW0104653	2-amino-4-{[2-({4-[5-(2-carboxy-2-hydroxyethyl)-2-hydroxyphenyl]-3-hydroxy-2-methylbutan-2-yl}sulfanyl)-1-[(carboxymethyl)-C-hydroxycarbonimidoyl]ethyl]-C-hydroxycarbonimidoyl}butanoic acid	Organic acids	Organic acids	1.20909	0.12856	2.05835	1.04149	up	-	-	-	-	-	1.01687	0.121842	0.487469	-1.03662	down
T3_negative	MW0131679	3,4,5-trihydroxy-6-(4-{5-hydroxy-7-methoxy-4-oxo-6,8-bis[3,4,5-trihydroxy-6-(hydroxymethyl)oxan-2-yl]-4H-chromen-2-yl}phenoxy)oxane-2-carboxylic acid	Organic acids	Organic acids	1.27079	0.00481401	5.99447	2.58363	up	1.17865	0.0782356	8.76473	3.13171	up	-	-	-	-	-
T3_negative	MW0131825	3,4,5-trihydroxy-6-[2-hydroxy-4-(3,5,7-trihydroxy-6-methoxy-4-oxo-3,4-dihydro-2H-1-benzopyran-2-yl)phenoxy]oxane-2-carboxylic acid	Organic acids	Organic acids	1.22326	0.0934336	2.05311	1.03781	up	1.34915	0.000536673	52.2097	5.70625	up	1.33125	0.00027608	25.4295	4.66843	up
T3_negative	MW0129351	{5-[5,7-dihydroxy-3-(3,4,5-trihydroxybenzoyloxy)-3,4-dihydro-2H-1-benzopyran-2-yl]-2-hydroxyphenyl}oxidanesulfonic acid	Organic acids	Organic acids	1.42739	0.0447502	0.180422	-2.47055	down	-	-	-	-	-	-	-	-	-	-
T3_negative	MW0135827	6-{[2-(3,4-dihydroxyphenyl)-7-hydroxy-6-{4-hydroxy-6-methyl-5-oxo-3-[(3,4,5-trihydroxy-6-methyloxan-2-yl)oxy]oxan-2-yl}-4-oxo-4H-chromen-5-yl]oxy}-3,4,5-trihydroxyoxane-2-carboxylic acid	Organic acids	Organic acids	-	-	-	-	-	1.30845	9.77322e-05	7.47318	2.90172	up	1.33173	7.31176e-06	5.79666	2.53522	up
T3_negative	MW0135250	6-[(2-{4-[6-carboxy-5-(2,4-dihydroxyphenyl)-3-methylcyclohex-2-en-1-yl]-3,5-dihydroxyphenyl}-7-(3-methylbut-2-en-1-yl)-1-benzofuran-6-yl)oxy]-3,4,5-trihydroxyoxane-2-carboxylic acid	Organic acids	Organic acids	-	-	-	-	-	1.3495	0.00287215	44.4866	5.4753	up	1.33157	0.00272434	26.7921	4.74374	up
T3_negative	MW0132102	3,4,5-Trihydroxy-6-[4-hydroxy-2-oxo-3-(3-oxo-1-phenylbutyl)chromen-8-yl]oxyoxane-2-carboxylic acid	Organic acids	Organic acids	-	-	-	-	-	1.20188	0.125773	37.3839	5.22434	up	1.1503	0.134026	14.364	3.84438	up
T3_negative	MW0136151	6-{2-[(E)-2-{4-[6-carboxy-5-(2,4-dihydroxyphenyl)-3-methylcyclohex-2-en-1-yl]-3,5-dihydroxyphenyl}ethenyl]-5-hydroxyphenoxy}-3,4,5-trihydroxyoxane-2-carboxylic acid	Organic acids	Organic acids	-	-	-	-	-	1.24914	6.38023e-06	100.247	6.64742	up	1.33822	0.000247106	606.092	9.24339	up
T3_negative	MW0141801	1D-myo-inositol 2-acetamido-2-deoxy-alpha-D-glucopyranoside 3-phosphate	Organic acids	Organic acids	-	-	-	-	-	1.22756	0.00375365	0.259144	-1.94817	down	-	-	-	-	-
T3_negative	MW0134866	6-(2-{5,7-dihydroxy-4-oxo-6-[3,4,5-trihydroxy-6-(hydroxymethyl)oxan-2-yl]-8-(3,4,5-trihydroxyoxan-2-yl)-4H-chromen-2-yl}-4,5-dihydroxyphenoxy)-3,4,5-trihydroxyoxane-2-carboxylic acid	Organic acids	Organic acids	1.43257	0.0379081	0.226504	-2.14239	down	1.3244	0.0333245	0.16667	-2.58493	down	-	-	-	-	-
T3_negative	MW0128738	[4-(3,5,7-trihydroxy-3,4-dihydro-2H-1-benzopyran-2-yl)-2-{[3,4,5-trihydroxy-6-(hydroxymethyl)oxan-2-yl]oxy}phenyl]oxidanesulfonic acid	Organic acids	Organic acids	-	-	-	-	-	1.32167	0.00787323	0.0326402	-4.93721	down	1.31167	0.00559802	0.0254254	-5.29759	down
T3_negative	MW0013756	3,4,5-trihydroxy-6-(2-methyl-3-oxo-1-phenylbutoxy)oxane-2-carboxylic acid	Organic acids	Organic acids	-	-	-	-	-	1.23146	0.0126955	9.5952	3.26231	up	1.23907	0.0140462	23.8906	4.57837	up
T3_negative	MW0129070	{2-[5,7-dihydroxy-2-(3-hydroxyphenyl)-4-oxo-3-[3,4,5-trihydroxy-6-(hydroxymethyl)oxan-2-yl]-4H-chromen-6-yl]-3,5-dihydroxy-6-(hydroxymethyl)oxan-4-yl}oxidanesulfonic acid	Organic acids	Organic acids	1.22977	0.188631	0.299606	-1.73886	down	1.30759	0.113233	0.0302533	-5.04676	down	1.29421	0.00545928	0.100977	-3.3079	down
T3_negative	MW0132438	3,4,5-trihydroxy-6-{3-hydroxy-4-[(E)-2-(5-hydroxy-2,2-dimethyl-2H-chromen-7-yl)ethenyl]phenoxy}oxane-2-carboxylic acid	Organic acids	Organic acids	-	-	-	-	-	1.00708	0.0657296	0.251657	-1.99047	down	-	-	-	-	-
T3_negative	MW0135621	6-[5-(5,7-dihydroxy-4-oxo-3-{[3,4,5-trihydroxy-6-(hydroxymethyl)oxan-2-yl]oxy}-4H-chromen-2-yl)-2,3-dihydroxyphenoxy]-3,4,5-trihydroxyoxane-2-carboxylic acid	Organic acids	Organic acids	-	-	-	-	-	1.32601	0.0419597	0.122274	-3.0318	down	1.28441	0.076531	0.186673	-2.42141	down
T3_negative	MW0136113	6-{1-carboxy-2-[(6-{[5,7-dihydroxy-2-(4-hydroxyphenyl)-4-oxo-4H-chromen-3-yl]oxy}-3,4,5-trihydroxyoxan-2-yl)methoxy]-2-oxoethyl}-3,4,5-trihydroxyoxane-2-carboxylic acid	Organic acids	Organic acids	1.011	0.258376	4.16711	2.05905	up	-	-	-	-	-	-	-	-	-	-
T3_negative	MW0134697	6-({2-[4-ethyl-3-(sulfooxy)phenyl]-3,5-dihydroxy-3,4-dihydro-2H-1-benzopyran-7-yl}oxy)-3,4,5-trihydroxyoxane-2-carboxylic acid	Organic acids	Organic acids	1.41764	0.00216983	0.216249	-2.20923	down	-	-	-	-	-	1.24726	0.00557504	3.3322	1.73647	up
T3_negative	MW0113633	6-{[2-(3,4-dihydroxyphenyl)-5-hydroxy-3-{[3,4,5-trihydroxy-6-(hydroxymethyl)oxan-2-yl]oxy}-5H-chromen-7-yl]oxy}-3,4,5-trihydroxyoxane-2-carboxylic acid	Organic acids	Organic acids	-	-	-	-	-	1.2846	0.0523931	9.88368	3.30505	up	1.29694	0.0498059	18.7434	4.22831	up
T3_negative	MW0140572	(2R)-dihomocitric acid	Organic acids	Organic acids	1.15096	0.0144925	0.193615	-2.36874	down	1.35178	0.00173939	7.41051	2.88957	up	1.23076	0.000381965	38.2745	5.25831	up
T3_negative	MW0134999	6-(4-{5,7-dihydroxy-4-oxo-3,6-bis[3,4,5-trihydroxy-6-(hydroxymethyl)oxan-2-yl]-4H-chromen-2-yl}-2-hydroxyphenoxy)-3,4,5-trihydroxyoxane-2-carboxylic acid	Organic acids	Organic acids	1.19652	0.137578	5.94729	2.57223	up	-	-	-	-	-	-	-	-	-	-
T3_negative	MW0115984	Pinolidoxin	Organic acids	Organic acids	-	-	-	-	-	1.33588	0.000238549	0.00690572	-7.17799	down	1.3167	4.1066e-05	0.0126879	-6.3004	down
T3_negative	MW0136289	6-{3,5-dihydroxy-4-[3-(4-hydroxy-3-methoxyphenyl)-2-oxopropanoyl]-2-methoxyphenoxy}-3,4,5-trihydroxyoxane-2-carboxylic acid	Organic acids	Organic acids	1.23407	0.206336	0.100408	-3.31605	down	1.27615	0.181041	0.0157917	-5.98469	down	1.28716	0.00760777	0.157275	-2.66864	down
T3_negative	MW0136040	6-{[6-(3,4-dihydroxy-6-methyl-5-oxooxan-2-yl)-5-hydroxy-2-(3-hydroxyphenyl)-4-oxo-4H-chromen-7-yl]oxy}-3,4,5-trihydroxyoxane-2-carboxylic acid	Organic acids	Organic acids	-	-	-	-	-	1.27519	0.0304086	7.55792	2.91799	up	1.30021	0.0330657	9.30104	3.21739	up
T3_negative	MW0136325	6-{3-[3-(2,4-dihydroxyphenyl)-3-[2-(3,4-dihydroxyphenyl)-3,5,7-trihydroxy-3,4-dihydro-2H-1-benzopyran-8-yl]-2-hydroxypropyl]phenoxy}-3,4,5-trihydroxyoxane-2-carboxylic acid	Organic acids	Organic acids	-	-	-	-	-	1.33561	9.33884e-05	2.95013	1.56078	up	1.33612	0.000771576	2.09558	1.06735	up
T3_negative	MW0112496	3,4,5-trihydroxy-6-[3-(3,5,7-trihydroxy-5H-chromen-2-yl)phenoxy]oxane-2-carboxylic acid	Organic acids	Organic acids	-	-	-	-	-	1.07343	0.311618	11.2413	3.49074	up	-	-	-	-	-
T3_negative	MW0132495	3,4,5-trihydroxy-6-{4-[3-oxo-3-(2,4,6-trihydroxyphenyl)propyl]phenoxy}oxane-2-carboxylic acid	Organic acids	Organic acids	1.45332	0.0007804	2.02051	1.01472	up	1.35339	0.000208809	75.146	6.23162	up	1.3389	0.0002071	37.1917	5.21691	up
T3_negative	MW0134732	6-({3-[5,7-dihydroxy-2-(3-hydroxyphenyl)-4-oxo-3,4-dihydro-2H-1-benzopyran-8-yl]-5-hydroxy-4-oxo-2-phenyl-3,4-dihydro-2H-1-benzopyran-7-yl}oxy)-3,4,5-trihydroxyoxane-2-carboxylic acid	Organic acids	Organic acids	-	-	-	-	-	-	-	-	-	-	1.14805	0.109708	0.387998	-1.36588	down
T3_negative	MW0113661	6-{[3,5-dihydroxy-2-(1-hydroxy-3-methoxy-4-oxocyclohexyl)-6-methoxy-4-oxo-4H-chromen-7-yl]oxy}-3,4,5-trihydroxyoxane-2-carboxylic acid	Organic acids	Organic acids	-	-	-	-	-	-	-	-	-	-	1.09196	0.169501	2.94012	1.55588	up
T3_negative	MW0113670	6-{[3,7-dihydroxy-2-(1-hydroxy-3-methoxy-4-oxocyclohexyl)-6-methoxy-4-oxo-4H-chromen-5-yl]oxy}-3,4,5-trihydroxyoxane-2-carboxylic acid	Organic acids	Organic acids	1.2006	0.0418101	0.298353	-1.74491	down	-	-	-	-	-	1.19317	0.00407623	6.52093	2.70508	up
T3_negative	MW0113630	6-{[2-(3,4-dihydroxyphenyl)-3,5-dihydroxy-5H-chromen-7-yl]oxy}-3,4,5-trihydroxyoxane-2-carboxylic acid	Organic acids	Organic acids	-	-	-	-	-	1.34643	0.0156091	14.0085	3.80823	up	1.33297	0.0152917	16.5134	4.04556	up
T3_negative	MW0134723	6-({3-[2-(3,4-dihydroxyphenyl)-5,7-dihydroxy-4-oxo-3,4-dihydro-2H-1-benzopyran-8-yl]-7-hydroxy-4-oxo-2-phenyl-3,4-dihydro-2H-1-benzopyran-5-yl}oxy)-3,4,5-trihydroxyoxane-2-carboxylic acid	Organic acids	Organic acids	-	-	-	-	-	1.14886	0.174449	10.0173	3.32442	up	1.23879	0.175164	10.5118	3.39393	up
T3_negative	MW0128830	[5-[5,7-Dihydroxy-6-[4-hydroxy-6-methyl-5-oxo-3-(3,4,5-trihydroxy-6-methyloxan-2-yl)oxyoxan-2-yl]-4-oxochromen-2-yl]-2-hydroxyphenyl] hydrogen sulate	Organic acids	Organic acids	-	-	-	-	-	1.1378	0.0102666	5.03249	2.33127	up	1.2902	0.00269166	3.10173	1.63307	up
T3_negative	MW0131568	3,4,5-trihydroxy-6-({5-hydroxy-8,8-dimethyl-4-oxo-2-phenyl-4H,8H-pyrano[2,3-f]chromen-3-yl}oxy)oxane-2-carboxylic acid	Organic acids	Organic acids	-	-	-	-	-	-	-	-	-	-	1.26491	0.00787263	0.116187	-3.10548	down
T3_negative	MW0112623	3,4,5-Trihydroxy-6-[4-hydroxy-5-(3-hydroxyphenyl)pentanoyl]oxyoxane-2-carboxylic acid	Organic acids	Organic acids	1.26658	0.0212937	2.00442	1.00319	up	1.31311	0.0836639	19.2598	4.26752	up	1.28309	0.0923188	9.60867	3.26434	up
T3_negative	MW0134685	6-({2-[2,3-dihydroxy-4-(methoxymethyl)phenyl]-3,5-dihydroxy-3,4-dihydro-2H-1-benzopyran-7-yl}oxy)-3,4,5-trihydroxyoxane-2-carboxylic acid	Organic acids	Organic acids	1.35333	0.0785653	0.177241	-2.49622	down	1.27957	0.0698712	0.111167	-3.1692	down	-	-	-	-	-
T3_negative	MW0136225	6-[2-[6-carboxy-5-(2,4-dihydroxyphenyl)-3-methylcyclohex-2-en-1-yl]-5-[(E)-2-(2,4-dihydroxyphenyl)ethenyl]-3-hydroxyphenoxy]-3,4,5-trihydroxyoxane-2-carboxylic acid	Organic acids	Organic acids	1.40904	0.066394	0.130682	-2.93587	down	1.06083	0.0856928	2.53404	1.34144	up	1.31714	0.0458476	19.391	4.27731	up
T3_negative	MW0131650	3,4,5-trihydroxy-6-(3-{5,6,7-trihydroxy-4-oxo-8-[3,4,5-trihydroxy-6-(hydroxymethyl)oxan-2-yl]-4H-chromen-2-yl}phenoxy)oxane-2-carboxylic acid	Organic acids	Organic acids	-	-	-	-	-	1.31326	0.00337632	21.9775	4.45796	up	1.17503	0.000549346	12.8646	3.68533	up
T3_negative	MW0131629	3,4,5-trihydroxy-6-(2-hydroxy-5-{3,5,6,7-tetrahydroxy-8-[3,4,5-trihydroxy-6-(hydroxymethyl)oxan-2-yl]-3,4-dihydro-2H-1-benzopyran-2-yl}phenoxy)oxane-2-carboxylic acid	Organic acids	Organic acids	-	-	-	-	-	1.04567	0.145757	2.44745	1.29128	up	-	-	-	-	-
